# Supplementary material for: Understanding the Representative Gut Microbiota Dysbiosis in Metformin-Treated Type 2 Diabetes Patients Using Genome-Scale Metabolic Modeling
Source: Front Physiol. 2018 Jun 25;9:775. doi: 10.3389/fphys.2018.00775 (PMC6026676; doi:10.3389/fphys.2018.00775)
Supplement: TABLE S1 — Organism and AGORA reconstruction details. [file Data_Sheet_1.XLSX]

## Sheet: Sheet1
Taxonomy and organism details
	Clostridium bartlettii DSM 16795	Escherichia sp. 4_1_40B	Akkermansia muciniphila ATCC BAA-835	Subdoligranulum variabile DSM 15176
Kingdom	Bacteria	Bacteria	Bacteria	Bacteria
Phylum	Firmicutes	Proteobacteria	Verrucomicrobia	Firmicutes
Class	Clostridia	Gammaproteobacteria	Verrucomicrobiae	Clostridia
Order	Clostridiales	Enterobacteriales	Verrucomicrobiales	Clostridiales
Family	Peptostreptococcaceae	Enterobacteriaceae	Akkermansiaceae	Ruminococcaceae
Genus	Intestinibacter	Escherichia	Akkermansia	Subdoligranulum
Oxygen status	Obligate anaerobe	Facultative anaerobe	Obligate anaerobe	Obligate anaerobe
Metabolism	Carbohydrates, amino acids fermentation	Aerobic or anaerobic	Saccharolytic, fermentative	Saccharolytic, fermentative
Gram	Positive	Negative	Negative	Negative
Type	Commensal	Commensal	Commensal	Commensal
Genome size	2971856 bp	4905506 bp	2664102 bp	3237471 bp
AGORA model SEED reconstruction
Reactions	1095	1757	1125	1057
Metabolites	981	1324	986	961
Genes	730	1267	592	1313
Scaffolds	22	65	1	91
SEED ID	445974	457401	349742	411472
NCBI ID	445973	457401	349741	411471
