# Supplementary material for: Understanding the Representative Gut Microbiota Dysbiosis in Metformin-Treated Type 2 Diabetes Patients Using Genome-Scale Metabolic Modeling
Source: Front Physiol. 2018 Jun 25;9:775. doi: 10.3389/fphys.2018.00775 (PMC6026676; doi:10.3389/fphys.2018.00775)
Supplement: TABLE S2 — Single and double essential reactions in Escherichia sp. and Intestinibacter bartlettii. [file Data_Sheet_2.xlsx]

## Sheet: Single lethal reactions
#Reaction names and Equations are retrieved from one of the species models but similar across species
Reaction ID	Reaction Name	Equation	Organism
2MBCOATA	2-methylbutanoyl-CoA[acyl-carrier-protein] transferase	2-methylbutanoyl-CoA(4-)[] + acyl carrier protein[] <=> Coenzyme A[] + 2-methylbutanoyl-ACP,2-methylbutyryl-ACP[]	Akkermansia muciniphila
2MEBCOADH	(S)-2-methylbutanoyl-CoA:enzyme N6-(dihydrolipoyl)lysine S-(2-methylbutanoyl)transferase	2-methylbutanoyl-CoA(4-)[] + dihydrolipoamide[] <=> Coenzyme A[] + S-(2-Methylbutanoyl)-dihydrolipoamide[]	Akkermansia muciniphila
3HAD10M12	10-methyl-3-hydroxy-dodecanoyl-ACP hydro-lyase	10-methyl-3-hydroxy-dodecanoyl-ACP[] => Water[] + 10-methyl-trans-dodec-2-enoyl-ACP[]	Akkermansia muciniphila
3HAD11M12	11-methyl-3-hydroxy-dodecanoyl-ACP hydro-lyase	11-methyl-3-hydroxy-dodecanoyl-ACP[] => Water[] + 11-methyl-trans-dodec-2-enoyl-ACP[]	Akkermansia muciniphila
3HAD12M14	12-methyl-3-hydroxy-tetra-decanoyl-ACP hydro-lyase	12-methyl-3-hydroxy-tetra-decanoyl-ACP[] => Water[] + 12-methyl-trans-tetra-dec-2-enoyl-ACP[]	Akkermansia muciniphila
3HAD13M14	13-methyl-3-hydroxy-tetra-decanoyl-ACP hydro-lyase	13-methyl-3-hydroxy-tetra-decanoyl-ACP[] => Water[] + 13-methyl-trans-tetra-dec-2-enoyl-ACP[]	Akkermansia muciniphila
3HAD14M16	14-methyl-3-hydroxy-hexa-decanoyl-ACP hydro-lyase	14-methyl-3-hydroxy-hexa-decanoyl-ACP[] => Water[] + 14-methyl-trans-hexa-dec-2-enoyl-ACP[]	Akkermansia muciniphila
3HAD15M16	15-methyl-3-hydroxy-hexa-decanoyl-ACP hydro-lyase	15-methyl-3-hydroxy-hexa-decanoyl-ACP[] => Water[] + 15-methyl-trans-hexa-dec-2-enoyl-ACP[]	Akkermansia muciniphila
3HAD4M6	4-methyl-3-hydroxy-hexanoyl-ACP hydro-lyase	4-methyl-3-hydroxy-hexanoyl-ACP[] => Water[] + 4-methyl-trans-hex-2-enoyl-ACP[]	Akkermansia muciniphila
3HAD5M6	5-methyl-3-hydroxy-hexanoyl-ACP hydro-lyase	5-methyl-3-hydroxy-hexanoyl-ACP[] => Water[] + 5-methyl-trans-hex-2-enoyl-ACP[]	Akkermansia muciniphila
3HAD6M8	6-methyl-3-hydroxy-octanoyl-ACP hydro-lyase	6-methyl-3-hydroxy-octanoyl-ACP[] => Water[] + 6-methyl-trans-oct-2-enoyl-ACP[]	Akkermansia muciniphila
3HAD7M8	7-methyl-3-hydroxy-octanoyl-ACP hydro-lyase	7-methyl-3-hydroxy-octanoyl-ACP[] => Water[] + 7-methyl-trans-oct-2-enoyl-ACP[]	Akkermansia muciniphila
3HAD8M10	8-methyl-3-hydroxy-decanoyl-ACP hydro-lyase	8-methyl-3-hydroxy-decanoyl-ACP[] => Water[] + 8-methyl-trans-dec-2-enoyl-ACP[]	Akkermansia muciniphila
3HAD9M10	9-methyl-3-hydroxy-decanoyl-ACP hydro-lyase	9-methyl-3-hydroxy-decanoyl-ACP[] => Water[] + 9-methyl-trans-dec-2-enoyl-ACP[]	Akkermansia muciniphila
3MEBCOADH	3-methylbutanoyl-CoA:enzyme N6-(dihydrolipoyl)lysine	dihydrolipoamide[] + Isovaleryl-CoA[] <=> Coenzyme A[] + S-(2-Methylbutanoyl)-dihydrolipoamide[]	Akkermansia muciniphila
3OAR10M12	10-methyl-3-oxo-dodecanoyl-ACPNADP+ oxidoreductase	proton[] + Nicotinamide adenine dinucleotide phosphate - reduced[] + 10-methyl-3-oxo-dodecanoyl-ACP[] <=> Nicotinamide adenine dinucleotide phosphate[] + 10-methyl-3-hydroxy-dodecanoyl-ACP[]	Akkermansia muciniphila
3OAR11M12	11-methyl-3-oxo-dodecanoyl-ACPNADP+ oxidoreductase	proton[] + Nicotinamide adenine dinucleotide phosphate - reduced[] + 11-methyl-3-oxo-dodecanoyl-ACP[] <=> Nicotinamide adenine dinucleotide phosphate[] + 11-methyl-3-hydroxy-dodecanoyl-ACP[]	Akkermansia muciniphila
3OAR12M14	12-methyl-3-oxo-tetra-decanoyl-ACPNADP+ oxidoreductase	proton[] + Nicotinamide adenine dinucleotide phosphate - reduced[] + 12-methyl-3-oxo-tetra-decanoyl-ACP[] <=> Nicotinamide adenine dinucleotide phosphate[] + 12-methyl-3-hydroxy-tetra-decanoyl-ACP[]	Akkermansia muciniphila
3OAR13M14	13-methyl-3-oxo-tetra-decanoyl-ACPNADP+ oxidoreductase	proton[] + Nicotinamide adenine dinucleotide phosphate - reduced[] + 13-methyl-3-oxo-tetra-decanoyl-ACP[] <=> Nicotinamide adenine dinucleotide phosphate[] + 13-methyl-3-hydroxy-tetra-decanoyl-ACP[]	Akkermansia muciniphila
3OAR140	3-oxoacyl-[acyl-carrier-protein] reductase (n-C14:0)	proton[] + Nicotinamide adenine dinucleotide phosphate - reduced[] + 3-Oxotetradecanoyl-[acyl-carrier protein][] <=> Nicotinamide adenine dinucleotide phosphate[] + (R)-3-Hydroxytetradecanoyl-[acyl-carrier protein][]	Escherichia sp.
3OAR14M16	14-methyl-3-oxo-hexa-decanoyl-ACPNADP+ oxidoreductase	proton[] + Nicotinamide adenine dinucleotide phosphate - reduced[] + 14-methyl-3-oxo-hexa-decanoyl-ACP[] <=> Nicotinamide adenine dinucleotide phosphate[] + 14-methyl-3-hydroxy-hexa-decanoyl-ACP[]	Akkermansia muciniphila
3OAR15M16	15-methyl-3-oxo-hexa-decanoyl-ACPNADP+ oxidoreductase	proton[] + Nicotinamide adenine dinucleotide phosphate - reduced[] + 15-methyl-3-oxo-hexa-decanoyl-ACP[] <=> Nicotinamide adenine dinucleotide phosphate[] + 15-methyl-3-hydroxy-hexa-decanoyl-ACP[]	Akkermansia muciniphila
3OAR4M6	4-methyl-3-oxo-hexanoyl-ACPNADP+ oxidoreductase	proton[] + Nicotinamide adenine dinucleotide phosphate - reduced[] + 4-methyl-3-oxo-hexanoyl-ACP[] <=> Nicotinamide adenine dinucleotide phosphate[] + 4-methyl-3-hydroxy-hexanoyl-ACP[]	Akkermansia muciniphila
3OAR5M6	5-methyl-3-oxo-hexanoyl-ACPNADP+ oxidoreductase	proton[] + Nicotinamide adenine dinucleotide phosphate - reduced[] + 5-methyl-3-oxo-hexanoyl-ACP[] <=> Nicotinamide adenine dinucleotide phosphate[] + 5-methyl-3-hydroxy-hexanoyl-ACP[]	Akkermansia muciniphila
3OAR6M8	6-methyl-3-oxo-octanoyl-ACPNADP+ oxidoreductase	proton[] + Nicotinamide adenine dinucleotide phosphate - reduced[] + 6-methyl-3-oxo-octanoyl-ACP[] <=> Nicotinamide adenine dinucleotide phosphate[] + 6-methyl-3-hydroxy-octanoyl-ACP[]	Akkermansia muciniphila
3OAR7M8	7-methyl-3-oxo-octanoyl-ACPNADP+ oxidoreductase	proton[] + Nicotinamide adenine dinucleotide phosphate - reduced[] + 7-methyl-3-oxo-octanoyl-ACP[] <=> Nicotinamide adenine dinucleotide phosphate[] + 7-methyl-3-hydroxy-octanoyl-ACP[]	Akkermansia muciniphila
3OAR8M10	8-methyl-3-oxo-decanoyl-ACPNADP+ oxidoreductase	proton[] + Nicotinamide adenine dinucleotide phosphate - reduced[] + 8-methyl-3-oxo-decanoyl-ACP[] <=> Nicotinamide adenine dinucleotide phosphate[] + 8-methyl-3-hydroxy-decanoyl-ACP[]	Akkermansia muciniphila
3OAR9M10	9-methyl-3-oxo-decanoyl-ACPNADP+ oxidoreductase	proton[] + Nicotinamide adenine dinucleotide phosphate - reduced[] + 9-methyl-3-oxo-decanoyl-ACP[] <=> Nicotinamide adenine dinucleotide phosphate[] + 9-methyl-3-hydroxy-decanoyl-ACP[]	Akkermansia muciniphila
3OAS10M12	10-methyl-dodecanoyl-ACPmalonyl-[acyl-carrier-protein] C-acyltransferase (decarboxylating)	proton[] + Malonyl-[acyl-carrier protein][] + 10-methyl-dodecanoyl-ACP[] => acyl carrier protein[] + 12-methyl-3-oxo-tetra-decanoyl-ACP[] + carbon dioxide[]	Akkermansia muciniphila
3OAS11M12	11-methyl-dodecanoyl-ACPmalonyl-[acyl-carrier-protein] C-acyltransferase (decarboxylating)	proton[] + Malonyl-[acyl-carrier protein][] + 11-methyl-dodecanoyl-ACP[] => acyl carrier protein[] + 13-methyl-3-oxo-tetra-decanoyl-ACP[] + carbon dioxide[]	Akkermansia muciniphila
3OAS12M14	12-methyl-tetra-decanoyl-ACPmalonyl-[acyl-carrier-protein] C-acyltransferase (decarboxylating)	proton[] + Malonyl-[acyl-carrier protein][] + 12-methyl-tetra-decanoyl-ACP[] => acyl carrier protein[] + 14-methyl-3-oxo-hexa-decanoyl-ACP[] + carbon dioxide[]	Akkermansia muciniphila
3OAS13M14	13-methyl-tetra-decanoyl-ACPmalonyl-[acyl-carrier-protein] C-acyltransferase (decarboxylating)	proton[] + Malonyl-[acyl-carrier protein][] + 13-methyl-tetra-decanoyl-ACP[] => acyl carrier protein[] + 15-methyl-3-oxo-hexa-decanoyl-ACP[] + carbon dioxide[]	Akkermansia muciniphila
3OAS140	3-oxoacyl-[acyl-carrier-protein] synthase (n-C14:0)	proton[] + Malonyl-[acyl-carrier protein][] + Dodecanoyl-ACP (n-C12:0ACP)[] => acyl carrier protein[] + 3-Oxotetradecanoyl-[acyl-carrier protein][] + carbon dioxide[]	Escherichia sp.
3OAS3M4	3-methylbutanoyl-ACPmalonyl-[acyl-carrier-protein] C-acyltransferase (decarboxylating)	proton[] + Malonyl-[acyl-carrier protein][] + 3-methylbutanoyl-ACP,isovaleryl-ACP[] => acyl carrier protein[] + 5-methyl-3-oxo-hexanoyl-ACP[] + carbon dioxide[]	Akkermansia muciniphila
3OAS4M3O6	4-methyl-3-oxo-hexanoyl-ACPmalonyl-[acyl-carrier-protein] C-acyltransferase (decarboxylating)	proton[] + 2-methylbutanoyl-ACP,2-methylbutyryl-ACP[] + Malonyl-[acyl-carrier protein][] => acyl carrier protein[] + 4-methyl-3-oxo-hexanoyl-ACP[] + carbon dioxide[]	Akkermansia muciniphila
3OAS4M6	4-methyl-hexanoyl-ACPmalonyl-[acyl-carrier-protein] C-acyltransferase (decarboxylating)	proton[] + Malonyl-[acyl-carrier protein][] + 4-methyl-hexanoyl-ACP[] => acyl carrier protein[] + 6-methyl-3-oxo-octanoyl-ACP[] + carbon dioxide[]	Akkermansia muciniphila
3OAS5M6	5-methyl-hexanoyl-ACPmalonyl-[acyl-carrier-protein] C-acyltransferase (decarboxylating)	proton[] + Malonyl-[acyl-carrier protein][] + 5-methyl-hexanoyl-ACP[] => acyl carrier protein[] + 7-methyl-3-oxo-octanoyl-ACP[] + carbon dioxide[]	Akkermansia muciniphila
3OAS6M8	6-methyl-octanoyl-ACPmalonyl-[acyl-carrier-protein] C-acyltransferase (decarboxylating)	proton[] + Malonyl-[acyl-carrier protein][] + 6-methyl-octanoyl-ACP[] => acyl carrier protein[] + 8-methyl-3-oxo-decanoyl-ACP[] + carbon dioxide[]	Akkermansia muciniphila
3OAS7M8	7-methyl-octanoyl-ACPmalonyl-[acyl-carrier-protein] C-acyltransferase (decarboxylating)	proton[] + Malonyl-[acyl-carrier protein][] + 7-methyl-octanoyl-ACP[] => acyl carrier protein[] + 9-methyl-3-oxo-decanoyl-ACP[] + carbon dioxide[]	Akkermansia muciniphila
3OAS8M10	8-methyl-decanoyl-ACPmalonyl-[acyl-carrier-protein] C-acyltransferase (decarboxylating)	proton[] + Malonyl-[acyl-carrier protein][] + 8-methyl-decanoyl-ACP[] => acyl carrier protein[] + 10-methyl-3-oxo-dodecanoyl-ACP[] + carbon dioxide[]	Akkermansia muciniphila
3OAS9M10	9-methyl-decanoyl-ACPmalonyl-[acyl-carrier-protein] C-acyltransferase (decarboxylating)	proton[] + Malonyl-[acyl-carrier protein][] + 9-methyl-decanoyl-ACP[] => acyl carrier protein[] + 11-methyl-3-oxo-dodecanoyl-ACP[] + carbon dioxide[]	Akkermansia muciniphila
4HBZt2	4-Hydroxybenzoate transport via proton symport	proton[] + 4-hydroxybenzoate[] <=> proton[] + 4-hydroxybenzoate[]	Akkermansia muciniphila
A5PISO	arabinose-5-phosphate isomerase	D-ribulose 5-phosphate(2-)[] <=> D-Arabinose 5-phosphate[]	Akkermansia muciniphila; Escherichia sp.
ACBIPGT	Adenosyl cobinamide phosphate guanyltransferase	proton[] + Adenosyl cobinamide phosphate[] + GTP[] => Diphosphate[] + Adenosine-GDP-cobinamide[]	Akkermansia muciniphila
ACGAMPM	phosphoacetylglucosamine mutase	N-acetyl-D-glucosamine 6-phosphate(2-)[] <=> N-Acetyl-D-glucosamine 1-phosphate[]	Akkermansia muciniphila
ACGK	acetylglutamate kinase	N-acetyl-L-glutamate(2-)[] + ATP[] => N-acetyl-L-gamma-glutamyl phosphate(3-)[] + ADP[]	I. bartlettii; Subdoligranulum variabile
ACHBPL	(S)-2-Aceto-2-hydroxybutanoate pyruvate-lyase (carboxylating)	2-Oxobutanoate[] + Hydroxy ethyl Thiamin diphosphate[] <=> (S)-2-Aceto-2-hydroxybutanoate[] + Thiamine diphosphate[]	Akkermansia muciniphila
ACLS_b	2-Acetolactate pyruvate-lyase (carboxylating)	Thiamine diphosphate[] + (S)-2-Acetolactate[] <=> pyruvate[] + Hydroxy ethyl Thiamin diphosphate[]	Akkermansia muciniphila
ACOAAGPATAI17	anteisoheptadecanoyl-1-acylglycerol-3-phosphate O-acyltransferase	1-anteisoheptadecanoyl-sn-glycerol 3-phosphate (14-methyl-hexadecanoyl, anteiso-C17)[] + fa12coa,Anteiso-C17:0 CoA Anteisoheptadecanoyl-CoA[] => Coenzyme A[] + 1,2-dianteisoheptadecanoyl-sn-glycerol 3-phosphate (14-methyl-hexadecanoyl, anteiso-C17)[]	Akkermansia muciniphila
ACOAAGPATI17	isoheptadecanoyl-1-acylglycerol-3-phosphate O-acyltransferase	fa11coa, Iso-C17:0 CoA Isoheptadecanoyl-CoA[] + 1-isoheptadecanoyl-sn-glycerol 3-phosphate (15-methyl-hexadecanoyl, iso-C17)[] => Coenzyme A[] + 1,2-diisoheptadecanoyl-sn-glycerol 3-phosphate (15-methyl-hexadecanoyl, iso-C17)[]	Akkermansia muciniphila
ACOTA	acetylornithine transaminase	N(2)-acetyl-L-ornithine[] + 2-Oxoglutarate[] <=> L-glutamate(1-)[] + 2-acetamido-5-oxopentanoate[]	I. bartlettii; Subdoligranulum variabile
ACPS1	acyl-carrier protein synthase	Coenzyme A[] + apoprotein [acyl carrier protein][] => proton[] + acyl carrier protein[] + adenosine 3,5-bismonophosphate(4-)[]	All
ADCL	4-aminobenzoate synthase	4-amino-4-deoxychorismate[] => proton[] + pyruvate[] + 4-Aminobenzoate[]	Akkermansia muciniphila
ADCS	4-amino-4-deoxychorismate synthase	chorismate[] + L-glutamine[] => L-glutamate(1-)[] + 4-amino-4-deoxychorismate[]	Akkermansia muciniphila
ADK2	adenylate kinase (Inorganic triphosphate)	AMP[] + triphosphate(5-)[] <=> Diphosphate[] + ADP[]	Akkermansia muciniphila
ADNCNT3tc	adenosine transport CNT3	proton[] + Adenosine[] <=> proton[] + Adenosine[]	Akkermansia muciniphila
ADOCBLS	Adenosylcobalamin 5-phosphate synthase	Adenosine-GDP-cobinamide[] + N1-(alpha-D-ribosyl)-5,6-dimethylbenzimidazole[] => proton[] + Adenosylcobalamin[] + GMP[]	Akkermansia muciniphila
ADSL1r	adenylsuccinate lyase	N6-(1,2-Dicarboxyethyl)-AMP[] <=> AMP[] + Fumarate[]	Akkermansia muciniphila; Subdoligranulum variabile
ADSL2r	adenylosuccinate lyase	(S)-2-[5-Amino-1-(5-phospho-D-ribosyl)imidazole-4-carboxamido]succinate[] <=> Fumarate[] + 5-Amino-1-(5-Phospho-D-ribosyl)imidazole-4-carboxamide[]	Akkermansia muciniphila
ADSS	adenylosuccinate synthase	GTP[] + L-aspartate(1-)[] + IMP[] => 2 proton[] + hydrogenphosphate[] + GDP[] + N6-(1,2-Dicarboxyethyl)-AMP[]	Akkermansia muciniphila; Subdoligranulum variabile
AGMD	Agmantine deiminase	Water[] + agmatinium(2+)[] => Ammonium[] + N-Carbamoylputrescine[]	Akkermansia muciniphila
AGMHE	ADP-D-glycero-D-manno-heptose epimerase	ADP-D-glycero-D-manno-heptose[] => ADP-L-glycero-D-manno-heptose[]	Akkermansia muciniphila; Escherichia sp.
AGPR	N-acetyl-g-glutamyl-phosphate reductase	Nicotinamide adenine dinucleotide phosphate[] + hydrogenphosphate[] + 2-acetamido-5-oxopentanoate[] <=> proton[] + Nicotinamide adenine dinucleotide phosphate - reduced[] + N-acetyl-L-gamma-glutamyl phosphate(3-)[]	I. bartlettii; Subdoligranulum variabile
AGTi	Alanine glyoxylate aminotransferase (irreversible)	L-alanine[] + glyoxylate[] => pyruvate[] + Glycine[]	Akkermansia muciniphila
AHC	adenosylhomocysteinase	Water[] + S-Adenosyl-L-homocysteine[] <=> Adenosine[] + L-homocysteine[]	Akkermansia muciniphila
AICART	phosphoribosylaminoimidazolecarboxamide formyltransferase	5-Amino-1-(5-Phospho-D-ribosyl)imidazole-4-carboxamide[] + 10-Formyltetrahydrofolate[] <=> 5-Formamido-1-(5-phospho-D-ribosyl)imidazole-4-carboxamide[] + 5,6,7,8-Tetrahydrofolate[]	Akkermansia muciniphila
AIHPDCOATA	14-methyl-hexa-decanoyl-ACP[acyl-carrier-protein] transferase	Coenzyme A[] + 14-methyl-hexa-decanoyl-ACP[] <=> acyl carrier protein[] + fa12coa,Anteiso-C17:0 CoA Anteisoheptadecanoyl-CoA[]	Akkermansia muciniphila
AIRC4	Phosphoribosylaminoimidazole carboxylase	5-amino-1-(5-phospho-D-ribosyl)imidazole[] + ATP[] + Bicarbonate[] => proton[] + hydrogenphosphate[] + 5-amino-1-(5-phospho-D-ribosyl)imidazole-4-carboxylate[] + ADP[]	Akkermansia muciniphila
AKP1	alkaline phosphatase (Dihydroneopterin)	3 Water[] + 7,8-dihydroneopterin 3-triphosphate(4-)[] => 2 proton[] + 3 hydrogenphosphate[] + Dihydroneopterin[]	Akkermansia muciniphila
ALAALA	D-alanine--D-alanine ligase (EC 6.3.2.4)	ATP[] + 2 D-alanine[] => proton[] + hydrogenphosphate[] + ADP[] + D-Alanyl-D-alanine[]	All
ALAR	alanine racemase	L-alanine[] <=> D-alanine[]	Akkermansia muciniphila
APRAUR	5-amino-6-(5-phosphoribosylamino)uracil reductase	proton[] + Nicotinamide adenine dinucleotide phosphate - reduced[] + 5-Amino-6-(5-phosphoribosylamino)uracil[] => Nicotinamide adenine dinucleotide phosphate[] + 5-Amino-6-(5-phosphoribitylamino)uracil[]	Akkermansia muciniphila; Escherichia sp.
ARGDC	arginine decarboxylase	proton[] + L-argininium(1+)[] => carbon dioxide[] + agmatinium(2+)[]	Akkermansia muciniphila
ARGSL	argininosuccinate lyase	N(omega)-(L-Arginino)succinate[] <=> Fumarate[] + L-argininium(1+)[]	Akkermansia muciniphila; Subdoligranulum variabile
ARGSSr	argininosuccinate synthase, reversible	ATP[] + L-aspartate(1-)[] + L-citrulline[] <=> proton[] + AMP[] + Diphosphate[] + N(omega)-(L-Arginino)succinate[]	Akkermansia muciniphila; Subdoligranulum variabile
ASAD	aspartate-semialdehyde dehydrogenase	Nicotinamide adenine dinucleotide phosphate[] + hydrogenphosphate[] + L-Aspartate 4-semialdehyde[] <=> proton[] + Nicotinamide adenine dinucleotide phosphate - reduced[] + 4-Phospho-L-aspartate[]	Escherichia sp.
ASP1DC	aspartate 1-decarboxylase	proton[] + L-aspartate(1-)[] => carbon dioxide[] + beta-alanine[]	Akkermansia muciniphila
ASPK	aspartate kinase	ATP[] + L-aspartate(1-)[] <=> ADP[] + 4-Phospho-L-aspartate[]	Escherichia sp.
BPNT	3,5-bisphosphate nucleotidase	Water[] + adenosine 3,5-bismonophosphate(4-)[] => hydrogenphosphate[] + AMP[]	All
CA2abc	calcium transport via ABC system	Water[] + ATP[] + calcium(2+)[] => proton[] + hydrogenphosphate[] + ADP[] + calcium(2+)[]	I. bartlettii; Subdoligranulum variabile
CAt4i	Calcium transport via proton antiport, irreversible	proton[] + calcium(2+)[] => proton[] + calcium(2+)[]	Akkermansia muciniphila; Escherichia sp.
CBIAT	Cobinamide adenyltransferase	proton[] + ATP[] + Cobinamide[] <=> Adenosyl cobinamide[] + triphosphate(5-)[]	Akkermansia muciniphila
CBPS	carbamoyl-phosphate synthase (glutamine-hydrolysing)	Water[] + 2 ATP[] + Bicarbonate[] + L-glutamine[] => 2 proton[] + L-glutamate(1-)[] + hydrogenphosphate[] + 2 ADP[] + Carbamoyl phosphate[]	Akkermansia muciniphila; Subdoligranulum variabile
CDOSKT	3-deoxy-D-manno-octulosonic acid transferase	CMP-3-deoxy-D-manno-octulosonate[] + KDO-lipid IV(A)[] <=> proton[] + CMP[] + KDO(2)-lipid IV(A)[]	Akkermansia muciniphila; Escherichia sp.
CDPMEK	4-(cytidine 5-diphospho)-2-C-methyl-D-erythritol kinase	ATP[] + 4-(cytidine 5-diphospho)-2-C-methyl-D-erythritol[] => proton[] + ADP[] + 2-phospho-4-(cytidine 5-diphospho)-2-C-methyl-D-erythritol[]	All
CGLYabc	L-cysteinylglycine transport via ABC system	Water[] + ATP[] + L-cysteinylglycine[] => proton[] + hydrogenphosphate[] + ADP[] + L-cysteinylglycine[]	Akkermansia muciniphila
CHORS	chorismate synthase	5-O-(1-Carboxyvinyl)-3-phosphoshikimate[] => hydrogenphosphate[] + chorismate[]	Akkermansia muciniphila
CLPNS180	stearoyl-cardiolipin synthase	2 Phosphatidylglycerol (dioctadecanoyl, n-C18:0)[] <=> Glycerol[] + cardiolipin (tetraoctadecanoyl, n-C18:0)[]	Akkermansia muciniphila
CLPNSAI17	anteisoheptadecanoyl-cardiolipin synthase	2 Phosphatidylglycerol (14-methyl-hexadecanoyl, anteiso-C17)[] <=> Glycerol[] + cardiolipin (14-methyl-hexadecanoyl, anteiso-C17)[]	Akkermansia muciniphila
CLPNSI17	isoheptadecanoyl-cardiolipin synthase	2 Phosphatidylglycerol (15-methyl-hexadecanoyl, iso-C17)[] <=> Glycerol[] + cardiolipin (15-methyl-hexadecanoyl, iso-C17)[]	Akkermansia muciniphila
COBALTt5	cobalt transport in/out via permease (no H+)	Co2+[] <=> Co2+[]	Akkermansia muciniphila; Escherichia sp.
CYTK1	cytidylate kinase (CMP)	ATP[] + CMP[] <=> ADP[] + CDP[]	Akkermansia muciniphila; Subdoligranulum variabile
Coabc	Cobalt transport via ABC system	Water[] + ATP[] + Co2+[] => proton[] + hydrogenphosphate[] + ADP[] + Co2+[]	I. bartlettii; Subdoligranulum variabile
Cuabc	Copper transport via ABC system	Water[] + ATP[] + Cu2+[] => proton[] + hydrogenphosphate[] + ADP[] + Cu2+[]	All
DAPE	diaminopimelate epimerase	LL-2,6-Diaminoheptanedioate[] <=> meso-2,6-Diaminoheptanedioate[]	Escherichia sp.
DASYN180	CDP-diacylglycerol synthetase (n-C18:0)	proton[] + 1,2-dioctadecanoyl-sn-glycerol 3-phosphate[] + CTP[] => Diphosphate[] + CDP-1,2-dioctadecanoylglycerol[]	Akkermansia muciniphila
DASYNAI17	anteisoheptadecanoyl-phosphatidate cytidylyltransferase	proton[] + 1,2-dianteisoheptadecanoyl-sn-glycerol 3-phosphate (14-methyl-hexadecanoyl, anteiso-C17)[] + CTP[] => Diphosphate[] + CDP-1,2-dianteisoheptadecanoylglycerol (14-methyl-hexadecanoyl, anteiso-C17)[]	Akkermansia muciniphila
DASYNI17	isoheptadecanoyl-phosphatidate cytidylyltransferase	proton[] + 1,2-diisoheptadecanoyl-sn-glycerol 3-phosphate (15-methyl-hexadecanoyl, iso-C17)[] + CTP[] => Diphosphate[] + CDP-1,2-diisoheptadecanoylglycerol (15-methyl-hexadecanoyl, iso-C17)[]	Akkermansia muciniphila
DB4PS	3,4-Dihydroxy-2-butanone-4-phosphate synthase	D-ribulose 5-phosphate(2-)[] => proton[] + 3,4-dihydroxy-2-butanone 4-phosphate[] + Formate[]	Akkermansia muciniphila; Escherichia sp.
DDPA	3-deoxy-D-arabino-heptulosonate 7-phosphate synthetase	Water[] + Phosphoenolpyruvate[] + D-Erythrose 4-phosphate[] => hydrogenphosphate[] + 2-Dehydro-3-deoxy-D-arabino-heptonate 7-phosphate[]	Akkermansia muciniphila
DHAD1	dihydroxy-acid dehydratase (2,3-dihydroxy-3-methylbutanoate)	(R)-2,3-Dihydroxy-3-methylbutanoate[] => Water[] + 3-methyl-2-oxobutanoate[]	Akkermansia muciniphila
DHAD2	Dihydroxy-acid dehydratase (2,3-dihydroxy-3-methylpentanoate)	(R)-2,3-Dihydroxy-3-methylpentanoate[] => Water[] + 3-methyl-2-oxopentanoate[]	Akkermansia muciniphila
DHDPRy	dihydrodipicolinate reductase (NADPH)	proton[] + Nicotinamide adenine dinucleotide phosphate - reduced[] + 2,3-Dihydrodipicolinate[] => Nicotinamide adenine dinucleotide phosphate[] + 2,3,4,5-Tetrahydrodipicolinate[]	Escherichia sp.
DHDPS	dihydrodipicolinate synthase	pyruvate[] + L-Aspartate 4-semialdehyde[] => proton[] + 2 Water[] + 2,3-Dihydrodipicolinate[]	Escherichia sp.
DHFR	dihydrofolate reductase	proton[] + Nicotinamide adenine dinucleotide phosphate - reduced[] + 7,8-Dihydrofolate[] <=> Nicotinamide adenine dinucleotide phosphate[] + 5,6,7,8-Tetrahydrofolate[]	Akkermansia muciniphila
DHFS	dihydrofolate synthase	L-glutamate(1-)[] + ATP[] + Dihydropteroate[] => proton[] + hydrogenphosphate[] + ADP[] + 7,8-Dihydrofolate[]	Akkermansia muciniphila
DHNAOT4	1,4-dihydroxy-2-naphthoate octaprenyltransferase	proton[] + 1,4-Dihydroxy-2-naphthoate[] + all-trans-Octaprenyl diphosphate[] => carbon dioxide[] + Diphosphate[] + 2-Demethylmenaquinol 8[]	Akkermansia muciniphila
DHNPA2	dihydroneopterin aldolase	Dihydroneopterin[] => 6-hydroxymethyl dihydropterin[] + glycolaldehyde[]	Akkermansia muciniphila
DHPPDA	diaminohydroxyphosphoribosylaminopyrimidine deaminase	proton[] + Water[] + 2,5-Diamino-6-hydroxy-4-(5-phosphoribosylamino)-pyrimidine[] => Ammonium[] + 5-Amino-6-(5-phosphoribosylamino)uracil[]	Akkermansia muciniphila; Escherichia sp.
DHPS2	dihydropteroate synthase	4-Aminobenzoate[] + 6-hydroxymethyl-dihydropterin pyrophosphate[] => Diphosphate[] + Dihydropteroate[]	Akkermansia muciniphila
DHQS	3-dehydroquinate synthase	2-Dehydro-3-deoxy-D-arabino-heptonate 7-phosphate[] => hydrogenphosphate[] + 3-Dehydroquinate[]	Akkermansia muciniphila
DHQTi	3-dehydroquinate dehydratase, irreversible	3-Dehydroquinate[] => Water[] + 3-Dehydroshikimate[]	Akkermansia muciniphila
DMATT	dimethylallyltranstransferase	Dimethylallyl diphosphate[] + Isopentenyl diphosphate[] => Diphosphate[] + Geranyl diphosphate[]	All
DMPPS2r	4-hydroxy-3-methylbut-2-enyl diphosphate reductase (NADP), reversible	proton[] + Nicotinamide adenine dinucleotide phosphate - reduced[] + 1-hydroxy-2-methyl-2-(E)-butenyl 4-diphosphate[] <=> Nicotinamide adenine dinucleotide phosphate[] + Water[] + Dimethylallyl diphosphate[]	Subdoligranulum variabile
DMQMT	3-Dimethylubiquinonol 3-methyltransferase	S-Adenosyl-L-methionine[] + 2-Octaprenyl-3-methyl-5-hydroxy-6-methoxy-1,4-benzoquinol[] => proton[] + S-Adenosyl-L-homocysteine[] + Ubiquinol-8[]	Akkermansia muciniphila
DM_kdo2lipid4L(c)	demand reaction for KDO(2)-lipid IV(A) with laurate	KDO(2)-lipid IV(A) with laurate[] =>	Akkermansia muciniphila
DPCOAK	dephospho-CoA kinase	ATP[] + Dephospho-CoA[] => proton[] + Coenzyme A[] + ADP[]	All
DPRr	2 dehydropantoate 2 reductase	proton[] + Nicotinamide adenine dinucleotide phosphate - reduced[] + 2-Dehydropantoate[] <=> Nicotinamide adenine dinucleotide phosphate[] + (R)-Pantoate[]	Akkermansia muciniphila
DTMPK	dTMP kinase	ATP[] + dTMP[] => ADP[] + dTDP[]	All
DXPRIr	1-deoxy-D-xylulose reductoisomerase, reversible	proton[] + Nicotinamide adenine dinucleotide phosphate - reduced[] + 1-deoxy-D-xylulose 5-phosphate[] <=> Nicotinamide adenine dinucleotide phosphate[] + 2-C-methyl-D-erythritol 4-phosphate[]	All
DXPS	1-deoxy-D-xylulose 5-phosphate synthase	proton[] + pyruvate[] + Glyceraldehyde 3-phosphate[] => carbon dioxide[] + 1-deoxy-D-xylulose 5-phosphate[]	All
EAR10M12x	10-methyl-trans-dodec-2-enoyl-ACPNAD+ oxidoreductase (A-specific)	proton[] + 10-methyl-trans-dodec-2-enoyl-ACP[] + Nicotinamide adenine dinucleotide - reduced[] => 10-methyl-dodecanoyl-ACP[] + Nicotinamide adenine dinucleotide[]	Akkermansia muciniphila
EAR11M12x	11-methyl-trans-dodec-2-enoyl-ACPNAD+ oxidoreductase (A-specific)	proton[] + 11-methyl-trans-dodec-2-enoyl-ACP[] + Nicotinamide adenine dinucleotide - reduced[] => 11-methyl-dodecanoyl-ACP[] + Nicotinamide adenine dinucleotide[]	Akkermansia muciniphila
EAR12M14x	12-methyl-trans-tetra-dec-2-enoyl-ACPNAD+ oxidoreductase (A-specific)	proton[] + 12-methyl-trans-tetra-dec-2-enoyl-ACP[] + Nicotinamide adenine dinucleotide - reduced[] => 12-methyl-tetra-decanoyl-ACP[] + Nicotinamide adenine dinucleotide[]	Akkermansia muciniphila
EAR13M14x	13-methyl-trans-tetra-dec-2-enoyl-ACPNAD+ oxidoreductase (A-specific)	proton[] + 13-methyl-trans-tetra-dec-2-enoyl-ACP[] + Nicotinamide adenine dinucleotide - reduced[] => 13-methyl-tetra-decanoyl-ACP[] + Nicotinamide adenine dinucleotide[]	Akkermansia muciniphila
EAR14M16x	14-methyl-trans-hexa-dec-2-enoyl-ACPNAD+ oxidoreductase (A-specific)	proton[] + 14-methyl-trans-hexa-dec-2-enoyl-ACP[] + Nicotinamide adenine dinucleotide - reduced[] => Nicotinamide adenine dinucleotide[] + 14-methyl-hexa-decanoyl-ACP[]	Akkermansia muciniphila
EAR15M16x	15-methyl-trans-hexa-dec-2-enoyl-ACPNAD+ oxidoreductase (A-specific)	proton[] + 15-methyl-trans-hexa-dec-2-enoyl-ACP[] + Nicotinamide adenine dinucleotide - reduced[] => Nicotinamide adenine dinucleotide[] + 15-methyl-hexa-decanoyl-ACP[]	Akkermansia muciniphila
EAR4M6x	4-methyl-trans-hex-2-enoyl-ACPNAD+ oxidoreductase (A-specific)	proton[] + 4-methyl-trans-hex-2-enoyl-ACP[] + Nicotinamide adenine dinucleotide - reduced[] => 4-methyl-hexanoyl-ACP[] + Nicotinamide adenine dinucleotide[]	Akkermansia muciniphila
EAR5M6x	5-methyl-trans-hex-2-enoyl-ACPNAD+ oxidoreductase (A-specific)	proton[] + 5-methyl-trans-hex-2-enoyl-ACP[] + Nicotinamide adenine dinucleotide - reduced[] => 5-methyl-hexanoyl-ACP[] + Nicotinamide adenine dinucleotide[]	Akkermansia muciniphila
EAR6M8x	6-methyl-trans-oct-2-enoyl-ACPNAD+ oxidoreductase (A-specific)	proton[] + 6-methyl-trans-oct-2-enoyl-ACP[] + Nicotinamide adenine dinucleotide - reduced[] => 6-methyl-octanoyl-ACP[] + Nicotinamide adenine dinucleotide[]	Akkermansia muciniphila
EAR7M8x	7-methyl-trans-oct-2-enoyl-ACPNAD+ oxidoreductase (A-specific)	proton[] + 7-methyl-trans-oct-2-enoyl-ACP[] + Nicotinamide adenine dinucleotide - reduced[] => 7-methyl-octanoyl-ACP[] + Nicotinamide adenine dinucleotide[]	Akkermansia muciniphila
EAR8M10x	8-methyl-trans-dec-2-enoyl-ACPNAD+ oxidoreductase (A-specific)	proton[] + 8-methyl-trans-dec-2-enoyl-ACP[] + Nicotinamide adenine dinucleotide - reduced[] => 8-methyl-decanoyl-ACP[] + Nicotinamide adenine dinucleotide[]	Akkermansia muciniphila
EAR9M10x	9-methyl-trans-dec-2-enoyl-ACPNAD+ oxidoreductase (A-specific)	proton[] + 9-methyl-trans-dec-2-enoyl-ACP[] + Nicotinamide adenine dinucleotide - reduced[] => 9-methyl-decanoyl-ACP[] + Nicotinamide adenine dinucleotide[]	Akkermansia muciniphila
EDTXS1	Endotoxin Synthesis (lauroyl transferase)	Dodecanoyl-ACP (n-C12:0ACP)[] + KDO(2)-lipid IV(A)[] => acyl carrier protein[] + KDO(2)-lipid IV(A) with laurate[]	Akkermansia muciniphila; Escherichia sp.
EDTXS2	Endotoxin Synthesis (myristoyl transferase)	Myristoyl-ACP (n-C14:0ACP)[] + KDO(2)-lipid IV(A) with laurate[] => acyl carrier protein[] + KDO(2)-lipid (A)[]	Akkermansia muciniphila; Escherichia sp.
EX_4hbz(e)	4-Hydroxybenzoate exchange	4-hydroxybenzoate[] <=>	Akkermansia muciniphila
EX_adn(e)	exchange reaction for Adenosine	Adenosine[] <=>	Akkermansia muciniphila
EX_ca2(e)	Calcium exchange	calcium(2+)[] <=>	All
EX_cgly(e)	Cys-Gly exchange	L-cysteinylglycine[] <=>	Akkermansia muciniphila
EX_cl(e)	exchange reaction for Chloride	Chloride[] <=>	All
EX_cobalt2(e)	Co2+ exchange	Co2+[] <=>	All
EX_cu2(e)	Cu2+ exchange	Cu2+[] <=>	All
EX_fe2(e)	EX_fe2(u)	Fe2+[] <=>	All
EX_fe3(e)	Fe3+ exchange	Fe3+[] <=>	Akkermansia muciniphila; I. bartlettii; Subdoligranulum variabile
EX_glyc(e)	Glycerol exchange	Glycerol[] <=>	Akkermansia muciniphila
EX_k(e)	K+ exchange	potassium[] <=>	All
EX_mg2(e)	Mg exchange	magnesium[] <=>	All
EX_mn2(e)	Mn2+ exchange	Mn2+[] <=>	All
EX_mqn8(e)	Menaquinone 8 exchange	Menaquinone 8[] <=>	Akkermansia muciniphila
EX_nac(e)	Nicotinate exchange	Nicotinate[] <=>	Akkermansia muciniphila
EX_pheme(e)	exchange reaction for heme	Protoheme[] <=>	Akkermansia muciniphila
EX_pi(e)	Phosphate exchange	hydrogenphosphate[] <=>	Akkermansia muciniphila; I. bartlettii
EX_pnto_R(e)	(R)-Pantothenate exchange	(R)-Pantothenate[] <=>	I. bartlettii; Subdoligranulum variabile
EX_pydx(e)	exchange reaction for Pyridoxal	Pyridoxal[] <=>	Subdoligranulum variabile
EX_ribflv(e)	exchange reaction for Riboflavin	Riboflavin[] <=>	Subdoligranulum variabile
EX_so4(e)	Sulfate exchange	sulfate[] <=>	All
EX_spmd(e)	Exchange of spermidine(3+)	Spermidine[] <=>	Akkermansia muciniphila
EX_thymd(e)	Thymidine exchange	Thymidine[] <=>	I. bartlettii; Subdoligranulum variabile
EX_trp_L(e)	L-Tryptophan exchange	L-tryptophan[] <=>	I. bartlettii; Subdoligranulum variabile
EX_zn2(e)	Zinc exchange	Zinc[] <=>	All
FE2abc	iron (II) transport via ABC system	Water[] + ATP[] + Fe2+[] => proton[] + hydrogenphosphate[] + ADP[] + Fe2+[]	All
FE3abc	iron (III) transport via ABC system	Water[] + ATP[] + Fe3+[] => proton[] + hydrogenphosphate[] + ADP[] + Fe3+[]	Akkermansia muciniphila; I. bartlettii; Subdoligranulum variabile
FMNAT	FMN adenylyltransferase	proton[] + ATP[] + FMN[] => Diphosphate[] + Flavin adenine dinucleotide oxidized[]	All
FRD3	fumarate reductase	Fumarate[] + 2-Demethylmenaquinol 8[] => Succinate[] + 2-Demethylmenaquinone 8[]	Akkermansia muciniphila
FT	farnesyltranstransferase (trans,trans,cis-geranylgeranyl diphosphate-generating)	Isopentenyl diphosphate[] + Farnesyl diphosphate[] => Diphosphate[] + trans,trans,cis-Geranylgeranyl diphosphate[]	Akkermansia muciniphila
G1PACT	glucosamine-1-phosphate N-acetyltransferase	Acetyl-CoA[] + D-Glucosamine 1-phosphate[] => proton[] + Coenzyme A[] + N-Acetyl-D-glucosamine 1-phosphate[]	Escherichia sp.; I. bartlettii; Subdoligranulum variabile
G1PTT	glucose-1-phosphate thymidylyltransferase	proton[] + D-Glucose 1-phosphate[] + dTTP[] => Diphosphate[] + dTDP-glucose(2-)[]	Akkermansia muciniphila; Escherichia sp.
G1SAT	glutamate-1-semialdehyde aminotransferase	L-Glutamate 1-semialdehyde[] <=> 5-Amino-4-oxopentanoate[]	Akkermansia muciniphila
G3PATAI17	anteisoheptadecanoyl-glycerol-3-phosphate O-acyltransferase	fa12coa,Anteiso-C17:0 CoA Anteisoheptadecanoyl-CoA[] + Glycerol 3-phosphate[] => Coenzyme A[] + 1-anteisoheptadecanoyl-sn-glycerol 3-phosphate (14-methyl-hexadecanoyl, anteiso-C17)[]	Akkermansia muciniphila
G3PATI17	isoheptadecanoyl-glycerol-3-phosphate O-acyltransferase	fa11coa, Iso-C17:0 CoA Isoheptadecanoyl-CoA[] + Glycerol 3-phosphate[] => Coenzyme A[] + 1-isoheptadecanoyl-sn-glycerol 3-phosphate (15-methyl-hexadecanoyl, iso-C17)[]	Akkermansia muciniphila
GALT1	galactosyltransferase I (LPS core synthesis)	glucosyl-inner core oligosaccharide lipid A[] + UDPglucose[] => proton[] + UDP[] + galactosyl-glucosyl-inner core oligosaccharide lipid A[]	Akkermansia muciniphila; Escherichia sp.
GALU	UTP-glucose-1-phosphate uridylyltransferase	proton[] + UTP[] + D-Glucose 1-phosphate[] <=> Diphosphate[] + UDPglucose[]	Akkermansia muciniphila; I. bartlettii
GARFTi	phosphoribosylglycinamide formyltransferase, irreversible	10-Formyltetrahydrofolate[] + N1-(5-Phospho-D-ribosyl)glycinamide[] => proton[] + 5,6,7,8-Tetrahydrofolate[] + N2-Formyl-N1-(5-phospho-D-ribosyl)glycinamide[]	Akkermansia muciniphila
GCALDD	Glycolaldehyde dehydrogenase	Water[] + Nicotinamide adenine dinucleotide[] + glycolaldehyde[] => 2 proton[] + Nicotinamide adenine dinucleotide - reduced[] + glycolate[]	Akkermansia muciniphila
GF6PTA	glutamine-fructose-6-phosphate transaminase	L-glutamine[] + D-Fructose 6-phosphate[] => L-glutamate(1-)[] + D-Glucosamine 6-phosphate[]	I. bartlettii
GGTA	Gamma-glutamyltransferase	L-glutamate(1-)[] + L-cysteinylglycine[] => Water[] + Reduced glutathione[]	Akkermansia muciniphila
GLCTR1	glucosyltransferase I (LPS core synthesis)	UDPglucose[] + inner core oligosaccharide lipid A (E coli)[] => proton[] + UDP[] + glucosyl-inner core oligosaccharide lipid A[]	Akkermansia muciniphila; Escherichia sp.
GLCTR2	glucosyltransferase II (LPS core synthesis)	UDPglucose[] + galactosyl-glucosyl-inner core oligosaccharide lipid A[] => proton[] + UDP[] + glucosyl-galactosyl-glucosyl-inner core oligosaccharide lipid A[]	Akkermansia muciniphila; Escherichia sp.
GLCTR3	glucosyltransferase III (LPS core synthesis)	UDPglucose[] + glucosyl-galactosyl-glucosyl-inner core oligosaccharide lipid A[] => proton[] + UDP[] + glucosyl-glucosyl-galactosyl-glucosyl-inner core oligosaccharide lipid A[]	Akkermansia muciniphila; Escherichia sp.
GLUPRT	glutamine phosphoribosyldiphosphate amidotransferase	Water[] + L-glutamine[] + 5-Phospho-alpha-D-ribose 1-diphosphate[] => L-glutamate(1-)[] + Diphosphate[] + 5-Phospho-beta-D-ribosylamine[]	Akkermansia muciniphila
GLUR	glutamate racemase	D-Glutamate[] <=> L-glutamate(1-)[]	All
GLUTRR	glutamyl-tRNA reductase	proton[] + Nicotinamide adenine dinucleotide phosphate - reduced[] + L-Glutamyl-tRNA(Glu)[] => Nicotinamide adenine dinucleotide phosphate[] + L-Glutamate 1-semialdehyde[] + tRNA (Glu)[]	Akkermansia muciniphila
GLUTRS	Glutamyl-tRNA synthetase	L-glutamate(1-)[] + ATP[] + tRNA (Glu)[] => AMP[] + Diphosphate[] + L-Glutamyl-tRNA(Glu)[]	Akkermansia muciniphila
GLYCt	glycerol transport via channel	Glycerol[] <=> Glycerol[]	Akkermansia muciniphila
GMHEPAT	D-glycero-D-manno-hepose 1-phosphate adenyltransferase	proton[] + ATP[] + D-Glycero-D-manno-heptose 1-phosphate[] => Diphosphate[] + ADP-D-glycero-D-manno-heptose[]	Akkermansia muciniphila; Escherichia sp.
GMHEPK	D-glycero-D-manno-heptose 7-phosphate kinase	ATP[] + D-Glycero-D-manno-heptose 7-phosphate[] => proton[] + ADP[] + D-Glycero-D-manno-heptose 1,7-bisphosphate[]	Akkermansia muciniphila; Escherichia sp.
GMHEPPA	D-glycero-D-manno-heptose 1,7-bisphosphate phosphatase	Water[] + D-Glycero-D-manno-heptose 1,7-bisphosphate[] => hydrogenphosphate[] + D-Glycero-D-manno-heptose 1-phosphate[]	Akkermansia muciniphila; Escherichia sp.
GMPS2	GMP synthase	Water[] + ATP[] + L-glutamine[] + Xanthosine 5-phosphate[] => 2 proton[] + L-glutamate(1-)[] + AMP[] + Diphosphate[] + GMP[]	Akkermansia muciniphila; Subdoligranulum variabile
GRTT	geranyltranstransferase	Isopentenyl diphosphate[] + Geranyl diphosphate[] => Diphosphate[] + Farnesyl diphosphate[]	All
GTPCI	GTP cyclohydrolase I	Water[] + GTP[] => proton[] + 7,8-dihydroneopterin 3-triphosphate(4-)[] + Formate[]	Akkermansia muciniphila
GTPCII	GTP cyclohydrolase II	3 Water[] + GTP[] => 2 proton[] + Diphosphate[] + Formate[] + 2,5-Diamino-6-hydroxy-4-(5-phosphoribosylamino)-pyrimidine[]	Akkermansia muciniphila; Escherichia sp.
H2CO3D	carboxylic acid dissociation	Water[] + carbon dioxide[] <=> proton[] + Bicarbonate[]	Akkermansia muciniphila; Escherichia sp.; Subdoligranulum variabile
HBZOPT	Hydroxybenzoate octaprenyltransferase	4-hydroxybenzoate[] + all-trans-Octaprenyl diphosphate[] => Diphosphate[] + 3-Octaprenyl-4-hydroxybenzoate[]	Akkermansia muciniphila
HEMEti	Heme transport via ABC system	Water[] + ATP[] + Protoheme[] => proton[] + hydrogenphosphate[] + ADP[] + Protoheme[]	Akkermansia muciniphila
HEPK1	LPS heptose kinase I (LPS core synthesis)	ATP[] + heptosyl-heptosyl-kdo2-lipidA[] => proton[] + ADP[] + phospho-heptosyl-heptosyl-kdo2-lipidA[]	Akkermansia muciniphila; Escherichia sp.
HEPK2	LPS heptose kinase II (LPS core synthesis)	ATP[] + heptosyl-phospho-heptosyl-heptosyl-kdo2-lipidA[] => proton[] + ADP[] + phospho-heptosyl-phospho-heptosyl-heptosyl-kdo2-lipidA[]	Akkermansia muciniphila; Escherichia sp.
HEPT1	heptosyltransferase I (LPS core synthesis)	ADP-L-glycero-D-manno-heptose[] + KDO(2)-lipid (A)[] => proton[] + ADP[] + heptosyl-kdo2-lipidA[]	Akkermansia muciniphila; Escherichia sp.
HEPT2	heptosyltransferase II (LPS core synthesis)	ADP-L-glycero-D-manno-heptose[] + heptosyl-kdo2-lipidA[] => proton[] + ADP[] + heptosyl-heptosyl-kdo2-lipidA[]	Akkermansia muciniphila; Escherichia sp.
HEPT3	heptosyltransferase III (LPS core synthesis)	ADP-L-glycero-D-manno-heptose[] + phospho-heptosyl-heptosyl-kdo2-lipidA[] => proton[] + ADP[] + heptosyl-phospho-heptosyl-heptosyl-kdo2-lipidA[]	Akkermansia muciniphila; Escherichia sp.
HEPT4	heptosyltransferase IV (LPS core synthesis)	ADP-L-glycero-D-manno-heptose[] + glucosyl-glucosyl-galactosyl-glucosyl-inner core oligosaccharide lipid A[] => proton[] + ADP[] + core oligosaccharide lipid A[]	Akkermansia muciniphila; Escherichia sp.
HETT	all-trans-Heptaprenyltransferase	Isopentenyl diphosphate[] + all-trans-Heptaprenyl diphosphate[] => Diphosphate[] + all-trans-Octaprenyl diphosphate[]	Akkermansia muciniphila
HMBS	hydroxymethylbilane synthase	Water[] + 4 Porphobilinogen[] => 4 Ammonium[] + Hydroxymethylbilane[]	Akkermansia muciniphila
HPPK2	6-hydroxymethyl-dihydropterin pyrophosphokinase	ATP[] + 6-hydroxymethyl dihydropterin[] => proton[] + AMP[] + 6-hydroxymethyl-dihydropterin pyrophosphate[]	Akkermansia muciniphila
ICHORS	isochorismate synthase	chorismate[] <=> Isochorismate[]	Akkermansia muciniphila
IHPDCOATA	15-methyl-hexa-decanoyl-ACP[acyl-carrier-protein] transferase	Coenzyme A[] + 15-methyl-hexa-decanoyl-ACP[] <=> acyl carrier protein[] + fa11coa, Iso-C17:0 CoA Isoheptadecanoyl-CoA[]	Akkermansia muciniphila
ILETA	isoleucine transaminase	2-Oxoglutarate[] + L-isoleucine[] <=> L-glutamate(1-)[] + 3-methyl-2-oxopentanoate[]	Akkermansia muciniphila
IMPC	IMP cyclohydrolase	Water[] + IMP[] <=> 5-Formamido-1-(5-phospho-D-ribosyl)imidazole-4-carboxamide[]	Akkermansia muciniphila
IMPD	IMP dehydrogenase	Water[] + Nicotinamide adenine dinucleotide[] + IMP[] => proton[] + Nicotinamide adenine dinucleotide - reduced[] + Xanthosine 5-phosphate[]	Akkermansia muciniphila; Subdoligranulum variabile
IPDPS2	isopentenyl-diphosphateNAD(P)+ oxidoreductase	proton[] + Nicotinamide adenine dinucleotide phosphate - reduced[] + 1-hydroxy-2-methyl-2-(E)-butenyl 4-diphosphate[] => Nicotinamide adenine dinucleotide phosphate[] + Water[] + Isopentenyl diphosphate[]	Subdoligranulum variabile
IPDPUPT	di-trans,poly-cis-Decaprenyl-diphosphate:isopentenyl-diphosphate	7 Isopentenyl diphosphate[] + trans,trans,cis-Geranylgeranyl diphosphate[] => 7 Diphosphate[] + Undecaprenyl diphosphate[]	Akkermansia muciniphila
IVCOATA	3-methylbutanoyl-CoA[acyl-carrier-protein] transferase	acyl carrier protein[] + Isovaleryl-CoA[] <=> Coenzyme A[] + 3-methylbutanoyl-ACP,isovaleryl-ACP[]	Akkermansia muciniphila
KDOCT2	3-deoxy-manno-octulosonate cytidylyltransferase	CTP[] + 3-Deoxy-D-manno-2-octulosonate[] => Diphosphate[] + CMP-3-deoxy-D-manno-octulosonate[]	Akkermansia muciniphila; Escherichia sp.
KDOPP	3-deoxy-manno-octulosonate-8-phosphatase	Water[] + 3-Deoxy-D-manno-octulosonate 8-phosphate[] => hydrogenphosphate[] + 3-Deoxy-D-manno-2-octulosonate[]	Akkermansia muciniphila; Escherichia sp.
KDOPSr	3-deoxy-D-manno-octulosonic-acid 8-phosphate synthease, reversible	Water[] + D-Arabinose 5-phosphate[] + Phosphoenolpyruvate[] <=> hydrogenphosphate[] + 3-Deoxy-D-manno-octulosonate 8-phosphate[]	Akkermansia muciniphila; Escherichia sp.
Kt3r	potassium proton antiporter	proton[] + potassium[] <=> proton[] + potassium[]	I. bartlettii; Subdoligranulum variabile
LPADSS	Lipid A disaccaride synthase	2,3-Bis(3-hydroxytetradecanoyl)-beta-D-glucosaminyl 1-phosphate[] + UDP-2,3-bis(3-hydroxytetradecanoyl)glucosamine[] => proton[] + UDP[] + Lipid A Disaccharide[]	Akkermansia muciniphila; Escherichia sp.
MCOATA	Malonyl-CoA-ACP transacylase	acyl carrier protein[] + Malonyl-CoA[] <=> Coenzyme A[] + Malonyl-[acyl-carrier protein][]	Akkermansia muciniphila; Escherichia sp.
MECDPDH2	2C-methyl-D-erythritol 2,4 cyclodiphosphate dehydratase	Nicotinamide adenine dinucleotide - reduced[] + 2-C-methyl-D-erythritol 2,4-cyclodiphosphate[] => Water[] + Nicotinamide adenine dinucleotide[] + 1-hydroxy-2-methyl-2-(E)-butenyl 4-diphosphate[]	All
MECDPS	2-C-methyl-D-erythritol 2,4-cyclodiphosphate synthase	2-phospho-4-(cytidine 5-diphospho)-2-C-methyl-D-erythritol[] => CMP[] + 2-C-methyl-D-erythritol 2,4-cyclodiphosphate[]	All
MEPCT	2-C-methyl-D-erythritol 4-phosphate cytidylyltransferase	proton[] + CTP[] + 2-C-methyl-D-erythritol 4-phosphate[] => Diphosphate[] + 4-(cytidine 5-diphospho)-2-C-methyl-D-erythritol[]	All
METAT	methionine adenosyltransferase	Water[] + ATP[] + L-methionine[] => hydrogenphosphate[] + Diphosphate[] + S-Adenosyl-L-methionine[]	Akkermansia muciniphila; Subdoligranulum variabile
METATr	methionine adenosyltransferase, reversible	Water[] + ATP[] + L-methionine[] <=> hydrogenphosphate[] + Diphosphate[] + S-Adenosyl-L-methionine[]	Escherichia sp.; I. bartlettii
MK8t	Menaquinone secretion/ uptake (menaquinone 8)	Menaquinone 8[] <=> Menaquinone 8[]	Akkermansia muciniphila
MNabc	manganese transport via ABC system	Water[] + ATP[] + Mn2+[] => proton[] + hydrogenphosphate[] + ADP[] + Mn2+[]	Akkermansia muciniphila; I. bartlettii; Subdoligranulum variabile
MNt2	manganese transport in via proton symport	proton[] + Mn2+[] => proton[] + Mn2+[]	Escherichia sp.
MOAT	3-deoxy-D-manno-octulosonic acid transferase	CMP-3-deoxy-D-manno-octulosonate[] + 2,3,23-Tetrakis(beta-hydroxymyristoyl)-D-glucosaminyl-1,6-beta-D-glucosamine 1,4-bisphosphate[] => proton[] + CMP[] + KDO-lipid IV(A)[]	Akkermansia muciniphila; Escherichia sp.
MOAT3C	3-deoxy-D-manno-octulosonic acid transferase III (LPS core biosynthesis)	CMP-3-deoxy-D-manno-octulosonate[] + phospho-heptosyl-phospho-heptosyl-heptosyl-kdo2-lipidA[] => proton[] + CMP[] + kdo-phospho-heptosyl-phospho-heptosyl-heptosyl-kdo2-lipidA[]	Akkermansia muciniphila; Escherichia sp.
MOHMT	3-methyl-2-oxobutanoate hydroxymethyltransferase	Water[] + 3-methyl-2-oxobutanoate[] + 5,10-Methylenetetrahydrofolate[] => 5,6,7,8-Tetrahydrofolate[] + 2-Dehydropantoate[]	Akkermansia muciniphila
NACt2r	Nicotinic acid transport by proton symport reversible	proton[] + Nicotinate[] <=> proton[] + Nicotinate[]	Akkermansia muciniphila
NCPTRCA	N-Carbamoylputrescine amidase	2 proton[] + Water[] + N-Carbamoylputrescine[] => carbon dioxide[] + Ammonium[] + Putrescine[]	Akkermansia muciniphila
NNATr	nicotinate-nucleotide adenylyltransferase	proton[] + ATP[] + Nicotinate D-ribonucleotide[] => Diphosphate[] + Deamino-NAD+[]	Akkermansia muciniphila; I. bartlettii
NNDMBRT	Nicotinate-nucleotide dimethylbenzimidazole phosphoribosyltransferase	Nicotinate D-ribonucleotide[] + 5,6-Dimethylbenzimidazole[] => proton[] + Nicotinate[] + N1-(5-Phospho-alpha-D-ribosyl)-5,6-dimethylbenzimidazole[]	Akkermansia muciniphila
NNDPR	nicotinate-nucleotide diphosphorylase (carboxylating)	2 proton[] + 5-Phospho-alpha-D-ribose 1-diphosphate[] + quinolinate(2-)[] => carbon dioxide[] + Diphosphate[] + Nicotinate D-ribonucleotide[]	Akkermansia muciniphila
NPHS	naphthoate synthase	O-Succinylbenzoyl-CoA[] => Coenzyme A[] + 1,4-Dihydroxy-2-naphthoate[]	Akkermansia muciniphila
OCBT	ornithine carbamoyltransferase	Carbamoyl phosphate[] + Ornithine[] <=> proton[] + hydrogenphosphate[] + L-citrulline[]	Akkermansia muciniphila; Subdoligranulum variabile
OHPHM	2-octaprenyl-6-hydroxyphenol methylase	S-Adenosyl-L-methionine[] + 2-Octaprenyl-6-hydroxyphenol[] => proton[] + S-Adenosyl-L-homocysteine[] + 2-Octaprenyl-6-methoxyphenol[]	Akkermansia muciniphila
OIVD3	2-oxoisovalerate dehydrogenase (acylating; 3-methyl-2-oxopentanoate)	Coenzyme A[] + Nicotinamide adenine dinucleotide[] + 3-methyl-2-oxopentanoate[] => 2-methylbutanoyl-CoA(4-)[] + carbon dioxide[] + Nicotinamide adenine dinucleotide - reduced[]	Akkermansia muciniphila
OMBZLM	2-Octaprenyl-6-methoxy-benzoquinol methylase	S-Adenosyl-L-methionine[] + 2-Octaprenyl-6-methoxy-1,4-benzoquinol[] => proton[] + S-Adenosyl-L-homocysteine[] + 2-Octaprenyl-3-methyl-6-methoxy- 1,4-benzoquinol[]	Akkermansia muciniphila
OMMBLHX3	2-Octaprenyl-3-methyl-6-methoxy-1,4-benzoquinol hydroxylase (anaerobic)	3 Water[] + 2 ATP[] + Nicotinamide adenine dinucleotide[] + 2-Octaprenyl-3-methyl-6-methoxy- 1,4-benzoquinol[] => 3 proton[] + 2 hydrogenphosphate[] + Nicotinamide adenine dinucleotide - reduced[] + 2 ADP[] + 2-Octaprenyl-3-methyl-5-hydroxy-6-methoxy-1,4-benzoquinol[]	Akkermansia muciniphila
OMPHHX3	2-octaprenyl-6-methoxyphenol hydroxylase (anaerobic)	3 Water[] + 2 ATP[] + Nicotinamide adenine dinucleotide[] + 2-Octaprenyl-6-methoxyphenol[] => 3 proton[] + 2 hydrogenphosphate[] + Nicotinamide adenine dinucleotide - reduced[] + 2 ADP[] + 2-Octaprenyl-6-methoxy-1,4-benzoquinol[]	Akkermansia muciniphila
OPHBDC	Octaprenyl-hydroxybenzoate decarboxylase	proton[] + 3-Octaprenyl-4-hydroxybenzoate[] => carbon dioxide[] + 2-Octaprenylphenol[]	Akkermansia muciniphila
OPHHX3	2-Octaprenylphenol hydroxylase (anaerobic)	3 Water[] + 2 ATP[] + Nicotinamide adenine dinucleotide[] + 2-Octaprenylphenol[] => 3 proton[] + 2 hydrogenphosphate[] + Nicotinamide adenine dinucleotide - reduced[] + 2 ADP[] + 2-Octaprenyl-6-hydroxyphenol[]	Akkermansia muciniphila
ORNTAC	ornithine transacetylase	L-glutamate(1-)[] + N(2)-acetyl-L-ornithine[] <=> N-acetyl-L-glutamate(2-)[] + Ornithine[]	I. bartlettii; Subdoligranulum variabile
PANTS	pantothenate synthase	ATP[] + beta-alanine[] + (R)-Pantoate[] => proton[] + AMP[] + Diphosphate[] + (R)-Pantothenate[]	Akkermansia muciniphila
PAPPT3	phospho-N-acetylmuramoyl-pentapeptide-transferase (meso-2,6-diaminopimelate)	Undecaprenyl phosphate[] + UDP-N-acetylmuramoyl-L-alanyl-D-glutamyl-meso-2,6-diaminopimeloyl-D-alanyl-D-alanine[] => UMP[] + Undecaprenyl-diphospho-N-acetylmuramoyl-L-alanyl-D-glutamyl-meso-2,6-diaminopimeloyl-D-alanyl-D-alanine[]	All
PEPGLY	Peptidoglycan subunit synthesis	proton[] + Undecaprenyl-diphospho-N-acetylmuramoyl-(N-acetylglucosamine)-L-ala-D-glu-meso-2,6-diaminopimeloyl-D-ala-D-ala[] + Peptidoglycan polymer (n-1 subunits)[] => carbon dioxide[] + Undecaprenyl diphosphate[] + Peptidoglycan polymer (n subunits)[]	All
PGAMT	phosphoglucosamine mutase	D-Glucosamine 1-phosphate[] <=> D-Glucosamine 6-phosphate[]	Escherichia sp.; I. bartlettii; Subdoligranulum variabile
PGMT	phosphoglucomutase	D-Glucose 1-phosphate[] <=> D-Glucose 6-phosphate[]	Akkermansia muciniphila
PGPP180	phosphatidylglycerol phosphate phosphatase (n-C18:0)	Water[] + Phosphatidylglycerophosphate (dioctadecanoyl, n-C18:0)[] => hydrogenphosphate[] + Phosphatidylglycerol (dioctadecanoyl, n-C18:0)[]	Akkermansia muciniphila
PGPPAI17	anteisoheptadecanoyl-Phosphatidylglycerophosphate phosphohydrolase	Water[] + Phosphatidylglycerophosphate (14-methyl-hexadecanoyl, anteiso-C17)[] => hydrogenphosphate[] + Phosphatidylglycerol (14-methyl-hexadecanoyl, anteiso-C17)[]	Akkermansia muciniphila
PGPPI17	isoheptadecanoyl-Phosphatidylglycerophosphate phosphohydrolase	Water[] + Phosphatidylglycerophosphate (15-methyl-hexadecanoyl, iso-C17)[] => hydrogenphosphate[] + Phosphatidylglycerol (15-methyl-hexadecanoyl, iso-C17)[]	Akkermansia muciniphila
PGSA180	Phosphatidylglycerol synthase (n-C18:0)	CDP-1,2-dioctadecanoylglycerol[] + Glycerol 3-phosphate[] => proton[] + CMP[] + Phosphatidylglycerophosphate (dioctadecanoyl, n-C18:0)[]	Akkermansia muciniphila
PGSAAI17	anteisoheptadecanoyl-CDPdiacylglycerolsn-glycerol-3-phosphate 3-phosphatidyltransferase	CDP-1,2-dianteisoheptadecanoylglycerol (14-methyl-hexadecanoyl, anteiso-C17)[] + Glycerol 3-phosphate[] => proton[] + CMP[] + Phosphatidylglycerophosphate (14-methyl-hexadecanoyl, anteiso-C17)[]	Akkermansia muciniphila
PGSAI17	isoheptadecanoyl-CDPdiacylglycerolsn-glycerol-3-phosphate 3-phosphatidyltransferase	CDP-1,2-diisoheptadecanoylglycerol (15-methyl-hexadecanoyl, iso-C17)[] + Glycerol 3-phosphate[] => proton[] + CMP[] + Phosphatidylglycerophosphate (15-methyl-hexadecanoyl, iso-C17)[]	Akkermansia muciniphila
PLPS	Pyridoxine biosynthesis glutamine amidotransferase	D-ribulose 5-phosphate(2-)[] + L-glutamine[] + Glyceraldehyde 3-phosphate[] => proton[] + 3 Water[] + L-glutamate(1-)[] + hydrogenphosphate[] + Pyridoxal 5-phosphate[]	Akkermansia muciniphila
PMDPHT	pyrimidine phosphatase	Water[] + 5-Amino-6-(5-phosphoribitylamino)uracil[] => hydrogenphosphate[] + 4-(1-D-Ribitylamino)-5-aminouracil[]	Akkermansia muciniphila; Escherichia sp.
PNTK	pantothenate kinase	ATP[] + (R)-Pantothenate[] => proton[] + ADP[] + D-4-Phosphopantothenate[]	All
PNTOt4	Pantothenate sodium symporter	Sodium[] + (R)-Pantothenate[] => Sodium[] + (R)-Pantothenate[]	I. bartlettii; Subdoligranulum variabile
PPBNGS	porphobilinogen synthase	2 5-Amino-4-oxopentanoate[] => proton[] + 2 Water[] + Porphobilinogen[]	Akkermansia muciniphila
PPCDC	phosphopantothenoylcysteine decarboxylase	proton[] + N-((R)-4-Phosphopantothenoyl)-L-cysteine[] => carbon dioxide[] + Pantetheine 4-phosphate[]	All
PRAGS	phosphoribosylglycinamide synthetase	ATP[] + Glycine[] + 5-Phospho-beta-D-ribosylamine[] => proton[] + hydrogenphosphate[] + ADP[] + N1-(5-Phospho-D-ribosyl)glycinamide[]	Akkermansia muciniphila
PRAIS	phosphoribosylaminoimidazole synthase	ATP[] + 2-(Formamido)-N1-(5-phospho-D-ribosyl)acetamidine[] => 2 proton[] + hydrogenphosphate[] + 5-amino-1-(5-phospho-D-ribosyl)imidazole[] + ADP[]	Akkermansia muciniphila
PRASCSi	phosphoribosylaminoimidazolesuccinocarboxamide synthase	5-amino-1-(5-phospho-D-ribosyl)imidazole-4-carboxylate[] + ATP[] + L-aspartate(1-)[] => proton[] + hydrogenphosphate[] + ADP[] + (S)-2-[5-Amino-1-(5-phospho-D-ribosyl)imidazole-4-carboxamido]succinate[]	Akkermansia muciniphila
PRFGS	phosphoribosylformylglycinamidine synthase	Water[] + ATP[] + L-glutamine[] + N2-Formyl-N1-(5-phospho-D-ribosyl)glycinamide[] => proton[] + L-glutamate(1-)[] + hydrogenphosphate[] + ADP[] + 2-(Formamido)-N1-(5-phospho-D-ribosyl)acetamidine[]	Akkermansia muciniphila
PRPPS	phosphoribosylpyrophosphate synthetase	ATP[] + alpha-D-Ribose 5-phosphate[] <=> proton[] + AMP[] + 5-Phospho-alpha-D-ribose 1-diphosphate[]	Akkermansia muciniphila; I. bartlettii; Subdoligranulum variabile
PSCVT	3-phosphoshikimate 1-carboxyvinyltransferase	Phosphoenolpyruvate[] + Shikimate 5-phosphate[] <=> hydrogenphosphate[] + 5-O-(1-Carboxyvinyl)-3-phosphoshikimate[]	Akkermansia muciniphila
PSD180	Phosphatidylserine decarboxylase (n-C18:0)	proton[] + phosphatidylserine (dioctadecanoyl, n-C18:0)[] => carbon dioxide[] + phosphatidylethanolamine (dioctadecanoyl, n-C18:0)[]	Akkermansia muciniphila
PSDAI17	anteisoheptadecanoyl-phosphatidylserine decarboxylase	proton[] + Phosphatidylserine (14-methyl-hexadecanoyl, anteiso-C17)[] => carbon dioxide[] + Phosphatidylethanolamine (14-methyl-hexadecanoyl, anteiso-C17)[]	Akkermansia muciniphila
PSDI17	isoheptadecanoyl-phosphatidylserine decarboxylase	proton[] + Phosphatidylserine (15-methyl-hexadecanoyl, iso-C17)[] => carbon dioxide[] + Phosphatidylethanolamine (15-methyl-hexadecanoyl, iso-C17)[]	Akkermansia muciniphila
PSSA180	Phosphatidylserine syntase (n-C18:0)	L-serine[] + CDP-1,2-dioctadecanoylglycerol[] => proton[] + CMP[] + phosphatidylserine (dioctadecanoyl, n-C18:0)[]	Akkermansia muciniphila
PSSAAI17	anteisoheptadecanoyl-CDPdiacylglycerol-serine O-phosphatidyltransferase	L-serine[] + CDP-1,2-dianteisoheptadecanoylglycerol (14-methyl-hexadecanoyl, anteiso-C17)[] => proton[] + CMP[] + Phosphatidylserine (14-methyl-hexadecanoyl, anteiso-C17)[]	Akkermansia muciniphila
PSSAI17	isoheptadecanoyl-CDPdiacylglycerol-serine O-phosphatidyltransferase	L-serine[] + CDP-1,2-diisoheptadecanoylglycerol (15-methyl-hexadecanoyl, iso-C17)[] => proton[] + CMP[] + Phosphatidylserine (15-methyl-hexadecanoyl, iso-C17)[]	Akkermansia muciniphila
PTPAT	Phosphopantetheine adenylyltransferase (EC 2.7.7.3)	proton[] + ATP[] + Pantetheine 4-phosphate[] => Diphosphate[] + Dephospho-CoA[]	All
PYDXK	pyridoxal kinase	ATP[] + Pyridoxal[] => proton[] + ADP[] + Pyridoxal 5-phosphate[]	Subdoligranulum variabile
PYDXtr	Pyridoxal transport	Pyridoxal[] <=> Pyridoxal[]	Subdoligranulum variabile
QULNS	quinolinate synthase	Dihydroxyacetone phosphate[] + Iminoaspartate[] => 2 Water[] + hydrogenphosphate[] + quinolinate(2-)[]	Akkermansia muciniphila
RBFK	riboflavin kinase	ATP[] + Riboflavin[] => proton[] + ADP[] + FMN[]	All
RBFSa	riboflavin synthase	3,4-dihydroxy-2-butanone 4-phosphate[] + 4-(1-D-Ribitylamino)-5-aminouracil[] => 2 Water[] + hydrogenphosphate[] + 6,7-Dimethyl-8-(1-D-ribityl)lumazine[]	Akkermansia muciniphila; Escherichia sp.
RBFSb	riboflavin synthase	2 6,7-Dimethyl-8-(1-D-ribityl)lumazine[] => 4-(1-D-Ribitylamino)-5-aminouracil[] + Riboflavin[]	Akkermansia muciniphila; Escherichia sp.
RHAT1	rhamnosyltransferase I (LPS core biosynthesis)	kdo-phospho-heptosyl-phospho-heptosyl-heptosyl-kdo2-lipidA[] + dTDP-L-rhamnose[] => proton[] + dTDP[] + inner core oligosaccharide lipid A (E coli)[]	Akkermansia muciniphila; Escherichia sp.
RIBFLVt2r	riboflavin transport in via proton symport reversible	proton[] + Riboflavin[] <=> proton[] + Riboflavin[]	Subdoligranulum variabile
RNTR1	ribonucleoside-triphosphate reductase (ATP)	ATP[] + Reduced thioredoxin[] => Water[] + dATP[] + Oxidized thioredoxin[]	Akkermansia muciniphila; Subdoligranulum variabile
RNTR2	ribonucleoside-triphosphate reductase (GTP)	GTP[] + Reduced thioredoxin[] => Water[] + dGTP[] + Oxidized thioredoxin[]	Akkermansia muciniphila; Subdoligranulum variabile
RPE	ribulose 5-phosphate 3-epimerase	D-ribulose 5-phosphate(2-)[] <=> D-xylulose 5-phosphate(2-)[]	Akkermansia muciniphila
RZ5PP	alpha-ribazole 5-phosphate phosphatase	Water[] + N1-(5-Phospho-alpha-D-ribosyl)-5,6-dimethylbenzimidazole[] => hydrogenphosphate[] + N1-(alpha-D-ribosyl)-5,6-dimethylbenzimidazole[]	Akkermansia muciniphila
S7PIr	sedoheptulose 7-phosphate isomerase (reversible)	Sedoheptulose 7-phosphate[] <=> D-Glycero-D-manno-heptose 7-phosphate[]	Akkermansia muciniphila; Escherichia sp.
SDPDS	succinyl-diaminopimelate desuccinylase	Water[] + N-Succinyl-LL-2,6-diaminoheptanedioate[] => Succinate[] + LL-2,6-Diaminoheptanedioate[]	Escherichia sp.
SDPTA	succinyldiaminopimelate transaminase	2-Oxoglutarate[] + N-Succinyl-LL-2,6-diaminoheptanedioate[] <=> L-glutamate(1-)[] + N-Succinyl-2-L-amino-6-oxoheptanedioate[]	Escherichia sp.
SEPHCHS	2-succinyl-5-enolpyruvyl-6-hydroxy-3-cyclohexene-1-carboxylic-acid synthase	proton[] + 2-Oxoglutarate[] + Isochorismate[] => carbon dioxide[] + 2-Succinyl-5-enolpyruvyl-6-hydroxy-3-cyclohexene-1-carboxylate[]	Akkermansia muciniphila
SHCHCS3	2-succinyl-6-hydroxy-2,4-cyclohexadiene-1-carboxylate synthase	2-Succinyl-5-enolpyruvyl-6-hydroxy-3-cyclohexene-1-carboxylate[] => pyruvate[] + 2-Succinyl-6-hydroxy-2,4-cyclohexadiene-1-carboxylate[]	Akkermansia muciniphila
SHCHD2	sirohydrochlorin dehydrogenase (NAD)	Nicotinamide adenine dinucleotide[] + dihydrosirohydrochlorin[] => proton[] + Nicotinamide adenine dinucleotide - reduced[] + sirohydrochlorin[]	Akkermansia muciniphila
SHCHF	sirohydrochlorin ferrochelatase	Fe2+[] + sirohydrochlorin[] => 3 proton[] + Siroheme[]	Akkermansia muciniphila
SHK3Dr	shikimate dehydrogenase	proton[] + Nicotinamide adenine dinucleotide phosphate - reduced[] + 3-Dehydroshikimate[] <=> Nicotinamide adenine dinucleotide phosphate[] + Shikimate[]	Akkermansia muciniphila
SHKK	shikimate kinase	ATP[] + Shikimate[] => proton[] + ADP[] + Shikimate 5-phosphate[]	Akkermansia muciniphila
SO4t2	sulfate transport in via proton symport	proton[] + sulfate[] <=> proton[] + sulfate[]	All
SPMDabc	spermidine transport via ABC system	Water[] + ATP[] + Spermidine[] => proton[] + hydrogenphosphate[] + ADP[] + Spermidine[]	Akkermansia muciniphila
SUCBZL	o-succinylbenzoate-CoA ligase	Coenzyme A[] + ATP[] + o-Succinylbenzoate[] => AMP[] + Diphosphate[] + O-Succinylbenzoyl-CoA[]	Akkermansia muciniphila
SUCBZS	O-succinylbenzoate-CoA synthase	2-Succinyl-6-hydroxy-2,4-cyclohexadiene-1-carboxylate[] => Water[] + o-Succinylbenzoate[]	Akkermansia muciniphila
TALA	transaldolase	Glyceraldehyde 3-phosphate[] + Sedoheptulose 7-phosphate[] <=> D-Erythrose 4-phosphate[] + D-Fructose 6-phosphate[]	Akkermansia muciniphila
TDPDRE	dTDP-4-dehydrorhamnose 3,5-epimerase	dTDP-4-dehydro-6-deoxy-alpha-D-glucose(2-)[] => dTDP-4-dehydro-6-deoxy-L-mannose(2-)[]	Akkermansia muciniphila; Escherichia sp.
TDPDRRr	dTDP-4-dehydrorhamnose reductase, reversible	proton[] + Nicotinamide adenine dinucleotide phosphate - reduced[] + dTDP-4-dehydro-6-deoxy-L-mannose(2-)[] <=> Nicotinamide adenine dinucleotide phosphate[] + dTDP-L-rhamnose[]	Akkermansia muciniphila; Escherichia sp.
TDPGDH	dTDPglucose 4,6-dehydratase	dTDP-glucose(2-)[] => Water[] + dTDP-4-dehydro-6-deoxy-alpha-D-glucose(2-)[]	Akkermansia muciniphila; Escherichia sp.
TDSK	Tetraacyldisaccharide 4kinase	ATP[] + Lipid A Disaccharide[] => proton[] + ADP[] + 2,3,23-Tetrakis(beta-hydroxymyristoyl)-D-glucosaminyl-1,6-beta-D-glucosamine 1,4-bisphosphate[]	Akkermansia muciniphila; Escherichia sp.
TECA4S	TECA4S	Water[] + 30 UDPglucose[] + 30 UDP-N-acetyl-D-galactosamine(2-)[] <=> 30 UDP[] + 30 UMP[] + minor teichoic acid (acetylgalactosamine glucose phosphate, n=30)[]	I. bartlettii
THDPS	tetrahydrodipicolinate succinylase	Water[] + Succinyl-CoA[] + 2,3,4,5-Tetrahydrodipicolinate[] => Coenzyme A[] + N-Succinyl-2-L-amino-6-oxoheptanedioate[]	Escherichia sp.
THMDt2r	thymidine transport in via proton symport reversible	proton[] + Thymidine[] <=> proton[] + Thymidine[]	I. bartlettii
THMDt4	thymidine transport in via sodium symport	Sodium[] + Thymidine[] => Sodium[] + Thymidine[]	Subdoligranulum variabile
TKT1	transketolase	alpha-D-Ribose 5-phosphate[] + D-xylulose 5-phosphate(2-)[] <=> Glyceraldehyde 3-phosphate[] + Sedoheptulose 7-phosphate[]	Akkermansia muciniphila
TKT2	transketolase	D-Erythrose 4-phosphate[] + D-xylulose 5-phosphate(2-)[] <=> Glyceraldehyde 3-phosphate[] + D-Fructose 6-phosphate[]	Akkermansia muciniphila
TMDK1	thymidine kinase (ATP:thymidine)	ATP[] + Thymidine[] => proton[] + ADP[] + dTMP[]	I. bartlettii; Subdoligranulum variabile
TMDS	thymidylate synthase	dUMP[] + 5,10-Methylenetetrahydrofolate[] => 7,8-Dihydrofolate[] + dTMP[]	Akkermansia muciniphila
TMPK	thiamine-phosphate kinase	ATP[] + Thiamin monophosphate[] => Thiamine diphosphate[] + ADP[]	Akkermansia muciniphila
TRDRr	Thioredoxin reductase (EC 1.8.1.9)	proton[] + Nicotinamide adenine dinucleotide phosphate - reduced[] + Oxidized thioredoxin[] <=> Nicotinamide adenine dinucleotide phosphate[] + Reduced thioredoxin[]	All
TRPt2r	L-tryptophan reversible transport via proton symport	proton[] + L-tryptophan[] <=> proton[] + L-tryptophan[]	I. bartlettii; Subdoligranulum variabile
U23GAAT	UDP-3-O-(3-hydroxymyristoyl)glucosamine acyltransferase	(R)-3-Hydroxytetradecanoyl-[acyl-carrier protein][] + UDP-3-O-(3-hydroxytetradecanoyl)-D-glucosamine[] => proton[] + acyl carrier protein[] + UDP-2,3-bis(3-hydroxytetradecanoyl)glucosamine[]	Akkermansia muciniphila; Escherichia sp.
UAAGDS	UDP-N-acetylmuramoyl-L-alanyl-D-glutamyl-meso-2,6-diaminopimelate synthetase	ATP[] + meso-2,6-Diaminoheptanedioate[] + UDP-N-acetylmuramoyl-L-alanyl-D-glutamate[] => proton[] + hydrogenphosphate[] + ADP[] + UDP-N-acetylmuramoyl-L-alanyl-D-gamma-glutamyl-meso-2,6-diaminopimelate[]	All
UAG4E	UDP-N-acetylglucosamine 4-epimerase	UDP-N-acetyl-alpha-D-glucosamine(2-)[] <=> UDP-N-acetyl-D-galactosamine(2-)[]	I. bartlettii
UAGAAT	UDP-N-acetylglucosamine acyltransferase	(R)-3-Hydroxytetradecanoyl-[acyl-carrier protein][] + UDP-N-acetyl-alpha-D-glucosamine(2-)[] <=> acyl carrier protein[] + UDP-3-O-(3-hydroxytetradecanoyl)-N-acetylglucosamine[]	Akkermansia muciniphila; Escherichia sp.
UAGCVT_r	UDP-N-acetylglucosamine 1-carboxyvinyltransferase (EC 2.5.1.7)	Phosphoenolpyruvate[] + UDP-N-acetyl-alpha-D-glucosamine(2-)[] <=> hydrogenphosphate[] + UDP-N-acetyl-3-O-(1-carboxyvinyl)-D-glucosamine[]	All
UAGDP	UDP-N-acetylglucosamine diphosphorylase	proton[] + UTP[] + N-Acetyl-D-glucosamine 1-phosphate[] => Diphosphate[] + UDP-N-acetyl-alpha-D-glucosamine(2-)[]	All
UAGPT3	UDP-N-acetylglucosamine-N-acetylmuramyl-(pentapeptide)pyrophosphoryl-undecaprenol N-acetylglucosamine transferase	Undecaprenyl-diphospho-N-acetylmuramoyl-L-alanyl-D-glutamyl-meso-2,6-diaminopimeloyl-D-alanyl-D-alanine[] + UDP-N-acetyl-alpha-D-glucosamine(2-)[] => proton[] + UDP[] + Undecaprenyl-diphospho-N-acetylmuramoyl-(N-acetylglucosamine)-L-ala-D-glu-meso-2,6-diaminopimeloyl-D-ala-D-ala[]	All
UAMAGS	UDP-N-acetylmuramoyl-L-alanyl-D-glutamate synthetase	ATP[] + D-Glutamate[] + UDP-N-acetylmuramoyl-L-alanine[] => proton[] + hydrogenphosphate[] + ADP[] + UDP-N-acetylmuramoyl-L-alanyl-D-glutamate[]	All
UAMAS	UDP-N-acetylmuramoyl-L-alanine synthetase	ATP[] + L-alanine[] + UDP-N-acetylmuramate[] => proton[] + hydrogenphosphate[] + ADP[] + UDP-N-acetylmuramoyl-L-alanine[]	All
UAPGR	UDP-N-acetylenolpyruvoylglucosamine reductase	proton[] + Nicotinamide adenine dinucleotide phosphate - reduced[] + UDP-N-acetyl-3-O-(1-carboxyvinyl)-D-glucosamine[] => Nicotinamide adenine dinucleotide phosphate[] + UDP-N-acetylmuramate[]	All
UDCPDP	undecaprenyl-diphosphatase	Water[] + Undecaprenyl diphosphate[] => proton[] + hydrogenphosphate[] + Undecaprenyl phosphate[]	All
UDCPDPS	Undecaprenyl diphosphate synthase	8 Isopentenyl diphosphate[] + Farnesyl diphosphate[] => 8 Diphosphate[] + Undecaprenyl diphosphate[]	Escherichia sp.; I. bartlettii; Subdoligranulum variabile
UGMDDS	UDP-N-acetylmuramoyl-L-alanyl-D-glutamyl-meso-2,6-diaminopimeloyl-D-alanyl-D-alanine synthetase	ATP[] + D-Alanyl-D-alanine[] + UDP-N-acetylmuramoyl-L-alanyl-D-gamma-glutamyl-meso-2,6-diaminopimelate[] => proton[] + hydrogenphosphate[] + ADP[] + UDP-N-acetylmuramoyl-L-alanyl-D-glutamyl-meso-2,6-diaminopimeloyl-D-alanyl-D-alanine[]	All
UHGADA	UDP-3-O-acetylglucosamine deacetylase	Water[] + UDP-3-O-(3-hydroxytetradecanoyl)-N-acetylglucosamine[] => acetate[] + UDP-3-O-(3-hydroxytetradecanoyl)-D-glucosamine[]	Akkermansia muciniphila; Escherichia sp.
UMPK	UMP kinase	ATP[] + UMP[] <=> ADP[] + UDP[]	Akkermansia muciniphila; I. bartlettii; Subdoligranulum variabile
UPP3MT	uroporphyrinogen methyltransferase	2 S-Adenosyl-L-methionine[] + Uroporphyrinogen III[] => proton[] + 2 S-Adenosyl-L-homocysteine[] + dihydrosirohydrochlorin[]	Akkermansia muciniphila
UPP3S	uroporphyrinogen-III synthase	Hydroxymethylbilane[] => Water[] + Uroporphyrinogen III[]	Akkermansia muciniphila
USHD	UDP-sugar hydrolase	Water[] + UDP-2,3-bis(3-hydroxytetradecanoyl)glucosamine[] => 2 proton[] + UMP[] + 2,3-Bis(3-hydroxytetradecanoyl)-beta-D-glucosaminyl 1-phosphate[]	Akkermansia muciniphila; Escherichia sp.
ZNabc	zinc transport via ABC system	Water[] + ATP[] + Zinc[] => proton[] + hydrogenphosphate[] + ADP[] + Zinc[]	All
r2137	Major Facilitator(MFS) TCDB:2.A.1.14.6	Chloride[] <=> Chloride[]	All

## Sheet: Single lethal exchangeReactions
Exchange_reaction	Exchange_reaction_EQ	Organism
Calcium exchange	calcium(2+)[] <=>	All
Chloride exchange	Chloride[] <=>	All
Co2+ exchange	Co2+[] <=>	All
Cu2+ exchange	Cu2+[] <=>	All
Fe2+ exchange	Fe2+[] <=>	All
K+ exchange	potassium[] <=>	All
Mg exchange	magnesium[] <=>	All
Mn2+ exchange	Mn2+[] <=>	All
Sulfate exchange	sulfate[] <=>	All
Zinc exchange	Zinc[] <=>	All
4-Hydroxybenzoate exchange	4-hydroxybenzoate[Cytoplasm] <=>	Akkermansia muciniphila
Adenosine exchange	Adenosine[Cytoplasm] <=>	Akkermansia muciniphila
Cys-Gly exchange	L-cysteinylglycine[Cytoplasm] <=>	Akkermansia muciniphila
Demand reaction for KDO(2)-lipid IV(A) with laurate	KDO(2)-lipid IV(A) with laurate =>	Akkermansia muciniphila
Glycerol exchange	Glycerol[Cytoplasm] <=>	Akkermansia muciniphila
Menaquinone 8 exchange	Menaquinone 8[Cytoplasm] <=>	Akkermansia muciniphila
Nicotinate exchange	Nicotinate[Cytoplasm] <=>	Akkermansia muciniphila
Protohem exchange	Protoheme[Cytoplasm] <=>	Akkermansia muciniphila
Spermidine exchange	Spermidine[Cytoplasm] <=>	Akkermansia muciniphila
Thymidine exchange	Thymidine[] <=>	I. bartlettii
Phosphate exchange	hydrogenphosphate[] <=>	I. bartlettii; Akkermansia muciniphila
(R)-Pantothenate exchange	(R)-Pantothenate[] <=>	I. bartlettii; Subdoligranulum variabile
L-Tryptophan exchange	L-tryptophan[] <=>	I. bartlettii; Subdoligranulum variabile
Fe3+ exchange	Fe3+[] <=>	I. bartlettii; Subdoligranulum variabile; Akkermansia muciniphila
Pyridoxal exchange	Pyridoxal <=>	Subdoligranulum variabile
Riboflavin exchange	Riboflavin <=>	Subdoligranulum variabile

## Sheet: Double lethal reactions
Reaction ID 1	Reaction 1	Equation 1	Reaction ID 2	Reaction 2	Equation 2	Organism
23DHMPO	(R)-2,3-Dihydroxy-3-methylpentanoate:NADP+ oxidoreductase	(R)-2,3-Dihydroxy-3-methylpentanoate[] + Nicotinamide adenine dinucleotide phosphate[] <=> (R)-3-Hydroxy-3-methyl-2-oxopentanoate[] + proton[] + Nicotinamide adenine dinucleotide phosphate - reduced[]	KARA2	ketol-acid reductoisomerase (2-Acetolactate)	proton[] + Nicotinamide adenine dinucleotide phosphate - reduced[] + (S)-2-Aceto-2-hydroxybutanoate[] <=> (R)-2,3-Dihydroxy-3-methylpentanoate[] + Nicotinamide adenine dinucleotide phosphate[]	Akkermansia muciniphila
26DAPLLAT	L,L-diaminopimelate aminotransferase	LL-2,6-Diaminoheptanedioate[] + 2-Oxoglutarate[] <=> proton[] + Water[] + 2,3,4,5-Tetrahydrodipicolinate[] + L-glutamate(1-)[]	26DAPt2r	meso-2,6-Diaminoheptanedioate transport via proton symport, reversible	proton[] + meso-2,6-Diaminoheptanedioate[] <=> proton[] + meso-2,6-Diaminoheptanedioate[]	Akkermansia muciniphila
26DAPLLAT	L,L-diaminopimelate aminotransferase	LL-2,6-Diaminoheptanedioate[] + 2-Oxoglutarate[] <=> proton[] + Water[] + 2,3,4,5-Tetrahydrodipicolinate[] + L-glutamate(1-)[]	DAPabc	M-diaminopimelic acid ABC transport	Water[] + ATP[] + meso-2,6-Diaminoheptanedioate[] => proton[] + hydrogenphosphate[] + ADP[] + meso-2,6-Diaminoheptanedioate[]	Subdoligranulum variabile
26DAPLLAT	L,L-diaminopimelate aminotransferase	LL-2,6-Diaminoheptanedioate[] + 2-Oxoglutarate[] <=> proton[] + Water[] + 2,3,4,5-Tetrahydrodipicolinate[] + L-glutamate(1-)[]	EX_26dap_M(e)	meso-2,6-Diaminoheptanedioate exchange	meso-2,6-Diaminoheptanedioate[] <=>	Akkermansia muciniphila; Subdoligranulum variabile
26DAPt2r	meso-2,6-Diaminoheptanedioate transport via proton symport, reversible	proton[] + meso-2,6-Diaminoheptanedioate[] <=> proton[] + meso-2,6-Diaminoheptanedioate[]	DAPE	diaminopimelate epimerase	LL-2,6-Diaminoheptanedioate[] <=> meso-2,6-Diaminoheptanedioate[]	Akkermansia muciniphila
26DAPt2r	meso-2,6-Diaminoheptanedioate transport via proton symport, reversible	proton[] + meso-2,6-Diaminoheptanedioate[] <=> proton[] + meso-2,6-Diaminoheptanedioate[]	DHDPRy	dihydrodipicolinate reductase (NADPH)	proton[] + Nicotinamide adenine dinucleotide phosphate - reduced[] + 2,3-Dihydrodipicolinate[] => Nicotinamide adenine dinucleotide phosphate[] + 2,3,4,5-Tetrahydrodipicolinate[]	Akkermansia muciniphila
26DAPt2r	meso-2,6-Diaminoheptanedioate transport via proton symport, reversible	proton[] + meso-2,6-Diaminoheptanedioate[] <=> proton[] + meso-2,6-Diaminoheptanedioate[]	DHDPS	dihydrodipicolinate synthase	pyruvate[] + L-Aspartate 4-semialdehyde[] => proton[] + 2 Water[] + 2,3-Dihydrodipicolinate[]	Akkermansia muciniphila
2AHBUTI	(S)-2-Aceto-2-hydroxybutanoate isomerase	(S)-2-Aceto-2-hydroxybutanoate[] <=> (R)-3-Hydroxy-3-methyl-2-oxopentanoate[]	KARA2	ketol-acid reductoisomerase (2-Acetolactate)	proton[] + Nicotinamide adenine dinucleotide phosphate - reduced[] + (S)-2-Aceto-2-hydroxybutanoate[] <=> (R)-2,3-Dihydroxy-3-methylpentanoate[] + Nicotinamide adenine dinucleotide phosphate[]	Akkermansia muciniphila
3CARLPDH	3-Carboxy-1-hydroxypropyl-ThPP:lipoamide	lipoamide[] + 3-Carboxy-1-hydroxypropyl-ThPP[] <=> Thiamine diphosphate[] + S-Succinyldihydrolipoamide[]	SUCOAS	succinyl-CoA synthetase (ADP-forming)	Coenzyme A[] + ATP[] + Succinate[] <=> hydrogenphosphate[] + ADP[] + Succinyl-CoA[]	Escherichia sp.
3HAD100	3-hydroxyacyl-[acyl-carrier-protein] dehydratase (n-C10:0)	(R)-3-Hydroxydecanoyl-[acyl-carrier protein][] => Water[] + trans-Dec-2-enoyl-[acyl-carrier protein][]	AACPS7	acyl-[acyl-carrier-protein] synthetase (n-C12:0)	acyl carrier protein[] + ATP[] + laurate[] => Dodecanoyl-ACP (n-C12:0ACP)[] + Diphosphate[] + AMP[]	Escherichia sp.; Akkermansia muciniphila
3HAD100	3-hydroxyacyl-[acyl-carrier-protein] dehydratase (n-C10:0)	(R)-3-Hydroxydecanoyl-[acyl-carrier protein][] => Water[] + trans-Dec-2-enoyl-[acyl-carrier protein][]	DDCAt	Fatty acid (dodecanoate) transport via facilitated irreversible diffusion	laurate[] <=> laurate[]	Escherichia sp.; Akkermansia muciniphila
3HAD100	3-hydroxyacyl-[acyl-carrier-protein] dehydratase (n-C10:0)	(R)-3-Hydroxydecanoyl-[acyl-carrier protein][] => Water[] + trans-Dec-2-enoyl-[acyl-carrier protein][]	EX_ddca(e)	laurate exchange	laurate[] <=>	Akkermansia muciniphila; Escherichia sp.
3HAD120	3-hydroxyacyl-[acyl-carrier-protein] dehydratase (n-C12:0)	(R)-3-Hydroxydodecanoyl-[acyl-carrier protein][] => Water[] + trans-Dodec-2-enoyl-[acyl-carrier protein][]	AACPS7	acyl-[acyl-carrier-protein] synthetase (n-C12:0)	acyl carrier protein[] + ATP[] + laurate[] => Dodecanoyl-ACP (n-C12:0ACP)[] + Diphosphate[] + AMP[]	Escherichia sp.; Akkermansia muciniphila
3HAD120	3-hydroxyacyl-[acyl-carrier-protein] dehydratase (n-C12:0)	(R)-3-Hydroxydodecanoyl-[acyl-carrier protein][] => Water[] + trans-Dodec-2-enoyl-[acyl-carrier protein][]	DDCAt	Fatty acid (dodecanoate) transport via facilitated irreversible diffusion	laurate[] <=> laurate[]	Escherichia sp.; Akkermansia muciniphila
3HAD120	3-hydroxyacyl-[acyl-carrier-protein] dehydratase (n-C12:0)	(R)-3-Hydroxydodecanoyl-[acyl-carrier protein][] => Water[] + trans-Dodec-2-enoyl-[acyl-carrier protein][]	EX_ddca(e)	laurate exchange	laurate[] <=>	Akkermansia muciniphila; Escherichia sp.
3HAD140	3-hydroxyacyl-[acyl-carrier-protein] dehydratase (n-C14:0)	(R)-3-Hydroxytetradecanoyl-[acyl-carrier protein][] => Water[] + trans-Tetradec-2-enoyl-[acyl-carrier protein][]	EX_ttdca(e)	exchange reaction for tetradecanoate (n-C14:0)	tetradecanoate (n-C14:0)[] <=>	Akkermansia muciniphila
3HAD140	3-hydroxyacyl-[acyl-carrier-protein] dehydratase (n-C14:0)	(R)-3-Hydroxytetradecanoyl-[acyl-carrier protein][] => Water[] + trans-Tetradec-2-enoyl-[acyl-carrier protein][]	FACOAL140	fatty-acid--CoA ligase (tetradecanoate)	Coenzyme A[] + ATP[] + tetradecanoate (n-C14:0)[] <=> AMP[] + Diphosphate[] + Tetradecanoyl-CoA (n-C14:0CoA)[]	Akkermansia muciniphila
3HAD140	3-hydroxyacyl-[acyl-carrier-protein] dehydratase (n-C14:0)	(R)-3-Hydroxytetradecanoyl-[acyl-carrier protein][] => Water[] + trans-Tetradec-2-enoyl-[acyl-carrier protein][]	TDCOATA	tetradecanoyl-ACP[acyl-carrier-protein] transferase	Coenzyme A[] + Myristoyl-ACP (n-C14:0ACP)[] <=> acyl carrier protein[] + Tetradecanoyl-CoA (n-C14:0CoA)[]	Escherichia sp.; Akkermansia muciniphila
3HAD140	3-hydroxyacyl-[acyl-carrier-protein] dehydratase (n-C14:0)	(R)-3-Hydroxytetradecanoyl-[acyl-carrier protein][] => Water[] + trans-Tetradec-2-enoyl-[acyl-carrier protein][]	TTDCAtr	tetradecanoate (transport)	tetradecanoate (n-C14:0)[] <=> tetradecanoate (n-C14:0)[]	Akkermansia muciniphila
3HAD180	3-hydroxyacyl-[acyl-carrier-protein] dehydratase (n-C18:0)	(R)-3-Hydroxyoctadecanoyl-[acyl-carrier protein][] => Water[] + trans-octadec-2-enoyl-[acyl-carrier protein][]	EX_ocdca(e)	echange reaction for octadecanoate (n-C18:0)	octadecanoate (n-C18:0)[] <=>	Akkermansia muciniphila
3HAD180	3-hydroxyacyl-[acyl-carrier-protein] dehydratase (n-C18:0)	(R)-3-Hydroxyoctadecanoyl-[acyl-carrier protein][] => Water[] + trans-octadec-2-enoyl-[acyl-carrier protein][]	OCDCAtr	fatty acid transport via diffusion	octadecanoate (n-C18:0)[] <=> octadecanoate (n-C18:0)[]	Akkermansia muciniphila
3HAD40	3-hydroxyacyl-[acyl-carrier-protein] dehydratase (n-C4:0)	(3R)-3-Hydroxyacyl-[acyl-carrier protein][] => Water[] + But-2-enoyl-[acyl-carrier protein][]	AACPS7	acyl-[acyl-carrier-protein] synthetase (n-C12:0)	acyl carrier protein[] + ATP[] + laurate[] => Dodecanoyl-ACP (n-C12:0ACP)[] + Diphosphate[] + AMP[]	Escherichia sp.; Akkermansia muciniphila
3HAD40	3-hydroxyacyl-[acyl-carrier-protein] dehydratase (n-C4:0)	(3R)-3-Hydroxyacyl-[acyl-carrier protein][] => Water[] + But-2-enoyl-[acyl-carrier protein][]	DDCAt	Fatty acid (dodecanoate) transport via facilitated irreversible diffusion	laurate[] <=> laurate[]	Escherichia sp.; Akkermansia muciniphila
3HAD40	3-hydroxyacyl-[acyl-carrier-protein] dehydratase (n-C4:0)	(3R)-3-Hydroxyacyl-[acyl-carrier protein][] => Water[] + But-2-enoyl-[acyl-carrier protein][]	EX_ddca(e)	laurate exchange	laurate[] <=>	Akkermansia muciniphila; Escherichia sp.
3HAD60	3-hydroxyacyl-[acyl-carrier-protein] dehydratase (n-C6:0)	(R)-3-Hydroxyhexanoyl-[acyl-carrier protein][] => Water[] + trans-Hex-2-enoyl-[acyl-carrier protein][]	AACPS7	acyl-[acyl-carrier-protein] synthetase (n-C12:0)	acyl carrier protein[] + ATP[] + laurate[] => Dodecanoyl-ACP (n-C12:0ACP)[] + Diphosphate[] + AMP[]	Escherichia sp.; Akkermansia muciniphila
3HAD60	3-hydroxyacyl-[acyl-carrier-protein] dehydratase (n-C6:0)	(R)-3-Hydroxyhexanoyl-[acyl-carrier protein][] => Water[] + trans-Hex-2-enoyl-[acyl-carrier protein][]	DDCAt	Fatty acid (dodecanoate) transport via facilitated irreversible diffusion	laurate[] <=> laurate[]	Escherichia sp.; Akkermansia muciniphila
3HAD60	3-hydroxyacyl-[acyl-carrier-protein] dehydratase (n-C6:0)	(R)-3-Hydroxyhexanoyl-[acyl-carrier protein][] => Water[] + trans-Hex-2-enoyl-[acyl-carrier protein][]	EX_ddca(e)	laurate exchange	laurate[] <=>	Akkermansia muciniphila; Escherichia sp.
3HAD80	3-hydroxyacyl-[acyl-carrier-protein] dehydratase (n-C8:0)	(R)-3-Hydroxyoctanoyl-[acyl-carrier protein][] => Water[] + trans-Oct-2-enoyl-[acyl-carrier protein][]	AACPS7	acyl-[acyl-carrier-protein] synthetase (n-C12:0)	acyl carrier protein[] + ATP[] + laurate[] => Dodecanoyl-ACP (n-C12:0ACP)[] + Diphosphate[] + AMP[]	Escherichia sp.; Akkermansia muciniphila
3HAD80	3-hydroxyacyl-[acyl-carrier-protein] dehydratase (n-C8:0)	(R)-3-Hydroxyoctanoyl-[acyl-carrier protein][] => Water[] + trans-Oct-2-enoyl-[acyl-carrier protein][]	DDCAt	Fatty acid (dodecanoate) transport via facilitated irreversible diffusion	laurate[] <=> laurate[]	Escherichia sp.; Akkermansia muciniphila
3HAD80	3-hydroxyacyl-[acyl-carrier-protein] dehydratase (n-C8:0)	(R)-3-Hydroxyoctanoyl-[acyl-carrier protein][] => Water[] + trans-Oct-2-enoyl-[acyl-carrier protein][]	EX_ddca(e)	laurate exchange	laurate[] <=>	Akkermansia muciniphila; Escherichia sp.
3OAR100	3-oxoacyl-[acyl-carrier-protein] reductase (n-C10:0)	proton[] + Nicotinamide adenine dinucleotide phosphate - reduced[] + 3-Oxodecanoyl-[acyl-carrier protein][] <=> Nicotinamide adenine dinucleotide phosphate[] + (R)-3-Hydroxydecanoyl-[acyl-carrier protein][]	AACPS7	acyl-[acyl-carrier-protein] synthetase (n-C12:0)	acyl carrier protein[] + ATP[] + laurate[] => Dodecanoyl-ACP (n-C12:0ACP)[] + Diphosphate[] + AMP[]	Escherichia sp.; Akkermansia muciniphila
3OAR100	3-oxoacyl-[acyl-carrier-protein] reductase (n-C10:0)	proton[] + Nicotinamide adenine dinucleotide phosphate - reduced[] + 3-Oxodecanoyl-[acyl-carrier protein][] <=> Nicotinamide adenine dinucleotide phosphate[] + (R)-3-Hydroxydecanoyl-[acyl-carrier protein][]	DDCAt	Fatty acid (dodecanoate) transport via facilitated irreversible diffusion	laurate[] <=> laurate[]	Escherichia sp.; Akkermansia muciniphila
3OAR100	3-oxoacyl-[acyl-carrier-protein] reductase (n-C10:0)	proton[] + Nicotinamide adenine dinucleotide phosphate - reduced[] + 3-Oxodecanoyl-[acyl-carrier protein][] <=> Nicotinamide adenine dinucleotide phosphate[] + (R)-3-Hydroxydecanoyl-[acyl-carrier protein][]	EX_ddca(e)	laurate exchange	laurate[] <=>	Akkermansia muciniphila; Escherichia sp.
3OAR120	3-oxoacyl-[acyl-carrier-protein] reductase (n-C12:0)	proton[] + Nicotinamide adenine dinucleotide phosphate - reduced[] + 3-Oxododecanoyl-[acyl-carrier protein][] <=> Nicotinamide adenine dinucleotide phosphate[] + (R)-3-Hydroxydodecanoyl-[acyl-carrier protein][]	AACPS7	acyl-[acyl-carrier-protein] synthetase (n-C12:0)	acyl carrier protein[] + ATP[] + laurate[] => Dodecanoyl-ACP (n-C12:0ACP)[] + Diphosphate[] + AMP[]	Escherichia sp.; Akkermansia muciniphila
3OAR120	3-oxoacyl-[acyl-carrier-protein] reductase (n-C12:0)	proton[] + Nicotinamide adenine dinucleotide phosphate - reduced[] + 3-Oxododecanoyl-[acyl-carrier protein][] <=> Nicotinamide adenine dinucleotide phosphate[] + (R)-3-Hydroxydodecanoyl-[acyl-carrier protein][]	DDCAt	Fatty acid (dodecanoate) transport via facilitated irreversible diffusion	laurate[] <=> laurate[]	Escherichia sp.; Akkermansia muciniphila
3OAR120	3-oxoacyl-[acyl-carrier-protein] reductase (n-C12:0)	proton[] + Nicotinamide adenine dinucleotide phosphate - reduced[] + 3-Oxododecanoyl-[acyl-carrier protein][] <=> Nicotinamide adenine dinucleotide phosphate[] + (R)-3-Hydroxydodecanoyl-[acyl-carrier protein][]	EX_ddca(e)	laurate exchange	laurate[] <=>	Akkermansia muciniphila; Escherichia sp.
3OAR140	3-oxoacyl-[acyl-carrier-protein] reductase (n-C14:0)	proton[] + Nicotinamide adenine dinucleotide phosphate - reduced[] + 3-Oxotetradecanoyl-[acyl-carrier protein][] <=> Nicotinamide adenine dinucleotide phosphate[] + (R)-3-Hydroxytetradecanoyl-[acyl-carrier protein][]	KAS16	3-hydroxy-myristoyl-ACP synthesis	2 proton[] + Nicotinamide adenine dinucleotide phosphate - reduced[] + Malonyl-[acyl-carrier protein][] + Dodecanoyl-ACP (n-C12:0ACP)[] => Nicotinamide adenine dinucleotide phosphate[] + acyl carrier protein[] + (R)-3-Hydroxytetradecanoyl-[acyl-carrier protein][] + carbon dioxide[]	Akkermansia muciniphila
3OAR180	3-oxoacyl-[acyl-carrier-protein] reductase (n-C18:0)	proton[] + Nicotinamide adenine dinucleotide phosphate - reduced[] + 3-Oxooctadecanoyl-[acyl-carrier protein][] <=> Nicotinamide adenine dinucleotide phosphate[] + (R)-3-Hydroxyoctadecanoyl-[acyl-carrier protein][]	EX_ocdca(e)	echange reaction for octadecanoate (n-C18:0)	octadecanoate (n-C18:0)[] <=>	Akkermansia muciniphila
3OAR180	3-oxoacyl-[acyl-carrier-protein] reductase (n-C18:0)	proton[] + Nicotinamide adenine dinucleotide phosphate - reduced[] + 3-Oxooctadecanoyl-[acyl-carrier protein][] <=> Nicotinamide adenine dinucleotide phosphate[] + (R)-3-Hydroxyoctadecanoyl-[acyl-carrier protein][]	OCDCAtr	fatty acid transport via diffusion	octadecanoate (n-C18:0)[] <=> octadecanoate (n-C18:0)[]	Akkermansia muciniphila
3OAR40	3-oxoacyl-[acyl-carrier-protein] reductase (n-C4:0)	proton[] + Nicotinamide adenine dinucleotide phosphate - reduced[] + Acetoacetyl-ACP[] <=> Nicotinamide adenine dinucleotide phosphate[] + (3R)-3-Hydroxyacyl-[acyl-carrier protein][]	AACPS7	acyl-[acyl-carrier-protein] synthetase (n-C12:0)	acyl carrier protein[] + ATP[] + laurate[] => Dodecanoyl-ACP (n-C12:0ACP)[] + Diphosphate[] + AMP[]	Escherichia sp.; Akkermansia muciniphila
3OAR40	3-oxoacyl-[acyl-carrier-protein] reductase (n-C4:0)	proton[] + Nicotinamide adenine dinucleotide phosphate - reduced[] + Acetoacetyl-ACP[] <=> Nicotinamide adenine dinucleotide phosphate[] + (3R)-3-Hydroxyacyl-[acyl-carrier protein][]	DDCAt	Fatty acid (dodecanoate) transport via facilitated irreversible diffusion	laurate[] <=> laurate[]	Escherichia sp.; Akkermansia muciniphila
3OAR40	3-oxoacyl-[acyl-carrier-protein] reductase (n-C4:0)	proton[] + Nicotinamide adenine dinucleotide phosphate - reduced[] + Acetoacetyl-ACP[] <=> Nicotinamide adenine dinucleotide phosphate[] + (3R)-3-Hydroxyacyl-[acyl-carrier protein][]	EX_ddca(e)	laurate exchange	laurate[] <=>	Akkermansia muciniphila; Escherichia sp.
3OAR60	3-oxoacyl-[acyl-carrier-protein] reductase (n-C6:0)	proton[] + Nicotinamide adenine dinucleotide phosphate - reduced[] + 3-Oxohexanoyl-[acyl-carrier protein][] <=> Nicotinamide adenine dinucleotide phosphate[] + (R)-3-Hydroxyhexanoyl-[acyl-carrier protein][]	AACPS7	acyl-[acyl-carrier-protein] synthetase (n-C12:0)	acyl carrier protein[] + ATP[] + laurate[] => Dodecanoyl-ACP (n-C12:0ACP)[] + Diphosphate[] + AMP[]	Escherichia sp.; Akkermansia muciniphila
3OAR60	3-oxoacyl-[acyl-carrier-protein] reductase (n-C6:0)	proton[] + Nicotinamide adenine dinucleotide phosphate - reduced[] + 3-Oxohexanoyl-[acyl-carrier protein][] <=> Nicotinamide adenine dinucleotide phosphate[] + (R)-3-Hydroxyhexanoyl-[acyl-carrier protein][]	DDCAt	Fatty acid (dodecanoate) transport via facilitated irreversible diffusion	laurate[] <=> laurate[]	Escherichia sp.; Akkermansia muciniphila
3OAR60	3-oxoacyl-[acyl-carrier-protein] reductase (n-C6:0)	proton[] + Nicotinamide adenine dinucleotide phosphate - reduced[] + 3-Oxohexanoyl-[acyl-carrier protein][] <=> Nicotinamide adenine dinucleotide phosphate[] + (R)-3-Hydroxyhexanoyl-[acyl-carrier protein][]	EX_ddca(e)	laurate exchange	laurate[] <=>	Akkermansia muciniphila; Escherichia sp.
3OAR80	3-oxoacyl-[acyl-carrier-protein] reductase (n-C8:0)	proton[] + Nicotinamide adenine dinucleotide phosphate - reduced[] + 3-Oxooctanoyl-[acyl-carrier protein][] <=> Nicotinamide adenine dinucleotide phosphate[] + (R)-3-Hydroxyoctanoyl-[acyl-carrier protein][]	AACPS7	acyl-[acyl-carrier-protein] synthetase (n-C12:0)	acyl carrier protein[] + ATP[] + laurate[] => Dodecanoyl-ACP (n-C12:0ACP)[] + Diphosphate[] + AMP[]	Escherichia sp.; Akkermansia muciniphila
3OAR80	3-oxoacyl-[acyl-carrier-protein] reductase (n-C8:0)	proton[] + Nicotinamide adenine dinucleotide phosphate - reduced[] + 3-Oxooctanoyl-[acyl-carrier protein][] <=> Nicotinamide adenine dinucleotide phosphate[] + (R)-3-Hydroxyoctanoyl-[acyl-carrier protein][]	DDCAt	Fatty acid (dodecanoate) transport via facilitated irreversible diffusion	laurate[] <=> laurate[]	Escherichia sp.; Akkermansia muciniphila
3OAR80	3-oxoacyl-[acyl-carrier-protein] reductase (n-C8:0)	proton[] + Nicotinamide adenine dinucleotide phosphate - reduced[] + 3-Oxooctanoyl-[acyl-carrier protein][] <=> Nicotinamide adenine dinucleotide phosphate[] + (R)-3-Hydroxyoctanoyl-[acyl-carrier protein][]	EX_ddca(e)	laurate exchange	laurate[] <=>	Akkermansia muciniphila; Escherichia sp.
3OAS100	3-oxoacyl-[acyl-carrier-protein] synthase (n-C10:0)	proton[] + Malonyl-[acyl-carrier protein][] + Octanoyl-ACP (n-C8:0ACP)[] => acyl carrier protein[] + 3-Oxodecanoyl-[acyl-carrier protein][] + carbon dioxide[]	AACPS7	acyl-[acyl-carrier-protein] synthetase (n-C12:0)	acyl carrier protein[] + ATP[] + laurate[] => Dodecanoyl-ACP (n-C12:0ACP)[] + Diphosphate[] + AMP[]	Escherichia sp.; Akkermansia muciniphila
3OAS100	3-oxoacyl-[acyl-carrier-protein] synthase (n-C10:0)	proton[] + Malonyl-[acyl-carrier protein][] + Octanoyl-ACP (n-C8:0ACP)[] => acyl carrier protein[] + 3-Oxodecanoyl-[acyl-carrier protein][] + carbon dioxide[]	DDCAt	Fatty acid (dodecanoate) transport via facilitated irreversible diffusion	laurate[] <=> laurate[]	Escherichia sp.; Akkermansia muciniphila
3OAS100	3-oxoacyl-[acyl-carrier-protein] synthase (n-C10:0)	proton[] + Malonyl-[acyl-carrier protein][] + Octanoyl-ACP (n-C8:0ACP)[] => acyl carrier protein[] + 3-Oxodecanoyl-[acyl-carrier protein][] + carbon dioxide[]	EX_ddca(e)	laurate exchange	laurate[] <=>	Akkermansia muciniphila; Escherichia sp.
3OAS120	3-oxoacyl-[acyl-carrier-protein] synthase (n-C12:0)	proton[] + Malonyl-[acyl-carrier protein][] + Decanoyl-ACP (n-C10:0ACP)[] => acyl carrier protein[] + 3-Oxododecanoyl-[acyl-carrier protein][] + carbon dioxide[]	AACPS7	acyl-[acyl-carrier-protein] synthetase (n-C12:0)	acyl carrier protein[] + ATP[] + laurate[] => Dodecanoyl-ACP (n-C12:0ACP)[] + Diphosphate[] + AMP[]	Escherichia sp.; Akkermansia muciniphila
3OAS120	3-oxoacyl-[acyl-carrier-protein] synthase (n-C12:0)	proton[] + Malonyl-[acyl-carrier protein][] + Decanoyl-ACP (n-C10:0ACP)[] => acyl carrier protein[] + 3-Oxododecanoyl-[acyl-carrier protein][] + carbon dioxide[]	DDCAt	Fatty acid (dodecanoate) transport via facilitated irreversible diffusion	laurate[] <=> laurate[]	Escherichia sp.; Akkermansia muciniphila
3OAS120	3-oxoacyl-[acyl-carrier-protein] synthase (n-C12:0)	proton[] + Malonyl-[acyl-carrier protein][] + Decanoyl-ACP (n-C10:0ACP)[] => acyl carrier protein[] + 3-Oxododecanoyl-[acyl-carrier protein][] + carbon dioxide[]	EX_ddca(e)	laurate exchange	laurate[] <=>	Akkermansia muciniphila; Escherichia sp.
3OAS140	3-oxoacyl-[acyl-carrier-protein] synthase (n-C14:0)	proton[] + Malonyl-[acyl-carrier protein][] + Dodecanoyl-ACP (n-C12:0ACP)[] => acyl carrier protein[] + 3-Oxotetradecanoyl-[acyl-carrier protein][] + carbon dioxide[]	KAS16	3-hydroxy-myristoyl-ACP synthesis	2 proton[] + Nicotinamide adenine dinucleotide phosphate - reduced[] + Malonyl-[acyl-carrier protein][] + Dodecanoyl-ACP (n-C12:0ACP)[] => Nicotinamide adenine dinucleotide phosphate[] + acyl carrier protein[] + (R)-3-Hydroxytetradecanoyl-[acyl-carrier protein][] + carbon dioxide[]	Akkermansia muciniphila
3OAS180	3-oxoacyl-[acyl-carrier-protein] synthase (n-C18:0)	proton[] + Malonyl-[acyl-carrier protein][] + Palmitoyl-ACP (n-C16:0ACP)[] => acyl carrier protein[] + 3-Oxooctadecanoyl-[acyl-carrier protein][] + carbon dioxide[]	EX_ocdca(e)	echange reaction for octadecanoate (n-C18:0)	octadecanoate (n-C18:0)[] <=>	Akkermansia muciniphila
3OAS180	3-oxoacyl-[acyl-carrier-protein] synthase (n-C18:0)	proton[] + Malonyl-[acyl-carrier protein][] + Palmitoyl-ACP (n-C16:0ACP)[] => acyl carrier protein[] + 3-Oxooctadecanoyl-[acyl-carrier protein][] + carbon dioxide[]	OCDCAtr	fatty acid transport via diffusion	octadecanoate (n-C18:0)[] <=> octadecanoate (n-C18:0)[]	Akkermansia muciniphila
3OAS60	3-oxoacyl-[acyl-carrier-protein] synthase (n-C6:0)	proton[] + Malonyl-[acyl-carrier protein][] + Butyryl-ACP (n-C4:0ACP)[] => acyl carrier protein[] + 3-Oxohexanoyl-[acyl-carrier protein][] + carbon dioxide[]	AACPS7	acyl-[acyl-carrier-protein] synthetase (n-C12:0)	acyl carrier protein[] + ATP[] + laurate[] => Dodecanoyl-ACP (n-C12:0ACP)[] + Diphosphate[] + AMP[]	Escherichia sp.; Akkermansia muciniphila
3OAS60	3-oxoacyl-[acyl-carrier-protein] synthase (n-C6:0)	proton[] + Malonyl-[acyl-carrier protein][] + Butyryl-ACP (n-C4:0ACP)[] => acyl carrier protein[] + 3-Oxohexanoyl-[acyl-carrier protein][] + carbon dioxide[]	DDCAt	Fatty acid (dodecanoate) transport via facilitated irreversible diffusion	laurate[] <=> laurate[]	Escherichia sp.; Akkermansia muciniphila
3OAS60	3-oxoacyl-[acyl-carrier-protein] synthase (n-C6:0)	proton[] + Malonyl-[acyl-carrier protein][] + Butyryl-ACP (n-C4:0ACP)[] => acyl carrier protein[] + 3-Oxohexanoyl-[acyl-carrier protein][] + carbon dioxide[]	EX_ddca(e)	laurate exchange	laurate[] <=>	Akkermansia muciniphila; Escherichia sp.
3OAS80	3-oxoacyl-[acyl-carrier-protein] synthase (n-C8:0)	proton[] + Malonyl-[acyl-carrier protein][] + Hexanoyl-ACP (n-C6:0ACP)[] => acyl carrier protein[] + 3-Oxooctanoyl-[acyl-carrier protein][] + carbon dioxide[]	AACPS7	acyl-[acyl-carrier-protein] synthetase (n-C12:0)	acyl carrier protein[] + ATP[] + laurate[] => Dodecanoyl-ACP (n-C12:0ACP)[] + Diphosphate[] + AMP[]	Escherichia sp.; Akkermansia muciniphila
3OAS80	3-oxoacyl-[acyl-carrier-protein] synthase (n-C8:0)	proton[] + Malonyl-[acyl-carrier protein][] + Hexanoyl-ACP (n-C6:0ACP)[] => acyl carrier protein[] + 3-Oxooctanoyl-[acyl-carrier protein][] + carbon dioxide[]	DDCAt	Fatty acid (dodecanoate) transport via facilitated irreversible diffusion	laurate[] <=> laurate[]	Escherichia sp.; Akkermansia muciniphila
3OAS80	3-oxoacyl-[acyl-carrier-protein] synthase (n-C8:0)	proton[] + Malonyl-[acyl-carrier protein][] + Hexanoyl-ACP (n-C6:0ACP)[] => acyl carrier protein[] + 3-Oxooctanoyl-[acyl-carrier protein][] + carbon dioxide[]	EX_ddca(e)	laurate exchange	laurate[] <=>	Akkermansia muciniphila; Escherichia sp.
AACPS7	acyl-[acyl-carrier-protein] synthetase (n-C12:0)	acyl carrier protein[] + ATP[] + laurate[] => Dodecanoyl-ACP (n-C12:0ACP)[] + Diphosphate[] + AMP[]	ACOATA	Acetyl-CoA ACP transacylase	acyl carrier protein[] + Acetyl-CoA[] <=> Coenzyme A[] + Acetyl-ACP[]	Escherichia sp.; Akkermansia muciniphila
AACPS7	acyl-[acyl-carrier-protein] synthetase (n-C12:0)	acyl carrier protein[] + ATP[] + laurate[] => Dodecanoyl-ACP (n-C12:0ACP)[] + Diphosphate[] + AMP[]	EAR100x	enoyl-[acyl-carrier-protein] reductase (NADH) (n-C10:0)	proton[] + trans-Dec-2-enoyl-[acyl-carrier protein][] + Nicotinamide adenine dinucleotide - reduced[] => Nicotinamide adenine dinucleotide[] + Decanoyl-ACP (n-C10:0ACP)[]	Escherichia sp.; Akkermansia muciniphila
AACPS7	acyl-[acyl-carrier-protein] synthetase (n-C12:0)	acyl carrier protein[] + ATP[] + laurate[] => Dodecanoyl-ACP (n-C12:0ACP)[] + Diphosphate[] + AMP[]	EAR120x	enoyl-[acyl-carrier-protein] reductase (NADH) (n-C12:0)	proton[] + trans-Dodec-2-enoyl-[acyl-carrier protein][] + Nicotinamide adenine dinucleotide - reduced[] => Nicotinamide adenine dinucleotide[] + Dodecanoyl-ACP (n-C12:0ACP)[]	Escherichia sp.; Akkermansia muciniphila
AACPS7	acyl-[acyl-carrier-protein] synthetase (n-C12:0)	acyl carrier protein[] + ATP[] + laurate[] => Dodecanoyl-ACP (n-C12:0ACP)[] + Diphosphate[] + AMP[]	EAR40x	enoyl-[acyl-carrier-protein] reductase (NADH) (n-C4:0)	proton[] + But-2-enoyl-[acyl-carrier protein][] + Nicotinamide adenine dinucleotide - reduced[] => Nicotinamide adenine dinucleotide[] + Butyryl-ACP (n-C4:0ACP)[]	Escherichia sp.; Akkermansia muciniphila
AACPS7	acyl-[acyl-carrier-protein] synthetase (n-C12:0)	acyl carrier protein[] + ATP[] + laurate[] => Dodecanoyl-ACP (n-C12:0ACP)[] + Diphosphate[] + AMP[]	EAR60x	enoyl-[acyl-carrier-protein] reductase (NADH) (n-C6:0)	proton[] + trans-Hex-2-enoyl-[acyl-carrier protein][] + Nicotinamide adenine dinucleotide - reduced[] => Nicotinamide adenine dinucleotide[] + Hexanoyl-ACP (n-C6:0ACP)[]	Escherichia sp.; Akkermansia muciniphila
AACPS7	acyl-[acyl-carrier-protein] synthetase (n-C12:0)	acyl carrier protein[] + ATP[] + laurate[] => Dodecanoyl-ACP (n-C12:0ACP)[] + Diphosphate[] + AMP[]	EAR80x	enoyl-[acyl-carrier-protein] reductase (NADH) (n-C8:0)	proton[] + trans-Oct-2-enoyl-[acyl-carrier protein][] + Nicotinamide adenine dinucleotide - reduced[] => Nicotinamide adenine dinucleotide[] + Octanoyl-ACP (n-C8:0ACP)[]	Escherichia sp.; Akkermansia muciniphila
AACPS7	acyl-[acyl-carrier-protein] synthetase (n-C12:0)	acyl carrier protein[] + ATP[] + laurate[] => Dodecanoyl-ACP (n-C12:0ACP)[] + Diphosphate[] + AMP[]	KAS14	beta-ketoacyl-ACP synthase	proton[] + Malonyl-[acyl-carrier protein][] + Acetyl-ACP[] => acyl carrier protein[] + Acetoacetyl-ACP[] + carbon dioxide[]	Escherichia sp.; Akkermansia muciniphila
ACCOAC	acetyl-CoA carboxylase	Acetyl-CoA[] + ATP[] + Bicarbonate[] => proton[] + hydrogenphosphate[] + Malonyl-CoA[] + ADP[]	ACCOACL	Acetyl-CoA:carbon-dioxide ligase (ADP-forming)	Acetyl-CoA[] + Carboxybiotin-carboxyl-carrier protein[] => Holocarboxylase (biotin covalent bound to Lys residue of apoC)[] + Malonyl-CoA[]	Escherichia sp.; Akkermansia muciniphila
ACCOAC	acetyl-CoA carboxylase	Acetyl-CoA[] + ATP[] + Bicarbonate[] => proton[] + hydrogenphosphate[] + Malonyl-CoA[] + ADP[]	BTNCLi	biotin-carboxyl-carrier-protein:carbon-dioxide ligase (ADP-forming)	Holocarboxylase (biotin covalent bound to Lys residue of apoC)[] + ATP[] + Bicarbonate[] => proton[] + hydrogenphosphate[] + Carboxybiotin-carboxyl-carrier protein[] + ADP[]	Escherichia sp.; Akkermansia muciniphila
ACEDIPIT	Acetyl-L,L-diaminopimelate aminotransferase	2-Oxoglutarate[] + N6-Acetyl-LL-2,6-diaminoheptanedioate[] <=> L-glutamate(1-)[] + N_Acetyl_L_2_amino_6_oxopimelate[]	DAPabc	M-diaminopimelic acid ABC transport	Water[] + ATP[] + meso-2,6-Diaminoheptanedioate[] => proton[] + hydrogenphosphate[] + ADP[] + meso-2,6-Diaminoheptanedioate[]	I.bartlettii
ACEDIPIT	Acetyl-L,L-diaminopimelate aminotransferase	2-Oxoglutarate[] + N6-Acetyl-LL-2,6-diaminoheptanedioate[] <=> L-glutamate(1-)[] + N_Acetyl_L_2_amino_6_oxopimelate[]	EX_26dap_M(e)	meso-2,6-Diaminoheptanedioate exchange	meso-2,6-Diaminoheptanedioate[] <=>	I.bartlettii
ACGAMK	N-acetylglucosamine kinase	ATP[] + N-acetyl-D-glucosamine[] => proton[] + ADP[] + N-acetyl-D-glucosamine 6-phosphate(2-)[]	ACGApts	N-Acetyl-D-glucosamine transport via PEP:Pyr PTS	N-acetyl-D-glucosamine[] + Phosphoenolpyruvate[] => N-acetyl-D-glucosamine 6-phosphate(2-)[] + pyruvate[]	Akkermansia muciniphila
ACGApts	N-Acetyl-D-glucosamine transport via PEP:Pyr PTS	N-acetyl-D-glucosamine[] + Phosphoenolpyruvate[] => N-acetyl-D-glucosamine 6-phosphate(2-)[] + pyruvate[]	AHEXASE3	Hexosaminidase	Water[] + N,N-diacetylchitobiose[] <=> 2 N-acetyl-D-glucosamine[]	Akkermansia muciniphila
ACGApts	N-Acetyl-D-glucosamine transport via PEP:Pyr PTS	N-acetyl-D-glucosamine[] + Phosphoenolpyruvate[] => N-acetyl-D-glucosamine 6-phosphate(2-)[] + pyruvate[]	CHTBSabc	Chitobiose transport via ABC system	Water[] + ATP[] + N,N-diacetylchitobiose[] => proton[] + hydrogenphosphate[] + ADP[] + N,N-diacetylchitobiose[]	Akkermansia muciniphila
ACGApts	N-Acetyl-D-glucosamine transport via PEP:Pyr PTS	N-acetyl-D-glucosamine[] + Phosphoenolpyruvate[] => N-acetyl-D-glucosamine 6-phosphate(2-)[] + pyruvate[]	EX_chtbs(e)	Chitobiose exchange	N,N-diacetylchitobiose[] <=>	Akkermansia muciniphila
ACGApts	N-Acetyl-D-glucosamine transport via PEP:Pyr PTS	N-acetyl-D-glucosamine[] + Phosphoenolpyruvate[] => pyruvate[] + N-acetyl-D-glucosamine 6-phosphate(2-)[]	GF6PTA	glutamine-fructose-6-phosphate transaminase	L-glutamine[] + D-Fructose 6-phosphate[] => L-glutamate(1-)[] + D-Glucosamine 6-phosphate[]	Escherichia sp.; Subdoligranulum variabile
ACGK	acetylglutamate kinase	ATP[] + N-acetyl-L-glutamate(2-)[] => ADP[] + N-acetyl-L-gamma-glutamyl phosphate(3-)[]	EX_orn(e)	Ornithine exchange	Ornithine[] <=>	Akkermansia muciniphila
ACGK	acetylglutamate kinase	ATP[] + N-acetyl-L-glutamate(2-)[] => ADP[] + N-acetyl-L-gamma-glutamyl phosphate(3-)[]	ORNt2r	orntithine reversible transport in via proton symport	proton[] + Ornithine[] <=> proton[] + Ornithine[]	Akkermansia muciniphila
ACHBPL	(S)-2-Aceto-2-hydroxybutanoate pyruvate-lyase (carboxylating)	Hydroxy ethyl Thiamin diphosphate[] + 2-Oxobutanoate[] <=> (S)-2-Aceto-2-hydroxybutanoate[] + Thiamine diphosphate[]	EX_ile_L(e)	L-Isoleucine exchange	L-isoleucine[] <=>	Subdoligranulum variabile; I.bartlettii; Escherichia sp.
ACHBPL	(S)-2-Aceto-2-hydroxybutanoate pyruvate-lyase (carboxylating)	Hydroxy ethyl Thiamin diphosphate[] + 2-Oxobutanoate[] <=> (S)-2-Aceto-2-hydroxybutanoate[] + Thiamine diphosphate[]	ILEt2r	L-isoleucine reversible transport via proton symport	proton[] + L-isoleucine[] <=> proton[] + L-isoleucine[]	I.bartlettii
ACKr	acetate kinase	ATP[] + acetate[] <=> ADP[] + Acetyl phosphate[]	ACtr	acetate transporter	acetate[] <=> acetate[]	Akkermansia muciniphila
ACKr	acetate kinase	ATP[] + acetate[] <=> ADP[] + Acetyl phosphate[]	EX_ac(e)	Acetate exchange	acetate[] <=>	Akkermansia muciniphila
ACLS_a	pyruvatethiamin diphosphate acetaldehydetransferase	proton[] + Thiamine diphosphate[] + pyruvate[] => carbon dioxide[] + Hydroxy ethyl Thiamin diphosphate[]	LPAMS	Lipoamide synthase	Thiamine diphosphate[] + S-Acetyldihydrolipoamide[] => lipoamide[] + Hydroxy ethyl Thiamin diphosphate[]	Akkermansia muciniphila
ACLS_a	pyruvatethiamin diphosphate acetaldehydetransferase	proton[] + Thiamine diphosphate[] + pyruvate[] => carbon dioxide[] + Hydroxy ethyl Thiamin diphosphate[]	PDHa	pyruvate dehydrogenase (lipoamide)	proton[] + lipoamide[] + pyruvate[] => carbon dioxide[] + S-Acetyldihydrolipoamide[]	Akkermansia muciniphila
ACLS_b	2-Acetolactate pyruvate-lyase (carboxylating)	Thiamine diphosphate[] + (S)-2-Acetolactate[] <=> pyruvate[] + Hydroxy ethyl Thiamin diphosphate[]	EX_val_L(e)	L-Valine exchange	L-valine[] <=>	Subdoligranulum variabile; I.bartlettii; Escherichia sp.
ACLS_b	2-Acetolactate pyruvate-lyase (carboxylating)	Thiamine diphosphate[] + (S)-2-Acetolactate[] <=> Hydroxy ethyl Thiamin diphosphate[] + pyruvate[]	VALt2r	L-valine reversible transport via proton symport	proton[] + L-valine[] <=> proton[] + L-valine[]	I.bartlettii
ACOAAGPAT180	stearoyl-1-acylglycerol-3-phosphate O-acyltransferase	Stearoyl-CoA (n-C18:0CoA)[] + 1-octadecanoyl-sn-glycerol 3-phosphate[] => Coenzyme A[] + 1,2-dioctadecanoyl-sn-glycerol 3-phosphate[]	AGPAT180	1-octadecanoyl-sn-glycerol 3-phosphate O-acyltransferase (n-C18:0)	Octadecanoyl-ACP (n-C18:0ACP)[] + 1-octadecanoyl-sn-glycerol 3-phosphate[] => acyl carrier protein[] + 1,2-dioctadecanoyl-sn-glycerol 3-phosphate[]	Akkermansia muciniphila
ACOATA	Acetyl-CoA ACP transacylase	acyl carrier protein[] + Acetyl-CoA[] <=> Coenzyme A[] + Acetyl-ACP[]	DDCAt	Fatty acid (dodecanoate) transport via facilitated irreversible diffusion	laurate[] <=> laurate[]	Escherichia sp.; Akkermansia muciniphila
ACOATA	Acetyl-CoA ACP transacylase	acyl carrier protein[] + Acetyl-CoA[] <=> Coenzyme A[] + Acetyl-ACP[]	EX_ddca(e)	laurate exchange	laurate[] <=>	Akkermansia muciniphila; Escherichia sp.
ACOTA	acetylornithine transaminase	2-Oxoglutarate[] + N(2)-acetyl-L-ornithine[] <=> L-glutamate(1-)[] + 2-acetamido-5-oxopentanoate[]	EX_orn(e)	Ornithine exchange	Ornithine[] <=>	Akkermansia muciniphila
ACOTA	acetylornithine transaminase	2-Oxoglutarate[] + N(2)-acetyl-L-ornithine[] <=> L-glutamate(1-)[] + 2-acetamido-5-oxopentanoate[]	ORNt2r	orntithine reversible transport in via proton symport	proton[] + Ornithine[] <=> proton[] + Ornithine[]	Akkermansia muciniphila
ACtr	acetate transporter	acetate[] <=> acetate[]	PTAr	phosphotransacetylase	Acetyl-CoA[] + hydrogenphosphate[] <=> Coenzyme A[] + Acetyl phosphate[]	Akkermansia muciniphila
ADK10	adenylate kinase (dTTP)	AMP[] + dTTP[] <=> ADP[] + dTDP[]	NDPK4	nucleoside-diphosphate kinase (ATP:dTDP)	ATP[] + dTDP[] <=> ADP[] + dTTP[]	All
ADK3	adentylate kinase (GTP)	GTP[] + AMP[] <=> ADP[] + GDP[]	NDPK1	nucleoside-diphosphate kinase (ATP:GDP)	ATP[] + GDP[] <=> GTP[] + ADP[]	All
ADK5	adenylate kinase (CTP)	AMP[] + CTP[] <=> ADP[] + CDP[]	NDPK3	nucleoside-diphosphate kinase (ATP:CDP)	ATP[] + CDP[] <=> ADP[] + CTP[]	Akkermansia muciniphila; Subdoligranulum variabile
ADOCBIK	Adenosyl cobinamide kinase	ATP[] + Adenosyl cobinamide[] => proton[] + Adenosyl cobinamide phosphate[] + ADP[]	ADOCBIK2	Adenosyl cobinamide kinase (GTP)	GTP[] + Adenosyl cobinamide[] => proton[] + Adenosyl cobinamide phosphate[] + GDP[]	Akkermansia muciniphila
ADPT	adenine phosphoribosyltransferase	Adenine[] + 5-Phospho-alpha-D-ribose 1-diphosphate[] => Diphosphate[] + AMP[]	ADSL1r	adenylsuccinate lyase	N6-(1,2-Dicarboxyethyl)-AMP[] <=> AMP[] + Fumarate[]	Escherichia sp.; I.bartlettii
ADPT	adenine phosphoribosyltransferase	Adenine[] + 5-Phospho-alpha-D-ribose 1-diphosphate[] => Diphosphate[] + AMP[]	ADSS	adenylosuccinate synthase	GTP[] + L-aspartate(1-)[] + IMP[] => 2 proton[] + hydrogenphosphate[] + GDP[] + N6-(1,2-Dicarboxyethyl)-AMP[]	Escherichia sp.; I.bartlettii
ADSL1r	adenylsuccinate lyase	N6-(1,2-Dicarboxyethyl)-AMP[] <=> AMP[] + Fumarate[]	PRPPS	phosphoribosylpyrophosphate synthetase	ATP[] + alpha-D-Ribose 5-phosphate[] <=> proton[] + AMP[] + 5-Phospho-alpha-D-ribose 1-diphosphate[]	Escherichia sp.
ADSL2r	adenylosuccinate lyase	(S)-2-[5-Amino-1-(5-phospho-D-ribosyl)imidazole-4-carboxamido]succinate[] <=> Fumarate[] + 5-Amino-1-(5-Phospho-D-ribosyl)imidazole-4-carboxamide[]	EX_hxan(e)	Hypoxanthine exchange	Hypoxanthine[] <=>	Subdoligranulum variabile
ADSL2r	adenylosuccinate lyase	(S)-2-[5-Amino-1-(5-phospho-D-ribosyl)imidazole-4-carboxamido]succinate[] <=> Fumarate[] + 5-Amino-1-(5-Phospho-D-ribosyl)imidazole-4-carboxamide[]	HXPRT	hypoxanthine phosphoribosyltransferase (Hypoxanthine)	5-Phospho-alpha-D-ribose 1-diphosphate[] + Hypoxanthine[] => Diphosphate[] + IMP[]	Subdoligranulum variabile
ADSL2r	adenylosuccinate lyase	(S)-2-[5-Amino-1-(5-phospho-D-ribosyl)imidazole-4-carboxamido]succinate[] <=> Fumarate[] + 5-Amino-1-(5-Phospho-D-ribosyl)imidazole-4-carboxamide[]	HYXNt	Hypoxanthine transport	Hypoxanthine[] <=> Hypoxanthine[]	Subdoligranulum variabile
ADSS	adenylosuccinate synthase	GTP[] + L-aspartate(1-)[] + IMP[] => 2 proton[] + hydrogenphosphate[] + GDP[] + N6-(1,2-Dicarboxyethyl)-AMP[]	PRPPS	phosphoribosylpyrophosphate synthetase	ATP[] + alpha-D-Ribose 5-phosphate[] <=> proton[] + AMP[] + 5-Phospho-alpha-D-ribose 1-diphosphate[]	Escherichia sp.
AGDC	N-acetylglucosamine-6-phosphate deacetylase	Water[] + N-acetyl-D-glucosamine 6-phosphate(2-)[] => acetate[] + D-Glucosamine 6-phosphate[]	GF6PTA	glutamine-fructose-6-phosphate transaminase	L-glutamine[] + D-Fructose 6-phosphate[] => L-glutamate(1-)[] + D-Glucosamine 6-phosphate[]	Escherichia sp.; Subdoligranulum variabile
AGPR	N-acetyl-g-glutamyl-phosphate reductase	Nicotinamide adenine dinucleotide phosphate[] + hydrogenphosphate[] + 2-acetamido-5-oxopentanoate[] <=> proton[] + Nicotinamide adenine dinucleotide phosphate - reduced[] + N-acetyl-L-gamma-glutamyl phosphate(3-)[]	EX_orn(e)	Ornithine exchange	Ornithine[] <=>	Akkermansia muciniphila
AGPR	N-acetyl-g-glutamyl-phosphate reductase	Nicotinamide adenine dinucleotide phosphate[] + hydrogenphosphate[] + 2-acetamido-5-oxopentanoate[] <=> proton[] + Nicotinamide adenine dinucleotide phosphate - reduced[] + N-acetyl-L-gamma-glutamyl phosphate(3-)[]	ORNt2r	orntithine reversible transport in via proton symport	proton[] + Ornithine[] <=> proton[] + Ornithine[]	Akkermansia muciniphila
AICART	phosphoribosylaminoimidazolecarboxamide formyltransferase	5-Amino-1-(5-Phospho-D-ribosyl)imidazole-4-carboxamide[] + 10-Formyltetrahydrofolate[] <=> 5-Formamido-1-(5-phospho-D-ribosyl)imidazole-4-carboxamide[] + 5,6,7,8-Tetrahydrofolate[]	EX_hxan(e)	Hypoxanthine exchange	Hypoxanthine[] <=>	Subdoligranulum variabile
AICART	phosphoribosylaminoimidazolecarboxamide formyltransferase	5-Amino-1-(5-Phospho-D-ribosyl)imidazole-4-carboxamide[] + 10-Formyltetrahydrofolate[] <=> 5-Formamido-1-(5-phospho-D-ribosyl)imidazole-4-carboxamide[] + 5,6,7,8-Tetrahydrofolate[]	HXPRT	hypoxanthine phosphoribosyltransferase (Hypoxanthine)	5-Phospho-alpha-D-ribose 1-diphosphate[] + Hypoxanthine[] => Diphosphate[] + IMP[]	Subdoligranulum variabile
AICART	phosphoribosylaminoimidazolecarboxamide formyltransferase	5-Amino-1-(5-Phospho-D-ribosyl)imidazole-4-carboxamide[] + 10-Formyltetrahydrofolate[] <=> 5-Formamido-1-(5-phospho-D-ribosyl)imidazole-4-carboxamide[] + 5,6,7,8-Tetrahydrofolate[]	HYXNt	Hypoxanthine transport	Hypoxanthine[] <=> Hypoxanthine[]	Subdoligranulum variabile
AIRC4	Phosphoribosylaminoimidazole carboxylase	5-amino-1-(5-phospho-D-ribosyl)imidazole[] + ATP[] + Bicarbonate[] => proton[] + hydrogenphosphate[] + 5-amino-1-(5-phospho-D-ribosyl)imidazole-4-carboxylate[] + ADP[]	EX_hxan(e)	Hypoxanthine exchange	Hypoxanthine[] <=>	Subdoligranulum variabile
AIRC4	Phosphoribosylaminoimidazole carboxylase	5-amino-1-(5-phospho-D-ribosyl)imidazole[] + ATP[] + Bicarbonate[] => proton[] + hydrogenphosphate[] + 5-amino-1-(5-phospho-D-ribosyl)imidazole-4-carboxylate[] + ADP[]	HXPRT	hypoxanthine phosphoribosyltransferase (Hypoxanthine)	5-Phospho-alpha-D-ribose 1-diphosphate[] + Hypoxanthine[] => Diphosphate[] + IMP[]	Subdoligranulum variabile
AIRC4	Phosphoribosylaminoimidazole carboxylase	5-amino-1-(5-phospho-D-ribosyl)imidazole[] + ATP[] + Bicarbonate[] => proton[] + hydrogenphosphate[] + 5-amino-1-(5-phospho-D-ribosyl)imidazole-4-carboxylate[] + ADP[]	HYXNt	Hypoxanthine transport	Hypoxanthine[] <=> Hypoxanthine[]	Subdoligranulum variabile
ALACI	(S)-2-Acetolactate isomerase	(S)-2-Acetolactate[] <=> 2-Oxo-3-hydroxyisovalerate[]	KARA1	ketol-acid reductoisomerase (2,3-dihydroxy-3-methylbutanoate)	Nicotinamide adenine dinucleotide phosphate[] + (R)-2,3-Dihydroxy-3-methylbutanoate[] <=> proton[] + Nicotinamide adenine dinucleotide phosphate - reduced[] + (S)-2-Acetolactate[]	Akkermansia muciniphila
ALAR	alanine racemase	L-alanine[] <=> D-alanine[]	DALAt2r	D-alanine transport via proton symport	proton[] + D-alanine[] <=> proton[] + D-alanine[]	Escherichia sp.; I.bartlettii; Subdoligranulum variabile
ALAR	alanine racemase	L-alanine[] <=> D-alanine[]	EX_ala_D(e)	D-Alanine exchange	D-alanine[] <=>	Subdoligranulum variabile; I.bartlettii; Escherichia sp.
AMALT4	Amylomaltase (maltohexaose)	Maltose[] + Maltohexaose[] => D-glucose[] + maltoheptaose[]	PGMT	phosphoglucomutase	D-Glucose 1-phosphate[] <=> D-Glucose 6-phosphate[]	I.bartlettii
AMPMS2	4-amino-2-methyl-5-phosphomethylpyrimidine synthetase	Water[] + 5-amino-1-(5-phospho-D-ribosyl)imidazole[] + Nicotinamide adenine dinucleotide[] => 3 proton[] + Nicotinamide adenine dinucleotide - reduced[] + 2 Formate[] + 4-Amino-2-methyl-5-phosphomethylpyrimidine[]	EX_thm(e)	exchange reaction for Thiamin	Thiamin[] <=>	Akkermansia muciniphila
AMPMS2	4-amino-2-methyl-5-phosphomethylpyrimidine synthetase	Water[] + 5-amino-1-(5-phospho-D-ribosyl)imidazole[] + Nicotinamide adenine dinucleotide[] => 3 proton[] + Nicotinamide adenine dinucleotide - reduced[] + 2 Formate[] + 4-Amino-2-methyl-5-phosphomethylpyrimidine[]	THMabc	thiamine transport via ABC system	Water[] + ATP[] + Thiamin[] => proton[] + hydrogenphosphate[] + ADP[] + Thiamin[]	Akkermansia muciniphila
AMPMS2	4-amino-2-methyl-5-phosphomethylpyrimidine synthetase	Water[] + 5-amino-1-(5-phospho-D-ribosyl)imidazole[] + Nicotinamide adenine dinucleotide[] => 3 proton[] + Nicotinamide adenine dinucleotide - reduced[] + 2 Formate[] + 4-Amino-2-methyl-5-phosphomethylpyrimidine[]	TMK	thiamine kinase	ATP[] + Thiamin[] => proton[] + ADP[] + Thiamin monophosphate[]	Akkermansia muciniphila
ANPRT	anthranilate phosphoribosyltransferase	anthranilate[] + 5-Phospho-alpha-D-ribose 1-diphosphate[] => Diphosphate[] + N-(5-Phospho-D-ribosyl)anthranilate[]	EX_indole(e)	Indole exchange	Indole[] <=>	Akkermansia muciniphila
ANPRT	anthranilate phosphoribosyltransferase	anthranilate[] + 5-Phospho-alpha-D-ribose 1-diphosphate[] => Diphosphate[] + N-(5-Phospho-D-ribosyl)anthranilate[]	INDOLEt2r	Indole transport via proton symport, reversible	proton[] + Indole[] <=> proton[] + Indole[]	Akkermansia muciniphila
APAT	apolipoprotein N acyl transferase	Water[] + Acetyl-CoA[] + 2,3,4,5-Tetrahydrodipicolinate[] <=> Coenzyme A[] + N_Acetyl_L_2_amino_6_oxopimelate[]	DAPabc	M-diaminopimelic acid ABC transport	Water[] + ATP[] + meso-2,6-Diaminoheptanedioate[] => proton[] + hydrogenphosphate[] + ADP[] + meso-2,6-Diaminoheptanedioate[]	I.bartlettii
APAT	apolipoprotein N acyl transferase	Water[] + Acetyl-CoA[] + 2,3,4,5-Tetrahydrodipicolinate[] <=> Coenzyme A[] + N_Acetyl_L_2_amino_6_oxopimelate[]	EX_26dap_M(e)	meso-2,6-Diaminoheptanedioate exchange	meso-2,6-Diaminoheptanedioate[] <=>	I.bartlettii
APRAUR	5-amino-6-(5-phosphoribosylamino)uracil reductase	proton[] + Nicotinamide adenine dinucleotide phosphate - reduced[] + 5-Amino-6-(5-phosphoribosylamino)uracil[] => Nicotinamide adenine dinucleotide phosphate[] + 5-Amino-6-(5-phosphoribitylamino)uracil[]	EX_ribflv(e)	exchange reaction for Riboflavin	Riboflavin[] <=>	I.bartlettii
ARGSL	argininosuccinate lyase	N(omega)-(L-Arginino)succinate[] <=> Fumarate[] + L-argininium(1+)[]	EX_arg_L(e)	L-Arginine exchange	L-argininium(1+)[] <=>	I.bartlettii; Escherichia sp.
ARGSL	argininosuccinate lyase	N(omega)-(L-Arginino)succinate[] <=> Fumarate[] + L-argininium(1+)[]	EX_orn(e)	Ornithine exchange	Ornithine[] <=>	I.bartlettii
ARGSL	argininosuccinate lyase	N(omega)-(L-Arginino)succinate[] <=> Fumarate[] + L-argininium(1+)[]	r1667	Y+LAT2 Utilized transport	L-argininium(1+)[] + Ornithine[] <=> L-argininium(1+)[] + Ornithine[]	I.bartlettii
ARGSSr	argininosuccinate synthase, reversible	ATP[] + L-aspartate(1-)[] + L-citrulline[] <=> proton[] + Diphosphate[] + AMP[] + N(omega)-(L-Arginino)succinate[]	EX_arg_L(e)	L-Arginine exchange	L-argininium(1+)[] <=>	I.bartlettii; Escherichia sp.
ARGSSr	argininosuccinate synthase, reversible	ATP[] + L-aspartate(1-)[] + L-citrulline[] <=> proton[] + Diphosphate[] + AMP[] + N(omega)-(L-Arginino)succinate[]	EX_orn(e)	Ornithine exchange	Ornithine[] <=>	I.bartlettii
ARGSSr	argininosuccinate synthase, reversible	ATP[] + L-aspartate(1-)[] + L-citrulline[] <=> proton[] + Diphosphate[] + AMP[] + N(omega)-(L-Arginino)succinate[]	r1667	Y+LAT2 Utilized transport	L-argininium(1+)[] + Ornithine[] <=> L-argininium(1+)[] + Ornithine[]	I.bartlettii
ASAD	aspartate-semialdehyde dehydrogenase	Nicotinamide adenine dinucleotide phosphate[] + hydrogenphosphate[] + L-Aspartate 4-semialdehyde[] <=> proton[] + Nicotinamide adenine dinucleotide phosphate - reduced[] + 4-Phospho-L-aspartate[]	DAPabc	M-diaminopimelic acid ABC transport	Water[] + ATP[] + meso-2,6-Diaminoheptanedioate[] => proton[] + hydrogenphosphate[] + ADP[] + meso-2,6-Diaminoheptanedioate[]	I.bartlettii; Subdoligranulum variabile
ASAD	aspartate-semialdehyde dehydrogenase	Nicotinamide adenine dinucleotide phosphate[] + hydrogenphosphate[] + L-Aspartate 4-semialdehyde[] <=> proton[] + Nicotinamide adenine dinucleotide phosphate - reduced[] + 4-Phospho-L-aspartate[]	EX_26dap_M(e)	meso-2,6-Diaminoheptanedioate exchange	meso-2,6-Diaminoheptanedioate[] <=>	Subdoligranulum variabile; I.bartlettii
ASNt2r	L-asparagine reversible transport via proton symport	proton[] + L-asparagine[] <=> proton[] + L-asparagine[]	EX_glyasn(e)	Glycyl-L-asparagine exchange	Glycyl-L-asparagine[] <=>	Akkermansia muciniphila
ASNt2r	L-asparagine reversible transport via proton symport	proton[] + L-asparagine[] <=> proton[] + L-asparagine[]	GLYASN1c	Hydrolysis of Glycyl-L-asparagine	Water[] + Glycyl-L-asparagine[] <=> Glycine[] + L-asparagine[]	Akkermansia muciniphila
ASNt2r	L-asparagine reversible transport via proton symport	proton[] + L-asparagine[] <=> proton[] + L-asparagine[]	GLYASNabc	Glycyl-L-asparagine transport via ABC system	Water[] + ATP[] + Glycyl-L-asparagine[] => proton[] + hydrogenphosphate[] + ADP[] + Glycyl-L-asparagine[]	Akkermansia muciniphila
ASP1DC	aspartate 1-decarboxylase	proton[] + L-aspartate(1-)[] => carbon dioxide[] + beta-alanine[]	EX_pnto_R(e)	(R)-Pantothenate exchange	(R)-Pantothenate[] <=>	Escherichia sp.
ASP1DC	aspartate 1-decarboxylase	proton[] + L-aspartate(1-)[] => carbon dioxide[] + beta-alanine[]	PNTOt4	Pantothenate sodium symporter	Sodium[] + (R)-Pantothenate[] => Sodium[] + (R)-Pantothenate[]	Escherichia sp.
ASPCT	aspartate carbamoyltransferase	Carbamoyl phosphate[] + L-aspartate(1-)[] => proton[] + hydrogenphosphate[] + N-Carbamoyl-L-aspartate[]	EX_ura(e)	Uracil exchange	uracil[] <=>	Akkermansia muciniphila; Subdoligranulum variabile
ASPCT	aspartate carbamoyltransferase	Carbamoyl phosphate[] + L-aspartate(1-)[] => proton[] + hydrogenphosphate[] + N-Carbamoyl-L-aspartate[]	UPPRT	uracil phosphoribosyltransferase	5-Phospho-alpha-D-ribose 1-diphosphate[] + uracil[] => Diphosphate[] + UMP[]	Akkermansia muciniphila
ASPCT	aspartate carbamoyltransferase	Carbamoyl phosphate[] + L-aspartate(1-)[] => proton[] + hydrogenphosphate[] + N-Carbamoyl-L-aspartate[]	URAt2	uracil transport in via proton symport	proton[] + uracil[] => proton[] + uracil[]	Akkermansia muciniphila
ASPCT	aspartate carbamoyltransferase	Carbamoyl phosphate[] + L-aspartate(1-)[] => proton[] + hydrogenphosphate[] + N-Carbamoyl-L-aspartate[]	URAt2r	uracil transport in via proton symport reversible	proton[] + uracil[] <=> proton[] + uracil[]	Subdoligranulum variabile
ASPK	aspartate kinase	ATP[] + L-aspartate(1-)[] <=> ADP[] + 4-Phospho-L-aspartate[]	DAPabc	M-diaminopimelic acid ABC transport	Water[] + ATP[] + meso-2,6-Diaminoheptanedioate[] => proton[] + hydrogenphosphate[] + ADP[] + meso-2,6-Diaminoheptanedioate[]	I.bartlettii
ASPK	aspartate kinase	ATP[] + L-aspartate(1-)[] <=> ADP[] + 4-Phospho-L-aspartate[]	EX_26dap_M(e)	meso-2,6-Diaminoheptanedioate exchange	meso-2,6-Diaminoheptanedioate[] <=>	I.bartlettii
ASPKi	aspartate kinase, irreversible	ATP[] + L-aspartate(1-)[] => ADP[] + 4-Phospho-L-aspartate[]	DAPabc	M-diaminopimelic acid ABC transport	Water[] + ATP[] + meso-2,6-Diaminoheptanedioate[] => proton[] + hydrogenphosphate[] + ADP[] + meso-2,6-Diaminoheptanedioate[]	Subdoligranulum variabile
ASPKi	aspartate kinase, irreversible	ATP[] + L-aspartate(1-)[] => ADP[] + 4-Phospho-L-aspartate[]	EX_26dap_M(e)	meso-2,6-Diaminoheptanedioate exchange	meso-2,6-Diaminoheptanedioate[] <=>	Subdoligranulum variabile
ASPO5	L-aspartate oxidase	Fumarate[] + L-aspartate(1-)[] => proton[] + Iminoaspartate[] + Succinate[]	ASPO6	L-aspartate oxidase	L-aspartate(1-)[] + O2[] => proton[] + Hydrogen peroxide[] + Iminoaspartate[]	Akkermansia muciniphila
ASPO5	L-aspartate oxidase	Fumarate[] + L-aspartate(1-)[] => proton[] + Iminoaspartate[] + Succinate[]	EX_o2(e)	exchange reaction for oxugen	O2[] <=>	Akkermansia muciniphila
ASPO5	L-aspartate oxidase	Fumarate[] + L-aspartate(1-)[] => proton[] + Iminoaspartate[] + Succinate[]	O2t	o2 transport (diffusion)	O2[] <=> O2[]	Akkermansia muciniphila
ASPO6	L-aspartate oxidase	L-aspartate(1-)[] + O2[] => proton[] + Hydrogen peroxide[] + Iminoaspartate[]	EX_nac(e)	Nicotinate exchange	Nicotinate[] <=>	I.bartlettii
ASPO6	L-aspartate oxidase	L-aspartate(1-)[] + O2[] => proton[] + Hydrogen peroxide[] + Iminoaspartate[]	NAPRT	NAPRTase	proton[] + 5-Phospho-alpha-D-ribose 1-diphosphate[] + Nicotinate[] => Diphosphate[] + Nicotinate D-ribonucleotide[]	I.bartlettii
CBPS	carbamoyl-phosphate synthase (glutamine-hydrolysing)	Water[] + 2 ATP[] + L-glutamine[] + Bicarbonate[] => 2 proton[] + hydrogenphosphate[] + L-glutamate(1-)[] + 2 ADP[] + Carbamoyl phosphate[]	EX_arg_L(e)	L-Arginine exchange	L-argininium(1+)[] <=>	I.bartlettii
CBPS	carbamoyl-phosphate synthase (glutamine-hydrolysing)	Water[] + 2 ATP[] + L-glutamine[] + Bicarbonate[] => 2 proton[] + hydrogenphosphate[] + L-glutamate(1-)[] + 2 ADP[] + Carbamoyl phosphate[]	EX_orn(e)	Ornithine exchange	Ornithine[] <=>	I.bartlettii
CBPS	carbamoyl-phosphate synthase (glutamine-hydrolysing)	Water[] + 2 ATP[] + L-glutamine[] + Bicarbonate[] => 2 proton[] + hydrogenphosphate[] + L-glutamate(1-)[] + 2 ADP[] + Carbamoyl phosphate[]	r1667	Y+LAT2 Utilized transport	L-argininium(1+)[] + Ornithine[] <=> L-argininium(1+)[] + Ornithine[]	I.bartlettii
CO2t	CO2 transporter via diffusion	carbon dioxide[] <=> carbon dioxide[]	H2CO3D	carboxylic acid dissociation	Water[] + carbon dioxide[] <=> proton[] + Bicarbonate[]	I.bartlettii
CO2t	CO2 transporter via diffusion	carbon dioxide[] <=> carbon dioxide[]	PC	pyruvate carboxylase	ATP[] + pyruvate[] + Bicarbonate[] => proton[] + hydrogenphosphate[] + ADP[] + Oxaloacetate[]	I.bartlettii
CTPS1	CTP synthase (NH3)	ATP[] + Ammonium[] + UTP[] => 2 proton[] + hydrogenphosphate[] + ADP[] + CTP[]	CTPS2	CTP synthase (glutamine)	Water[] + ATP[] + L-glutamine[] + UTP[] => 2 proton[] + L-glutamate(1-)[] + hydrogenphosphate[] + ADP[] + CTP[]	Subdoligranulum variabile
CYTD	cytidine deaminase	proton[] + Water[] + Cytidine[] => Ammonium[] + Uridine[]	CYTK1	cytidylate kinase (CMP)	ATP[] + CMP[] <=> ADP[] + CDP[]	Escherichia sp.
CYTK1	cytidylate kinase (CMP)	ATP[] + CMP[] <=> ADP[] + CDP[]	NTD4	5-nucleotidase (CMP)	Water[] + CMP[] => hydrogenphosphate[] + Cytidine[]	I.bartlettii; Escherichia sp.
CYTK1	cytidylate kinase (CMP)	ATP[] + CMP[] <=> ADP[] + CDP[]	UMPK	UMP kinase	ATP[] + UMP[] <=> ADP[] + UDP[]	Escherichia sp.
CYTK2	cytidylate kinase (dCMP)	ATP[] + dCMP[] <=> ADP[] + dCDP[]	RNTR3	ribonucleoside-triphosphate reductase (CTP)	CTP[] + Reduced thioredoxin[] => Water[] + dCTP[] + Oxidized thioredoxin[]	Akkermansia muciniphila; Subdoligranulum variabile
CYTK2	cytidylate kinase (dCMP)	ATP[] + dCMP[] <=> ADP[] + dCDP[]	RNTR4	ribonucleoside-triphosphate reductase (UTP)	Reduced thioredoxin[] + UTP[] => Water[] + dUTP[] + Oxidized thioredoxin[]	Akkermansia muciniphila
CYTK2	cytidylate kinase (dCMP)	ATP[] + dCMP[] <=> ADP[] + dCDP[]	URIDK3	ATP:dUMP phosphotransferase	ATP[] + dUMP[] <=> ADP[] + dUDP[]	Akkermansia muciniphila
DAPDAi	N-acetyl-L,L-diaminopimelate deacetylase irreversible	Water[] + N6-Acetyl-LL-2,6-diaminoheptanedioate[] => acetate[] + LL-2,6-Diaminoheptanedioate[]	DAPabc	M-diaminopimelic acid ABC transport	Water[] + ATP[] + meso-2,6-Diaminoheptanedioate[] => proton[] + hydrogenphosphate[] + ADP[] + meso-2,6-Diaminoheptanedioate[]	I.bartlettii
DAPDAi	N-acetyl-L,L-diaminopimelate deacetylase irreversible	Water[] + N6-Acetyl-LL-2,6-diaminoheptanedioate[] => acetate[] + LL-2,6-Diaminoheptanedioate[]	EX_26dap_M(e)	meso-2,6-Diaminoheptanedioate exchange	meso-2,6-Diaminoheptanedioate[] <=>	I.bartlettii
DAPDC	diaminopimelate decarboxylase	proton[] + meso-2,6-Diaminoheptanedioate[] => carbon dioxide[] + L-lysinium(1+)[]	EX_lys_L(e)	L-Lysine exchange	L-lysinium(1+)[] <=>	All
DAPDC	diaminopimelate decarboxylase	proton[] + meso-2,6-Diaminoheptanedioate[] => carbon dioxide[] + L-lysinium(1+)[]	LYSt2r	L-lysine reversible transport via proton symport	proton[] + L-lysinium(1+)[] <=> proton[] + L-lysinium(1+)[]	I.bartlettii; Akkermansia muciniphila; Subdoligranulum variabile
DAPE	diaminopimelate epimerase	LL-2,6-Diaminoheptanedioate[] <=> meso-2,6-Diaminoheptanedioate[]	DAPabc	M-diaminopimelic acid ABC transport	Water[] + ATP[] + meso-2,6-Diaminoheptanedioate[] => proton[] + hydrogenphosphate[] + ADP[] + meso-2,6-Diaminoheptanedioate[]	I.bartlettii; Subdoligranulum variabile
DAPE	diaminopimelate epimerase	LL-2,6-Diaminoheptanedioate[] <=> meso-2,6-Diaminoheptanedioate[]	EX_26dap_M(e)	meso-2,6-Diaminoheptanedioate exchange	meso-2,6-Diaminoheptanedioate[] <=>	Akkermansia muciniphila; Subdoligranulum variabile; I.bartlettii
DAPabc	M-diaminopimelic acid ABC transport	Water[] + ATP[] + meso-2,6-Diaminoheptanedioate[] => proton[] + hydrogenphosphate[] + ADP[] + meso-2,6-Diaminoheptanedioate[]	DHDPRy	dihydrodipicolinate reductase (NADPH)	proton[] + Nicotinamide adenine dinucleotide phosphate - reduced[] + 2,3-Dihydrodipicolinate[] => Nicotinamide adenine dinucleotide phosphate[] + 2,3,4,5-Tetrahydrodipicolinate[]	I.bartlettii; Subdoligranulum variabile
DAPabc	M-diaminopimelic acid ABC transport	Water[] + ATP[] + meso-2,6-Diaminoheptanedioate[] => proton[] + hydrogenphosphate[] + ADP[] + meso-2,6-Diaminoheptanedioate[]	DHDPS	dihydrodipicolinate synthase	pyruvate[] + L-Aspartate 4-semialdehyde[] => proton[] + 2 Water[] + 2,3-Dihydrodipicolinate[]	I.bartlettii; Subdoligranulum variabile
DB4PS	3,4-Dihydroxy-2-butanone-4-phosphate synthase	D-ribulose 5-phosphate(2-)[] => proton[] + 3,4-dihydroxy-2-butanone 4-phosphate[] + Formate[]	RIBFLVt2r	riboflavin transport in via proton symport reversible	proton[] + Riboflavin[] <=> proton[] + Riboflavin[]	I.bartlettii
DCMPDA	dCMP deaminase	proton[] + Water[] + dCMP[] <=> Ammonium[] + dUMP[]	RNTR3	ribonucleoside-triphosphate reductase (CTP)	CTP[] + Reduced thioredoxin[] => Water[] + dCTP[] + Oxidized thioredoxin[]	Akkermansia muciniphila; Subdoligranulum variabile
DCMPDA	dCMP deaminase	proton[] + Water[] + dCMP[] <=> Ammonium[] + dUMP[]	RNTR4	ribonucleoside-triphosphate reductase (UTP)	Reduced thioredoxin[] + UTP[] => Water[] + dUTP[] + Oxidized thioredoxin[]	Akkermansia muciniphila
DCMPDA	dCMP deaminase	proton[] + Water[] + dCMP[] <=> Ammonium[] + dUMP[]	URIDK3	ATP:dUMP phosphotransferase	ATP[] + dUMP[] <=> ADP[] + dUDP[]	Akkermansia muciniphila
DCTPD2	dCTP deaminase	proton[] + Water[] + CTP[] => Ammonium[] + UTP[]	UMPK	UMP kinase	ATP[] + UMP[] <=> ADP[] + UDP[]	Escherichia sp.
DDCAt	Fatty acid (dodecanoate) transport via facilitated irreversible diffusion	laurate[] <=> laurate[]	EAR100x	enoyl-[acyl-carrier-protein] reductase (NADH) (n-C10:0)	proton[] + trans-Dec-2-enoyl-[acyl-carrier protein][] + Nicotinamide adenine dinucleotide - reduced[] => Nicotinamide adenine dinucleotide[] + Decanoyl-ACP (n-C10:0ACP)[]	Escherichia sp.; Akkermansia muciniphila
DDCAt	Fatty acid (dodecanoate) transport via facilitated irreversible diffusion	laurate[] <=> laurate[]	EAR120x	enoyl-[acyl-carrier-protein] reductase (NADH) (n-C12:0)	proton[] + trans-Dodec-2-enoyl-[acyl-carrier protein][] + Nicotinamide adenine dinucleotide - reduced[] => Nicotinamide adenine dinucleotide[] + Dodecanoyl-ACP (n-C12:0ACP)[]	Escherichia sp.; Akkermansia muciniphila
DDCAt	Fatty acid (dodecanoate) transport via facilitated irreversible diffusion	laurate[] <=> laurate[]	EAR40x	enoyl-[acyl-carrier-protein] reductase (NADH) (n-C4:0)	proton[] + But-2-enoyl-[acyl-carrier protein][] + Nicotinamide adenine dinucleotide - reduced[] => Nicotinamide adenine dinucleotide[] + Butyryl-ACP (n-C4:0ACP)[]	Escherichia sp.; Akkermansia muciniphila
DDCAt	Fatty acid (dodecanoate) transport via facilitated irreversible diffusion	laurate[] <=> laurate[]	EAR60x	enoyl-[acyl-carrier-protein] reductase (NADH) (n-C6:0)	proton[] + trans-Hex-2-enoyl-[acyl-carrier protein][] + Nicotinamide adenine dinucleotide - reduced[] => Nicotinamide adenine dinucleotide[] + Hexanoyl-ACP (n-C6:0ACP)[]	Escherichia sp.; Akkermansia muciniphila
DDCAt	Fatty acid (dodecanoate) transport via facilitated irreversible diffusion	laurate[] <=> laurate[]	EAR80x	enoyl-[acyl-carrier-protein] reductase (NADH) (n-C8:0)	proton[] + trans-Oct-2-enoyl-[acyl-carrier protein][] + Nicotinamide adenine dinucleotide - reduced[] => Nicotinamide adenine dinucleotide[] + Octanoyl-ACP (n-C8:0ACP)[]	Escherichia sp.; Akkermansia muciniphila
DDCAt	Fatty acid (dodecanoate) transport via facilitated irreversible diffusion	laurate[] <=> laurate[]	KAS14	beta-ketoacyl-ACP synthase	proton[] + Malonyl-[acyl-carrier protein][] + Acetyl-ACP[] => acyl carrier protein[] + Acetoacetyl-ACP[] + carbon dioxide[]	Escherichia sp.; Akkermansia muciniphila
DGSNt2	deoxyguanosine transport in via proton symport	proton[] + Deoxyguanosine[] => proton[] + Deoxyguanosine[]	GMPS2	GMP synthase	Water[] + ATP[] + L-glutamine[] + Xanthosine 5-phosphate[] => 2 proton[] + L-glutamate(1-)[] + Diphosphate[] + AMP[] + GMP[]	I.bartlettii
DHAD1	dihydroxy-acid dehydratase (2,3-dihydroxy-3-methylbutanoate)	(R)-2,3-Dihydroxy-3-methylbutanoate[] => Water[] + 3-methyl-2-oxobutanoate[]	EX_val_L(e)	L-Valine exchange	L-valine[] <=>	Subdoligranulum variabile; I.bartlettii; Escherichia sp.
DHAD1	dihydroxy-acid dehydratase (2,3-dihydroxy-3-methylbutanoate)	(R)-2,3-Dihydroxy-3-methylbutanoate[] => Water[] + 3-methyl-2-oxobutanoate[]	VALt2r	L-valine reversible transport via proton symport	proton[] + L-valine[] <=> proton[] + L-valine[]	I.bartlettii
DHAD2	Dihydroxy-acid dehydratase (2,3-dihydroxy-3-methylpentanoate)	(R)-2,3-Dihydroxy-3-methylpentanoate[] => Water[] + 3-methyl-2-oxopentanoate[]	EX_ile_L(e)	L-Isoleucine exchange	L-isoleucine[] <=>	Subdoligranulum variabile; I.bartlettii; Escherichia sp.
DHAD2	Dihydroxy-acid dehydratase (2,3-dihydroxy-3-methylpentanoate)	(R)-2,3-Dihydroxy-3-methylpentanoate[] => Water[] + 3-methyl-2-oxopentanoate[]	ILEt2r	L-isoleucine reversible transport via proton symport	proton[] + L-isoleucine[] <=> proton[] + L-isoleucine[]	I.bartlettii
DHDPRy	dihydrodipicolinate reductase (NADPH)	proton[] + Nicotinamide adenine dinucleotide phosphate - reduced[] + 2,3-Dihydrodipicolinate[] => Nicotinamide adenine dinucleotide phosphate[] + 2,3,4,5-Tetrahydrodipicolinate[]	EX_26dap_M(e)	meso-2,6-Diaminoheptanedioate exchange	meso-2,6-Diaminoheptanedioate[] <=>	Akkermansia muciniphila; Subdoligranulum variabile; I.bartlettii
DHDPS	dihydrodipicolinate synthase	pyruvate[] + L-Aspartate 4-semialdehyde[] => proton[] + 2 Water[] + 2,3-Dihydrodipicolinate[]	EX_26dap_M(e)	meso-2,6-Diaminoheptanedioate exchange	meso-2,6-Diaminoheptanedioate[] <=>	Akkermansia muciniphila; Subdoligranulum variabile; I.bartlettii
DHFR	dihydrofolate reductase	proton[] + Nicotinamide adenine dinucleotide phosphate - reduced[] + 7,8-Dihydrofolate[] <=> Nicotinamide adenine dinucleotide phosphate[] + 5,6,7,8-Tetrahydrofolate[]	EX_thymd(e)	Thymidine exchange	Thymidine[] <=>	Escherichia sp.
DHFR	dihydrofolate reductase	proton[] + Nicotinamide adenine dinucleotide phosphate - reduced[] + 7,8-Dihydrofolate[] <=> Nicotinamide adenine dinucleotide phosphate[] + 5,6,7,8-Tetrahydrofolate[]	TMDK1	thymidine kinase (ATP:thymidine)	ATP[] + Thymidine[] => proton[] + ADP[] + dTMP[]	Escherichia sp.
DHFR	dihydrofolate reductase	proton[] + Nicotinamide adenine dinucleotide phosphate - reduced[] + 7,8-Dihydrofolate[] <=> Nicotinamide adenine dinucleotide phosphate[] + 5,6,7,8-Tetrahydrofolate[]	UMPK	UMP kinase	ATP[] + UMP[] <=> ADP[] + UDP[]	Escherichia sp.
DHORTS	dihydroorotase	Water[] + (S)-dihydroorotate[] <=> proton[] + N-Carbamoyl-L-aspartate[]	EX_ura(e)	Uracil exchange	uracil[] <=>	Akkermansia muciniphila; Subdoligranulum variabile
DHORTS	dihydroorotase	Water[] + (S)-dihydroorotate[] <=> proton[] + N-Carbamoyl-L-aspartate[]	UPPRT	uracil phosphoribosyltransferase	5-Phospho-alpha-D-ribose 1-diphosphate[] + uracil[] => Diphosphate[] + UMP[]	Akkermansia muciniphila
DHORTS	dihydroorotase	Water[] + (S)-dihydroorotate[] <=> proton[] + N-Carbamoyl-L-aspartate[]	URAt2	uracil transport in via proton symport	proton[] + uracil[] => proton[] + uracil[]	Akkermansia muciniphila
DHORTS	dihydroorotase	Water[] + (S)-dihydroorotate[] <=> proton[] + N-Carbamoyl-L-aspartate[]	URAt2r	uracil transport in via proton symport reversible	proton[] + uracil[] <=> proton[] + uracil[]	Subdoligranulum variabile
DHPPDA	diaminohydroxyphosphoribosylaminopyrimidine deaminase	proton[] + Water[] + 2,5-Diamino-6-hydroxy-4-(5-phosphoribosylamino)-pyrimidine[] => 5-Amino-6-(5-phosphoribosylamino)uracil[] + Ammonium[]	RIBFLVt2r	riboflavin transport in via proton symport reversible	proton[] + Riboflavin[] <=> proton[] + Riboflavin[]	I.bartlettii
DMPPS	1-hydroxy-2-methyl-2-(E)-butenyl 4-diphosphate reductase (dmpp)	proton[] + Nicotinamide adenine dinucleotide - reduced[] + 1-hydroxy-2-methyl-2-(E)-butenyl 4-diphosphate[] => Water[] + Nicotinamide adenine dinucleotide[] + Dimethylallyl diphosphate[]	DMPPS2r	4-hydroxy-3-methylbut-2-enyl diphosphate reductase (NADP), reversible	proton[] + Nicotinamide adenine dinucleotide phosphate - reduced[] + 1-hydroxy-2-methyl-2-(E)-butenyl 4-diphosphate[] <=> Nicotinamide adenine dinucleotide phosphate[] + Water[] + Dimethylallyl diphosphate[]	I.bartlettii; Akkermansia muciniphila
DM_4HBA	Sink needed to allow 4-hydroxy-benzoate to leave system	4-Hydroxy-benzyl alcohol[] =>	EX_thm(e)	exchange reaction for Thiamin	Thiamin[] <=>	Akkermansia muciniphila
DM_4HBA	Sink needed to allow 4-hydroxy-benzoate to leave system	4-Hydroxy-benzyl alcohol[] =>	THMabc	thiamine transport via ABC system	Water[] + ATP[] + Thiamin[] => proton[] + hydrogenphosphate[] + ADP[] + Thiamin[]	Akkermansia muciniphila
DM_4HBA	Sink needed to allow 4-hydroxy-benzoate to leave system	4-Hydroxy-benzyl alcohol[] =>	TMK	thiamine kinase	ATP[] + Thiamin[] => proton[] + ADP[] + Thiamin monophosphate[]	Akkermansia muciniphila
DPRr	2 dehydropantoate 2 reductase	proton[] + Nicotinamide adenine dinucleotide phosphate - reduced[] + 2-Dehydropantoate[] <=> Nicotinamide adenine dinucleotide phosphate[] + (R)-Pantoate[]	EX_pnto_R(e)	(R)-Pantothenate exchange	(R)-Pantothenate[] <=>	Escherichia sp.
DPRr	2 dehydropantoate 2 reductase	proton[] + Nicotinamide adenine dinucleotide phosphate - reduced[] + 2-Dehydropantoate[] <=> Nicotinamide adenine dinucleotide phosphate[] + (R)-Pantoate[]	PNTOt4	Pantothenate sodium symporter	Sodium[] + (R)-Pantothenate[] => Sodium[] + (R)-Pantothenate[]	Escherichia sp.
DURIK1	deoxyuridine kinase (ATP:Deoxyuridine)	ATP[] + Deoxyuridine[] => proton[] + ADP[] + dUMP[]	UMPK	UMP kinase	ATP[] + UMP[] <=> ADP[] + UDP[]	Escherichia sp.
DURIPP	deoxyuridine phosphorylase	hydrogenphosphate[] + Deoxyuridine[] <=> uracil[] + 2-Deoxy-D-ribose 1-phosphate[]	UMPK	UMP kinase	ATP[] + UMP[] <=> ADP[] + UDP[]	Escherichia sp.
EAR100x	enoyl-[acyl-carrier-protein] reductase (NADH) (n-C10:0)	proton[] + trans-Dec-2-enoyl-[acyl-carrier protein][] + Nicotinamide adenine dinucleotide - reduced[] => Decanoyl-ACP (n-C10:0ACP)[] + Nicotinamide adenine dinucleotide[]	EX_ddca(e)	laurate exchange	laurate[] <=>	Akkermansia muciniphila; Escherichia sp.
EAR120x	enoyl-[acyl-carrier-protein] reductase (NADH) (n-C12:0)	proton[] + trans-Dodec-2-enoyl-[acyl-carrier protein][] + Nicotinamide adenine dinucleotide - reduced[] => Dodecanoyl-ACP (n-C12:0ACP)[] + Nicotinamide adenine dinucleotide[]	EX_ddca(e)	laurate exchange	laurate[] <=>	Akkermansia muciniphila; Escherichia sp.
EAR140x	enoyl-[acyl-carrier-protein] reductase (NADH) (n-C14:0)	proton[] + trans-Tetradec-2-enoyl-[acyl-carrier protein][] + Nicotinamide adenine dinucleotide - reduced[] => Myristoyl-ACP (n-C14:0ACP)[] + Nicotinamide adenine dinucleotide[]	EX_ttdca(e)	exchange reaction for tetradecanoate (n-C14:0)	tetradecanoate (n-C14:0)[] <=>	Akkermansia muciniphila
EAR140x	enoyl-[acyl-carrier-protein] reductase (NADH) (n-C14:0)	proton[] + trans-Tetradec-2-enoyl-[acyl-carrier protein][] + Nicotinamide adenine dinucleotide - reduced[] => Myristoyl-ACP (n-C14:0ACP)[] + Nicotinamide adenine dinucleotide[]	FACOAL140	fatty-acid--CoA ligase (tetradecanoate)	Coenzyme A[] + ATP[] + tetradecanoate (n-C14:0)[] <=> AMP[] + Diphosphate[] + Tetradecanoyl-CoA (n-C14:0CoA)[]	Akkermansia muciniphila
EAR140x	enoyl-[acyl-carrier-protein] reductase (NADH) (n-C14:0)	proton[] + trans-Tetradec-2-enoyl-[acyl-carrier protein][] + Nicotinamide adenine dinucleotide - reduced[] => Nicotinamide adenine dinucleotide[] + Myristoyl-ACP (n-C14:0ACP)[]	TDCOATA	tetradecanoyl-ACP[acyl-carrier-protein] transferase	Coenzyme A[] + Myristoyl-ACP (n-C14:0ACP)[] <=> acyl carrier protein[] + Tetradecanoyl-CoA (n-C14:0CoA)[]	Escherichia sp.; Akkermansia muciniphila
EAR140x	enoyl-[acyl-carrier-protein] reductase (NADH) (n-C14:0)	proton[] + trans-Tetradec-2-enoyl-[acyl-carrier protein][] + Nicotinamide adenine dinucleotide - reduced[] => Myristoyl-ACP (n-C14:0ACP)[] + Nicotinamide adenine dinucleotide[]	TTDCAtr	tetradecanoate (transport)	tetradecanoate (n-C14:0)[] <=> tetradecanoate (n-C14:0)[]	Akkermansia muciniphila
EAR180x	enoyl-[acyl-carrier-protein] reductase (NADH) (n-C18:0)	proton[] + trans-octadec-2-enoyl-[acyl-carrier protein][] + Nicotinamide adenine dinucleotide - reduced[] => Octadecanoyl-ACP (n-C18:0ACP)[] + Nicotinamide adenine dinucleotide[]	EX_ocdca(e)	echange reaction for octadecanoate (n-C18:0)	octadecanoate (n-C18:0)[] <=>	Akkermansia muciniphila
EAR180x	enoyl-[acyl-carrier-protein] reductase (NADH) (n-C18:0)	proton[] + trans-octadec-2-enoyl-[acyl-carrier protein][] + Nicotinamide adenine dinucleotide - reduced[] => Octadecanoyl-ACP (n-C18:0ACP)[] + Nicotinamide adenine dinucleotide[]	OCDCAtr	fatty acid transport via diffusion	octadecanoate (n-C18:0)[] <=> octadecanoate (n-C18:0)[]	Akkermansia muciniphila
EAR40x	enoyl-[acyl-carrier-protein] reductase (NADH) (n-C4:0)	proton[] + But-2-enoyl-[acyl-carrier protein][] + Nicotinamide adenine dinucleotide - reduced[] => Butyryl-ACP (n-C4:0ACP)[] + Nicotinamide adenine dinucleotide[]	EX_ddca(e)	laurate exchange	laurate[] <=>	Akkermansia muciniphila; Escherichia sp.
EAR60x	enoyl-[acyl-carrier-protein] reductase (NADH) (n-C6:0)	proton[] + trans-Hex-2-enoyl-[acyl-carrier protein][] + Nicotinamide adenine dinucleotide - reduced[] => Hexanoyl-ACP (n-C6:0ACP)[] + Nicotinamide adenine dinucleotide[]	EX_ddca(e)	laurate exchange	laurate[] <=>	Akkermansia muciniphila; Escherichia sp.
EAR80x	enoyl-[acyl-carrier-protein] reductase (NADH) (n-C8:0)	proton[] + trans-Oct-2-enoyl-[acyl-carrier protein][] + Nicotinamide adenine dinucleotide - reduced[] => Octanoyl-ACP (n-C8:0ACP)[] + Nicotinamide adenine dinucleotide[]	EX_ddca(e)	laurate exchange	laurate[] <=>	Akkermansia muciniphila; Escherichia sp.
ENO	enolase	D-Glycerate 2-phosphate[] <=> Water[] + Phosphoenolpyruvate[]	PPDK	Pyruvate,phosphate dikinase.	hydrogenphosphate[] + ATP[] + pyruvate[] => proton[] + Diphosphate[] + AMP[] + Phosphoenolpyruvate[]	I.bartlettii
EX_ac(e)	Acetate exchange	acetate[] <=>	PTAr	phosphotransacetylase	Acetyl-CoA[] + hydrogenphosphate[] <=> Coenzyme A[] + Acetyl phosphate[]	Akkermansia muciniphila
EX_acgam(e)	N-Acetyl-D-glucosamine exchange	N-acetyl-D-glucosamine[] <=>	GF6PTA	glutamine-fructose-6-phosphate transaminase	L-glutamine[] + D-Fructose 6-phosphate[] => L-glutamate(1-)[] + D-Glucosamine 6-phosphate[]	Subdoligranulum variabile; Escherichia sp.
EX_arg_L(e)	L-Arginine exchange	L-argininium(1+)[] <=>	FUM	fumarase	Water[] + Fumarate[] <=> (S)-malate(2-)[]	I.bartlettii
EX_arg_L(e)	L-Arginine exchange	L-argininium(1+)[] <=>	H2CO3D	carboxylic acid dissociation	Water[] + carbon dioxide[] <=> proton[] + Bicarbonate[]	I.bartlettii
EX_arg_L(e)	L-Arginine exchange	L-argininium(1+)[] <=>	ME1	malic enzyme (NAD)	Nicotinamide adenine dinucleotide[] + (S)-malate(2-)[] => carbon dioxide[] + Nicotinamide adenine dinucleotide - reduced[] + pyruvate[]	I.bartlettii
EX_arg_L(e)	L-Arginine exchange	L-argininium(1+)[] <=>	OCBT	ornithine carbamoyltransferase	Ornithine[] + Carbamoyl phosphate[] <=> proton[] + hydrogenphosphate[] + L-citrulline[]	Escherichia sp.; I.bartlettii
EX_asn_L(e)	exchange reaction for L-asparagine	L-asparagine[] <=>	EX_glyasn(e)	Glycyl-L-asparagine exchange	Glycyl-L-asparagine[] <=>	Akkermansia muciniphila
EX_asn_L(e)	exchange reaction for L-asparagine	L-asparagine[] <=>	GLYASN1c	Hydrolysis of Glycyl-L-asparagine	Water[] + Glycyl-L-asparagine[] <=> Glycine[] + L-asparagine[]	Akkermansia muciniphila
EX_asn_L(e)	exchange reaction for L-asparagine	L-asparagine[] <=>	GLYASNabc	Glycyl-L-asparagine transport via ABC system	Water[] + ATP[] + Glycyl-L-asparagine[] => proton[] + hydrogenphosphate[] + ADP[] + Glycyl-L-asparagine[]	Akkermansia muciniphila
EX_co2(e)	CO2 exchange	carbon dioxide[] <=>	H2CO3D	carboxylic acid dissociation	Water[] + carbon dioxide[] <=> proton[] + Bicarbonate[]	I.bartlettii
EX_co2(e)	CO2 exchange	carbon dioxide[] <=>	PC	pyruvate carboxylase	ATP[] + pyruvate[] + Bicarbonate[] => proton[] + hydrogenphosphate[] + ADP[] + Oxaloacetate[]	I.bartlettii
EX_cytd(e)	exchange reaction for Cytidine	Cytidine[] <=>	UMPK	UMP kinase	ATP[] + UMP[] <=> ADP[] + UDP[]	Escherichia sp.
EX_ddca(e)	laurate exchange	laurate[] <=>	KAS14	beta-ketoacyl-ACP synthase	proton[] + Malonyl-[acyl-carrier protein][] + Acetyl-ACP[] => acyl carrier protein[] + Acetoacetyl-ACP[] + carbon dioxide[]	Akkermansia muciniphila; Escherichia sp.
EX_dgsn(e)	exchange reaction for Deoxyguanosine	Deoxyguanosine[] <=>	GMPS2	GMP synthase	Water[] + ATP[] + L-glutamine[] + Xanthosine 5-phosphate[] => 2 proton[] + L-glutamate(1-)[] + Diphosphate[] + AMP[] + GMP[]	I.bartlettii
EX_fe3(e)	Fe3+ exchange	Fe3+[] <=>	FERO	ferroxidase	4 proton[] + O2[] + 4 Fe2+[] => 2 Water[] + 4 Fe3+[]	Escherichia sp.
EX_fe3(e)	Fe3+ exchange	Fe3+[] <=>	O2t	o2 transport (diffusion)	O2[] <=> O2[]	Escherichia sp.
EX_for(e)	Formate exchange	Formate[] <=>	FTHFL	Formate-tetrahydrofolate ligase	ATP[] + 5,6,7,8-Tetrahydrofolate[] + Formate[] => hydrogenphosphate[] + ADP[] + 10-Formyltetrahydrofolate[]	Akkermansia muciniphila
EX_glyc3p(e)	Ex_glyc3p[e]	Glycerol 3-phosphate[] <=>	EX_pi(e)	Phosphate exchange	hydrogenphosphate[] <=>	Subdoligranulum variabile
EX_glytyr(e)	Glycyl-L-tyrosine exchange	Glycyl-L-tyrosine[] <=>	EX_tyr_L(e)	L-Tyrosine exchange	L-tyrosine[] <=>	Subdoligranulum variabile
EX_glytyr(e)	Glycyl-L-tyrosine exchange	Glycyl-L-tyrosine[] <=>	TYRt2r	L-tyrosine reversible transport via proton symport	proton[] + L-tyrosine[] <=> proton[] + L-tyrosine[]	Subdoligranulum variabile
EX_hxan(e)	Hypoxanthine exchange	Hypoxanthine[] <=>	GARFTi	phosphoribosylglycinamide formyltransferase, irreversible	10-Formyltetrahydrofolate[] + N1-(5-Phospho-D-ribosyl)glycinamide[] => proton[] + 5,6,7,8-Tetrahydrofolate[] + N2-Formyl-N1-(5-phospho-D-ribosyl)glycinamide[]	Subdoligranulum variabile
EX_hxan(e)	Hypoxanthine exchange	Hypoxanthine[] <=>	GLUPRT	glutamine phosphoribosyldiphosphate amidotransferase	Water[] + L-glutamine[] + 5-Phospho-alpha-D-ribose 1-diphosphate[] => L-glutamate(1-)[] + Diphosphate[] + 5-Phospho-beta-D-ribosylamine[]	Subdoligranulum variabile
EX_hxan(e)	Hypoxanthine exchange	Hypoxanthine[] <=>	IMPC	IMP cyclohydrolase	Water[] + IMP[] <=> 5-Formamido-1-(5-phospho-D-ribosyl)imidazole-4-carboxamide[]	Subdoligranulum variabile
EX_hxan(e)	Hypoxanthine exchange	Hypoxanthine[] <=>	PRAGS	phosphoribosylglycinamide synthetase	Glycine[] + ATP[] + 5-Phospho-beta-D-ribosylamine[] => proton[] + hydrogenphosphate[] + ADP[] + N1-(5-Phospho-D-ribosyl)glycinamide[]	Subdoligranulum variabile
EX_hxan(e)	Hypoxanthine exchange	Hypoxanthine[] <=>	PRAIS	phosphoribosylaminoimidazole synthase	ATP[] + 2-(Formamido)-N1-(5-phospho-D-ribosyl)acetamidine[] => 2 proton[] + hydrogenphosphate[] + 5-amino-1-(5-phospho-D-ribosyl)imidazole[] + ADP[]	Subdoligranulum variabile
EX_hxan(e)	Hypoxanthine exchange	Hypoxanthine[] <=>	PRASCSi	phosphoribosylaminoimidazolesuccinocarboxamide synthase	5-amino-1-(5-phospho-D-ribosyl)imidazole-4-carboxylate[] + ATP[] + L-aspartate(1-)[] => proton[] + hydrogenphosphate[] + ADP[] + (S)-2-[5-Amino-1-(5-phospho-D-ribosyl)imidazole-4-carboxamido]succinate[]	Subdoligranulum variabile
EX_hxan(e)	Hypoxanthine exchange	Hypoxanthine[] <=>	PRFGS	phosphoribosylformylglycinamidine synthase	Water[] + ATP[] + L-glutamine[] + N2-Formyl-N1-(5-phospho-D-ribosyl)glycinamide[] => proton[] + L-glutamate(1-)[] + hydrogenphosphate[] + ADP[] + 2-(Formamido)-N1-(5-phospho-D-ribosyl)acetamidine[]	Subdoligranulum variabile
EX_ile_L(e)	L-Isoleucine exchange	L-isoleucine[] <=>	ILETA	isoleucine transaminase	2-Oxoglutarate[] + L-isoleucine[] <=> L-glutamate(1-)[] + 3-methyl-2-oxopentanoate[]	Subdoligranulum variabile; I.bartlettii; Escherichia sp.
EX_ile_L(e)	L-Isoleucine exchange	L-isoleucine[] <=>	THRD_L	L-threonine deaminase	L-threonine[] => 2-Oxobutanoate[] + Ammonium[]	Subdoligranulum variabile
EX_indole(e)	Indole exchange	Indole[] <=>	IGPS	indole-3-glycerol-phosphate synthase	proton[] + 1-(2-Carboxyphenylamino)-1-deoxy-D-ribulose 5-phosphate[] => Water[] + carbon dioxide[] + C-(3-Indolyl)-glycerol 3-phosphate[]	Akkermansia muciniphila
EX_indole(e)	Indole exchange	Indole[] <=>	PRAI	phosphoribosylanthranilate isomerase	N-(5-Phospho-D-ribosyl)anthranilate[] <=> 1-(2-Carboxyphenylamino)-1-deoxy-D-ribulose 5-phosphate[]	Akkermansia muciniphila
EX_malt(e)	Maltose exchange	Maltose[] <=>	PGMT	phosphoglucomutase	D-Glucose 1-phosphate[] <=> D-Glucose 6-phosphate[]	I.bartlettii
EX_nac(e)	Nicotinate exchange	Nicotinate[] <=>	EX_nmn(e)	NMN exchange	NMN[] <=>	Subdoligranulum variabile
EX_nac(e)	Nicotinate exchange	Nicotinate[] <=>	NMNAT	nicotinamide-nucleotide adenylyltransferase	proton[] + ATP[] + NMN[] => Nicotinamide adenine dinucleotide[] + Diphosphate[]	Subdoligranulum variabile
EX_nac(e)	Nicotinate exchange	Nicotinate[] <=>	NMNP	NMN permease	NMN[] => NMN[]	Subdoligranulum variabile
EX_nac(e)	Nicotinate exchange	Nicotinate[] <=>	NNDPR	nicotinate-nucleotide diphosphorylase (carboxylating)	2 proton[] + 5-Phospho-alpha-D-ribose 1-diphosphate[] + quinolinate(2-)[] => carbon dioxide[] + Diphosphate[] + Nicotinate D-ribonucleotide[]	I.bartlettii
EX_nac(e)	Nicotinate exchange	Nicotinate[] <=>	O2t	o2 transport (diffusion)	O2[] <=> O2[]	I.bartlettii
EX_nac(e)	Nicotinate exchange	Nicotinate[] <=>	QULNS	quinolinate synthase	Iminoaspartate[] + Dihydroxyacetone phosphate[] => 2 Water[] + hydrogenphosphate[] + quinolinate(2-)[]	I.bartlettii
EX_nac(e)	Nicotinate exchange	Nicotinate[] <=>	THIORDXi	hydrogen peroxide reductase (thioredoxin)	Reduced thioredoxin[] + Hydrogen peroxide[] => 2 Water[] + Oxidized thioredoxin[]	I.bartlettii
EX_nmn(e)	NMN exchange	NMN[] <=>	NACt2r	Nicotinic acid transport by proton symport reversible	proton[] + Nicotinate[] <=> proton[] + Nicotinate[]	Subdoligranulum variabile
EX_nmn(e)	NMN exchange	NMN[] <=>	NAPRT	NAPRTase	proton[] + 5-Phospho-alpha-D-ribose 1-diphosphate[] + Nicotinate[] => Diphosphate[] + Nicotinate D-ribonucleotide[]	Subdoligranulum variabile
EX_nmn(e)	NMN exchange	NMN[] <=>	NNATr	nicotinate-nucleotide adenylyltransferase	proton[] + ATP[] + Nicotinate D-ribonucleotide[] => Diphosphate[] + Deamino-NAD+[]	Subdoligranulum variabile; Escherichia sp.
EX_nmn(e)	NMN exchange	NMN[] <=>	PRPPS	phosphoribosylpyrophosphate synthetase	ATP[] + alpha-D-Ribose 5-phosphate[] <=> proton[] + AMP[] + 5-Phospho-alpha-D-ribose 1-diphosphate[]	Escherichia sp.
EX_o2(e)	exchange reaction for oxugen	O2[] <=>	NACt2r	Nicotinic acid transport by proton symport reversible	proton[] + Nicotinate[] <=> proton[] + Nicotinate[]	I.bartlettii
EX_o2(e)	exchange reaction for oxugen	O2[] <=>	NAPRT	NAPRTase	proton[] + 5-Phospho-alpha-D-ribose 1-diphosphate[] + Nicotinate[] => Diphosphate[] + Nicotinate D-ribonucleotide[]	I.bartlettii
EX_orn(e)	Ornithine exchange	Ornithine[] <=>	ORNTAC	ornithine transacetylase	L-glutamate(1-)[] + N(2)-acetyl-L-ornithine[] <=> N-acetyl-L-glutamate(2-)[] + Ornithine[]	Akkermansia muciniphila
EX_orn(e)	Ornithine exchange	Ornithine[] <=>	FUM	fumarase	Water[] + Fumarate[] <=> (S)-malate(2-)[]	I.bartlettii
EX_orn(e)	Ornithine exchange	Ornithine[] <=>	H2CO3D	carboxylic acid dissociation	Water[] + carbon dioxide[] <=> proton[] + Bicarbonate[]	I.bartlettii
EX_orn(e)	Ornithine exchange	Ornithine[] <=>	ME1	malic enzyme (NAD)	Nicotinamide adenine dinucleotide[] + (S)-malate(2-)[] => carbon dioxide[] + Nicotinamide adenine dinucleotide - reduced[] + pyruvate[]	I.bartlettii
EX_orn(e)	Ornithine exchange	Ornithine[] <=>	OCBT	ornithine carbamoyltransferase	Carbamoyl phosphate[] + Ornithine[] <=> proton[] + hydrogenphosphate[] + L-citrulline[]	I.bartlettii
EX_pac(e)	Phenylacetic acid exchange	phenylacetate[] <=>	PPA	inorganic diphosphatase	Water[] + Diphosphate[] => proton[] + 2 hydrogenphosphate[]	I.bartlettii
EX_pi(e)	Phosphate exchange	hydrogenphosphate[] <=>	GLYC3Pabc	sn-Glycerol 3-phosphate transport via ABC system	Water[] + ATP[] + Glycerol 3-phosphate[] => proton[] + hydrogenphosphate[] + ADP[] + Glycerol 3-phosphate[]	Subdoligranulum variabile
EX_pnto_R(e)	(R)-Pantothenate exchange	(R)-Pantothenate[] <=>	MOHMT	3-methyl-2-oxobutanoate hydroxymethyltransferase	Water[] + 3-methyl-2-oxobutanoate[] + 5,10-Methylenetetrahydrofolate[] => 5,6,7,8-Tetrahydrofolate[] + 2-Dehydropantoate[]	Escherichia sp.
EX_pnto_R(e)	(R)-Pantothenate exchange	(R)-Pantothenate[] <=>	PANTS	pantothenate synthase	ATP[] + beta-alanine[] + (R)-Pantoate[] => proton[] + Diphosphate[] + AMP[] + (R)-Pantothenate[]	Escherichia sp.
EX_pydx(e)	exchange reaction for Pyridoxal	Pyridoxal[] <=>	PLPS	Pyridoxine biosynthesis glutamine amidotransferase	L-glutamine[] + D-ribulose 5-phosphate(2-)[] + Glyceraldehyde 3-phosphate[] => proton[] + 3 Water[] + hydrogenphosphate[] + L-glutamate(1-)[] + Pyridoxal 5-phosphate[]	I.bartlettii
EX_ribflv(e)	exchange reaction for Riboflavin	Riboflavin[] <=>	GTPCII	GTP cyclohydrolase II	3 Water[] + GTP[] => 2 proton[] + Diphosphate[] + Formate[] + 2,5-Diamino-6-hydroxy-4-(5-phosphoribosylamino)-pyrimidine[]	I.bartlettii
EX_ribflv(e)	exchange reaction for Riboflavin	Riboflavin[] <=>	PMDPHT	pyrimidine phosphatase	Water[] + 5-Amino-6-(5-phosphoribitylamino)uracil[] => hydrogenphosphate[] + 4-(1-D-Ribitylamino)-5-aminouracil[]	I.bartlettii
EX_ribflv(e)	exchange reaction for Riboflavin	Riboflavin[] <=>	RBFSa	riboflavin synthase	3,4-dihydroxy-2-butanone 4-phosphate[] + 4-(1-D-Ribitylamino)-5-aminouracil[] => 2 Water[] + hydrogenphosphate[] + 6,7-Dimethyl-8-(1-D-ribityl)lumazine[]	I.bartlettii
EX_ribflv(e)	exchange reaction for Riboflavin	Riboflavin[] <=>	RBFSb	riboflavin synthase	2 6,7-Dimethyl-8-(1-D-ribityl)lumazine[] => Riboflavin[] + 4-(1-D-Ribitylamino)-5-aminouracil[]	I.bartlettii
EX_succ(e)	Succinate exchange	Succinate[] <=>	EX_ura(e)	Uracil exchange	uracil[] <=>	Subdoligranulum variabile
EX_succ(e)	Succinate exchange	Succinate[] <=>	URAt2r	uracil transport in via proton symport reversible	proton[] + uracil[] <=> proton[] + uracil[]	Subdoligranulum variabile
EX_thm(e)	exchange reaction for Thiamin	Thiamin[] <=>	PMPK	phosphomethylpyrimidine kinase	ATP[] + 4-Amino-2-methyl-5-phosphomethylpyrimidine[] => ADP[] + 2-Methyl-4-amino-5-hydroxymethylpyrimidine diphosphate[]	Akkermansia muciniphila
EX_thm(e)	exchange reaction for Thiamin	Thiamin[] <=>	THZPSN	thiazole phosphate synthesis	ATP[] + L-cysteine[] + 1-deoxy-D-xylulose 5-phosphate[] + L-tyrosine[] => proton[] + Water[] + carbon dioxide[] + AMP[] + Diphosphate[] + L-alanine[] + 4-Hydroxy-benzyl alcohol[] + 4-Methyl-5-(2-phosphoethyl)-thiazole[]	Akkermansia muciniphila
EX_thm(e)	exchange reaction for Thiamin	Thiamin[] <=>	TMPPP	thiamine-phosphate diphosphorylase	proton[] + 4-Methyl-5-(2-phosphoethyl)-thiazole[] + 2-Methyl-4-amino-5-hydroxymethylpyrimidine diphosphate[] => Diphosphate[] + Thiamin monophosphate[]	Akkermansia muciniphila
EX_thymd(e)	Thymidine exchange	Thymidine[] <=>	TMDS	thymidylate synthase	dUMP[] + 5,10-Methylenetetrahydrofolate[] => 7,8-Dihydrofolate[] + dTMP[]	Escherichia sp.
EX_thymd(e)	Thymidine exchange	Thymidine[] <=>	UMPK	UMP kinase	ATP[] + UMP[] <=> ADP[] + UDP[]	Escherichia sp.
EX_tyr_L(e)	L-Tyrosine exchange	L-tyrosine[] <=>	GLYTYR1c	Hydrolysis of Glycyl-L-tyrosine	Water[] + Glycyl-L-tyrosine[] <=> Glycine[] + L-tyrosine[]	Subdoligranulum variabile
EX_tyr_L(e)	L-Tyrosine exchange	L-tyrosine[] <=>	GLYTYRabc	Glycyl-L-tyrosine transport via ABC system	Water[] + ATP[] + Glycyl-L-tyrosine[] => proton[] + hydrogenphosphate[] + ADP[] + Glycyl-L-tyrosine[]	Subdoligranulum variabile
EX_ura(e)	Uracil exchange	uracil[] <=>	OMPDC	orotidine-5-phosphate decarboxylase	proton[] + Orotidine 5-phosphate[] => carbon dioxide[] + UMP[]	Akkermansia muciniphila; Subdoligranulum variabile
EX_ura(e)	Uracil exchange	uracil[] <=>	OROTPT	Orotidine-5-phosphate pyrophosphate phosphoribosyltransferase	5-Phospho-alpha-D-ribose 1-diphosphate[] + Orotate[] => Diphosphate[] + Orotidine 5-phosphate[]	Akkermansia muciniphila; Subdoligranulum variabile
EX_ura(e)	Uracil exchange	uracil[] <=>	SUCCt2r	succinate transport via proton symport	proton[] + Succinate[] <=> proton[] + Succinate[]	Subdoligranulum variabile
EX_val_L(e)	L-Valine exchange	L-valine[] <=>	VALTA	valine transaminase	2-Oxoglutarate[] + L-valine[] <=> L-glutamate(1-)[] + 3-methyl-2-oxobutanoate[]	Subdoligranulum variabile; I.bartlettii
FORt	formate transport via diffusion	Formate[] <=> Formate[]	FTHFL	Formate-tetrahydrofolate ligase	ATP[] + 5,6,7,8-Tetrahydrofolate[] + Formate[] => hydrogenphosphate[] + ADP[] + 10-Formyltetrahydrofolate[]	Akkermansia muciniphila
FRTT	farnesyltranstransferase	Isopentenyl diphosphate[] + Farnesyl diphosphate[] => Diphosphate[] + 2-trans,6-trans,10-trans-geranylgeranyl diphosphate(3-)[]	PREN	prenyl transferase	4 Isopentenyl diphosphate[] + Farnesyl diphosphate[] => 4 Diphosphate[] + all-trans-Heptaprenyl diphosphate[]	Akkermansia muciniphila
FTHFL	Formate-tetrahydrofolate ligase	ATP[] + 5,6,7,8-Tetrahydrofolate[] + Formate[] => hydrogenphosphate[] + ADP[] + 10-Formyltetrahydrofolate[]	MTHFC	methenyltetrahydrofolate cyclohydrolase	Water[] + 5,10-Methenyltetrahydrofolate[] <=> proton[] + 10-Formyltetrahydrofolate[]	Akkermansia muciniphila
FUM	fumarase	Water[] + Fumarate[] <=> (S)-malate(2-)[]	r1667	Y+LAT2 Utilized transport	L-argininium(1+)[] + Ornithine[] <=> L-argininium(1+)[] + Ornithine[]	I.bartlettii
G3PAT180	glycerol-3-phosphate acyltransferase (C18:0)	Octadecanoyl-ACP (n-C18:0ACP)[] + Glycerol 3-phosphate[] => acyl carrier protein[] + 1-octadecanoyl-sn-glycerol 3-phosphate[]	SGAT	Stearoyl-glycerol-3-phosphate O-acyltransferase	Stearoyl-CoA (n-C18:0CoA)[] + Glycerol 3-phosphate[] => Coenzyme A[] + 1-octadecanoyl-sn-glycerol 3-phosphate[]	Akkermansia muciniphila
G3PD1	glycerol-3-phosphate dehydrogenase (NAD)	Nicotinamide adenine dinucleotide[] + Glycerol 3-phosphate[] <=> proton[] + Nicotinamide adenine dinucleotide - reduced[] + Dihydroxyacetone phosphate[]	G3PD2	glycerol-3-phosphate dehydrogenase (NADP)	Nicotinamide adenine dinucleotide phosphate[] + Glycerol 3-phosphate[] <=> proton[] + Nicotinamide adenine dinucleotide phosphate - reduced[] + Dihydroxyacetone phosphate[]	Akkermansia muciniphila
GALK	galactokinase	ATP[] + D-Galactose[] => proton[] + ADP[] + (2R,3R,4S,5R,6R)-3,4,5-trihydroxy-6-(hydroxymethyl)oxan-2-yl phosphate[]	GALU	UTP-glucose-1-phosphate uridylyltransferase	proton[] + UTP[] + D-Glucose 1-phosphate[] <=> Diphosphate[] + UDPglucose[]	Escherichia sp.
GALT	galactose-1-phosphate uridylyltransferase	proton[] + UTP[] + (2R,3R,4S,5R,6R)-3,4,5-trihydroxy-6-(hydroxymethyl)oxan-2-yl phosphate[] <=> Diphosphate[] + UDP-D-galactose(2-)[]	GALU	UTP-glucose-1-phosphate uridylyltransferase	proton[] + UTP[] + D-Glucose 1-phosphate[] <=> Diphosphate[] + UDPglucose[]	Escherichia sp.
GALU	UTP-glucose-1-phosphate uridylyltransferase	proton[] + UTP[] + D-Glucose 1-phosphate[] <=> Diphosphate[] + UDPglucose[]	UDPG4E	UDPglucose 4-epimerase	UDPglucose[] <=> UDP-D-galactose(2-)[]	Escherichia sp.
GARFTi	phosphoribosylglycinamide formyltransferase, irreversible	10-Formyltetrahydrofolate[] + N1-(5-Phospho-D-ribosyl)glycinamide[] => proton[] + 5,6,7,8-Tetrahydrofolate[] + N2-Formyl-N1-(5-phospho-D-ribosyl)glycinamide[]	HXPRT	hypoxanthine phosphoribosyltransferase (Hypoxanthine)	5-Phospho-alpha-D-ribose 1-diphosphate[] + Hypoxanthine[] => Diphosphate[] + IMP[]	Subdoligranulum variabile
GARFTi	phosphoribosylglycinamide formyltransferase, irreversible	10-Formyltetrahydrofolate[] + N1-(5-Phospho-D-ribosyl)glycinamide[] => proton[] + 5,6,7,8-Tetrahydrofolate[] + N2-Formyl-N1-(5-phospho-D-ribosyl)glycinamide[]	HYXNt	Hypoxanthine transport	Hypoxanthine[] <=> Hypoxanthine[]	Subdoligranulum variabile
GGTT	geranylgeranyltranstransferase	Isopentenyl diphosphate[] + 2-trans,6-trans,10-trans-geranylgeranyl diphosphate(3-)[] => Diphosphate[] + all-trans-Pentaprenyl diphosphate[]	PREN	prenyl transferase	4 Isopentenyl diphosphate[] + Farnesyl diphosphate[] => 4 Diphosphate[] + all-trans-Heptaprenyl diphosphate[]	Akkermansia muciniphila
GK1	guanylate kinase (GMP:ATP)	ATP[] + GMP[] <=> ADP[] + GDP[]	GK2	guanylate kinase (GMPdATP)	GMP[] + dATP[] <=> GDP[] + dADP[]	All
GLUPRT	glutamine phosphoribosyldiphosphate amidotransferase	Water[] + L-glutamine[] + 5-Phospho-alpha-D-ribose 1-diphosphate[] => L-glutamate(1-)[] + Diphosphate[] + 5-Phospho-beta-D-ribosylamine[]	HXPRT	hypoxanthine phosphoribosyltransferase (Hypoxanthine)	5-Phospho-alpha-D-ribose 1-diphosphate[] + Hypoxanthine[] => Diphosphate[] + IMP[]	Subdoligranulum variabile
GLUPRT	glutamine phosphoribosyldiphosphate amidotransferase	Water[] + L-glutamine[] + 5-Phospho-alpha-D-ribose 1-diphosphate[] => L-glutamate(1-)[] + Diphosphate[] + 5-Phospho-beta-D-ribosylamine[]	HYXNt	Hypoxanthine transport	Hypoxanthine[] <=> Hypoxanthine[]	Subdoligranulum variabile
GLYTYR1c	Hydrolysis of Glycyl-L-tyrosine	Water[] + Glycyl-L-tyrosine[] <=> Glycine[] + L-tyrosine[]	TYRt2r	L-tyrosine reversible transport via proton symport	proton[] + L-tyrosine[] <=> proton[] + L-tyrosine[]	Subdoligranulum variabile
GLYTYRabc	Glycyl-L-tyrosine transport via ABC system	Water[] + ATP[] + Glycyl-L-tyrosine[] => proton[] + hydrogenphosphate[] + ADP[] + Glycyl-L-tyrosine[]	TYRt2r	L-tyrosine reversible transport via proton symport	proton[] + L-tyrosine[] <=> proton[] + L-tyrosine[]	Subdoligranulum variabile
GMPS2	GMP synthase	Water[] + ATP[] + L-glutamine[] + Xanthosine 5-phosphate[] => 2 proton[] + L-glutamate(1-)[] + Diphosphate[] + AMP[] + GMP[]	GUAPRT	guanine phosphoribosyltransferase	5-Phospho-alpha-D-ribose 1-diphosphate[] + Guanine[] => Diphosphate[] + GMP[]	I.bartlettii
GMPS2	GMP synthase	Water[] + ATP[] + L-glutamine[] + Xanthosine 5-phosphate[] => 2 proton[] + L-glutamate(1-)[] + Diphosphate[] + AMP[] + GMP[]	PUNP4	purine-nucleoside phosphorylase (Deoxyguanosine)	hydrogenphosphate[] + Deoxyguanosine[] <=> 2-Deoxy-D-ribose 1-phosphate[] + Guanine[]	I.bartlettii
GTPCII	GTP cyclohydrolase II	3 Water[] + GTP[] => 2 proton[] + Diphosphate[] + Formate[] + 2,5-Diamino-6-hydroxy-4-(5-phosphoribosylamino)-pyrimidine[]	RIBFLVt2r	riboflavin transport in via proton symport reversible	proton[] + Riboflavin[] <=> proton[] + Riboflavin[]	I.bartlettii
H2CO3D	carboxylic acid dissociation	Water[] + carbon dioxide[] <=> proton[] + Bicarbonate[]	r1667	Y+LAT2 Utilized transport	L-argininium(1+)[] + Ornithine[] <=> L-argininium(1+)[] + Ornithine[]	I.bartlettii
HEX1	hexokinase (D-glucose:ATP)	ATP[] + D-glucose[] => proton[] + D-Glucose 6-phosphate[] + ADP[]	PGMT	phosphoglucomutase	D-Glucose 1-phosphate[] <=> D-Glucose 6-phosphate[]	I.bartlettii
HEXTT	trans-hexaprenyltranstransferase	Isopentenyl diphosphate[] + all-trans-Hexaprenyl diphosphate[] => Diphosphate[] + all-trans-Heptaprenyl diphosphate[]	PREN	prenyl transferase	4 Isopentenyl diphosphate[] + Farnesyl diphosphate[] => 4 Diphosphate[] + all-trans-Heptaprenyl diphosphate[]	Akkermansia muciniphila
HKt	H+/K+ gastric/non-gastric P-ATPase and ABC ATPase	Water[] + ATP[] + potassium[] => hydrogenphosphate[] + proton[] + ADP[] + potassium[]	Kt1r	potassium transport via uniport reversible (facilitated diffusion)	potassium[] <=> potassium[]	Escherichia sp.; Akkermansia muciniphila
HXPRT	hypoxanthine phosphoribosyltransferase (Hypoxanthine)	5-Phospho-alpha-D-ribose 1-diphosphate[] + Hypoxanthine[] => Diphosphate[] + IMP[]	IMPC	IMP cyclohydrolase	Water[] + IMP[] <=> 5-Formamido-1-(5-phospho-D-ribosyl)imidazole-4-carboxamide[]	Subdoligranulum variabile
HXPRT	hypoxanthine phosphoribosyltransferase (Hypoxanthine)	5-Phospho-alpha-D-ribose 1-diphosphate[] + Hypoxanthine[] => Diphosphate[] + IMP[]	PRAGS	phosphoribosylglycinamide synthetase	Glycine[] + ATP[] + 5-Phospho-beta-D-ribosylamine[] => proton[] + hydrogenphosphate[] + ADP[] + N1-(5-Phospho-D-ribosyl)glycinamide[]	Subdoligranulum variabile
HXPRT	hypoxanthine phosphoribosyltransferase (Hypoxanthine)	5-Phospho-alpha-D-ribose 1-diphosphate[] + Hypoxanthine[] => Diphosphate[] + IMP[]	PRAIS	phosphoribosylaminoimidazole synthase	ATP[] + 2-(Formamido)-N1-(5-phospho-D-ribosyl)acetamidine[] => 2 proton[] + hydrogenphosphate[] + 5-amino-1-(5-phospho-D-ribosyl)imidazole[] + ADP[]	Subdoligranulum variabile
HXPRT	hypoxanthine phosphoribosyltransferase (Hypoxanthine)	5-Phospho-alpha-D-ribose 1-diphosphate[] + Hypoxanthine[] => Diphosphate[] + IMP[]	PRASCSi	phosphoribosylaminoimidazolesuccinocarboxamide synthase	5-amino-1-(5-phospho-D-ribosyl)imidazole-4-carboxylate[] + ATP[] + L-aspartate(1-)[] => proton[] + hydrogenphosphate[] + ADP[] + (S)-2-[5-Amino-1-(5-phospho-D-ribosyl)imidazole-4-carboxamido]succinate[]	Subdoligranulum variabile
HXPRT	hypoxanthine phosphoribosyltransferase (Hypoxanthine)	5-Phospho-alpha-D-ribose 1-diphosphate[] + Hypoxanthine[] => Diphosphate[] + IMP[]	PRFGS	phosphoribosylformylglycinamidine synthase	Water[] + ATP[] + L-glutamine[] + N2-Formyl-N1-(5-phospho-D-ribosyl)glycinamide[] => proton[] + L-glutamate(1-)[] + hydrogenphosphate[] + ADP[] + 2-(Formamido)-N1-(5-phospho-D-ribosyl)acetamidine[]	Subdoligranulum variabile
HYXNt	Hypoxanthine transport	Hypoxanthine[] <=> Hypoxanthine[]	IMPC	IMP cyclohydrolase	Water[] + IMP[] <=> 5-Formamido-1-(5-phospho-D-ribosyl)imidazole-4-carboxamide[]	Subdoligranulum variabile
HYXNt	Hypoxanthine transport	Hypoxanthine[] <=> Hypoxanthine[]	PRAGS	phosphoribosylglycinamide synthetase	Glycine[] + ATP[] + 5-Phospho-beta-D-ribosylamine[] => proton[] + hydrogenphosphate[] + ADP[] + N1-(5-Phospho-D-ribosyl)glycinamide[]	Subdoligranulum variabile
HYXNt	Hypoxanthine transport	Hypoxanthine[] <=> Hypoxanthine[]	PRAIS	phosphoribosylaminoimidazole synthase	ATP[] + 2-(Formamido)-N1-(5-phospho-D-ribosyl)acetamidine[] => 2 proton[] + hydrogenphosphate[] + 5-amino-1-(5-phospho-D-ribosyl)imidazole[] + ADP[]	Subdoligranulum variabile
HYXNt	Hypoxanthine transport	Hypoxanthine[] <=> Hypoxanthine[]	PRASCSi	phosphoribosylaminoimidazolesuccinocarboxamide synthase	5-amino-1-(5-phospho-D-ribosyl)imidazole-4-carboxylate[] + ATP[] + L-aspartate(1-)[] => proton[] + hydrogenphosphate[] + ADP[] + (S)-2-[5-Amino-1-(5-phospho-D-ribosyl)imidazole-4-carboxamido]succinate[]	Subdoligranulum variabile
HYXNt	Hypoxanthine transport	Hypoxanthine[] <=> Hypoxanthine[]	PRFGS	phosphoribosylformylglycinamidine synthase	Water[] + ATP[] + L-glutamine[] + N2-Formyl-N1-(5-phospho-D-ribosyl)glycinamide[] => proton[] + L-glutamate(1-)[] + hydrogenphosphate[] + ADP[] + 2-(Formamido)-N1-(5-phospho-D-ribosyl)acetamidine[]	Subdoligranulum variabile
IGPS	indole-3-glycerol-phosphate synthase	proton[] + 1-(2-Carboxyphenylamino)-1-deoxy-D-ribulose 5-phosphate[] => Water[] + carbon dioxide[] + C-(3-Indolyl)-glycerol 3-phosphate[]	INDOLEt2r	Indole transport via proton symport, reversible	proton[] + Indole[] <=> proton[] + Indole[]	Akkermansia muciniphila
ILETA	isoleucine transaminase	2-Oxoglutarate[] + L-isoleucine[] <=> L-glutamate(1-)[] + 3-methyl-2-oxopentanoate[]	ILEt2r	L-isoleucine reversible transport via proton symport	proton[] + L-isoleucine[] <=> proton[] + L-isoleucine[]	I.bartlettii
INDOLEt2r	Indole transport via proton symport, reversible	proton[] + Indole[] <=> proton[] + Indole[]	PRAI	phosphoribosylanthranilate isomerase	N-(5-Phospho-D-ribosyl)anthranilate[] <=> 1-(2-Carboxyphenylamino)-1-deoxy-D-ribulose 5-phosphate[]	Akkermansia muciniphila
IOR2	indolepyruvate ferredoxin oxidoreductase (phenylpyvurate)	proton[] + Coenzyme A[] + Oxidized ferredoxin[] + keto-phenylpyruvate[] <=> carbon dioxide[] + Reduced ferredoxin[] + phenylacetyl-CoA(4-)[]	PPA	inorganic diphosphatase	Water[] + Diphosphate[] => proton[] + 2 hydrogenphosphate[]	I.bartlettii
IPDPS	1-hydroxy-2-methyl-2-(E)-butenyl 4-diphosphate reductase (ipdp)	proton[] + Nicotinamide adenine dinucleotide - reduced[] + 1-hydroxy-2-methyl-2-(E)-butenyl 4-diphosphate[] => Water[] + Nicotinamide adenine dinucleotide[] + Isopentenyl diphosphate[]	IPDPS2	isopentenyl-diphosphateNAD(P)+ oxidoreductase	proton[] + Nicotinamide adenine dinucleotide phosphate - reduced[] + 1-hydroxy-2-methyl-2-(E)-butenyl 4-diphosphate[] => Nicotinamide adenine dinucleotide phosphate[] + Water[] + Isopentenyl diphosphate[]	I.bartlettii; Akkermansia muciniphila
KARA1	ketol-acid reductoisomerase (2,3-dihydroxy-3-methylbutanoate)	Nicotinamide adenine dinucleotide phosphate[] + (R)-2,3-Dihydroxy-3-methylbutanoate[] <=> proton[] + Nicotinamide adenine dinucleotide phosphate - reduced[] + (S)-2-Acetolactate[]	KARA3	ketol-acid reductoisomerase (2,3-dihydroxy-3-methylbutanoate)	Nicotinamide adenine dinucleotide phosphate[] + (R)-2,3-Dihydroxy-3-methylbutanoate[] <=> proton[] + Nicotinamide adenine dinucleotide phosphate - reduced[] + 2-Oxo-3-hydroxyisovalerate[]	Akkermansia muciniphila
MALTabc	maltose transport via ABC system	Water[] + ATP[] + Maltose[] => proton[] + hydrogenphosphate[] + ADP[] + Maltose[]	PGMT	phosphoglucomutase	D-Glucose 1-phosphate[] <=> D-Glucose 6-phosphate[]	I.bartlettii
ME1	malic enzyme (NAD)	Nicotinamide adenine dinucleotide[] + (S)-malate(2-)[] => carbon dioxide[] + Nicotinamide adenine dinucleotide - reduced[] + pyruvate[]	r1667	Y+LAT2 Utilized transport	L-argininium(1+)[] + Ornithine[] <=> L-argininium(1+)[] + Ornithine[]	I.bartlettii
MG2abc	magnesium transport via ABC system	Water[] + ATP[] + magnesium[] => proton[] + hydrogenphosphate[] + ADP[] + magnesium[]	MGt5	magnesium transport in/out via permease (no H+)	magnesium[] <=> magnesium[]	All
MLTP3	Maltodextrin phosphorylase (maltoheptaose)	hydrogenphosphate[] + maltoheptaose[] <=> Maltohexaose[] + D-Glucose 1-phosphate[]	PGMT	phosphoglucomutase	D-Glucose 1-phosphate[] <=> D-Glucose 6-phosphate[]	I.bartlettii
MOHMT	3-methyl-2-oxobutanoate hydroxymethyltransferase	Water[] + 3-methyl-2-oxobutanoate[] + 5,10-Methylenetetrahydrofolate[] => 5,6,7,8-Tetrahydrofolate[] + 2-Dehydropantoate[]	PNTOt4	Pantothenate sodium symporter	Sodium[] + (R)-Pantothenate[] => Sodium[] + (R)-Pantothenate[]	Escherichia sp.
NACt2r	Nicotinic acid transport by proton symport reversible	proton[] + Nicotinate[] <=> proton[] + Nicotinate[]	NMNAT	nicotinamide-nucleotide adenylyltransferase	proton[] + ATP[] + NMN[] => Nicotinamide adenine dinucleotide[] + Diphosphate[]	Subdoligranulum variabile
NACt2r	Nicotinic acid transport by proton symport reversible	proton[] + Nicotinate[] <=> proton[] + Nicotinate[]	NMNP	NMN permease	NMN[] => NMN[]	Subdoligranulum variabile
NACt2r	Nicotinic acid transport by proton symport reversible	proton[] + Nicotinate[] <=> proton[] + Nicotinate[]	NNDPR	nicotinate-nucleotide diphosphorylase (carboxylating)	2 proton[] + 5-Phospho-alpha-D-ribose 1-diphosphate[] + quinolinate(2-)[] => carbon dioxide[] + Diphosphate[] + Nicotinate D-ribonucleotide[]	I.bartlettii
NACt2r	Nicotinic acid transport by proton symport reversible	proton[] + Nicotinate[] <=> proton[] + Nicotinate[]	O2t	o2 transport (diffusion)	O2[] <=> O2[]	I.bartlettii
NACt2r	Nicotinic acid transport by proton symport reversible	proton[] + Nicotinate[] <=> proton[] + Nicotinate[]	QULNS	quinolinate synthase	Iminoaspartate[] + Dihydroxyacetone phosphate[] => 2 Water[] + hydrogenphosphate[] + quinolinate(2-)[]	I.bartlettii
NACt2r	Nicotinic acid transport by proton symport reversible	proton[] + Nicotinate[] <=> proton[] + Nicotinate[]	THIORDXi	hydrogen peroxide reductase (thioredoxin)	Reduced thioredoxin[] + Hydrogen peroxide[] => 2 Water[] + Oxidized thioredoxin[]	I.bartlettii
NADK	NAD kinase	Nicotinamide adenine dinucleotide[] + ATP[] => Nicotinamide adenine dinucleotide phosphate[] + proton[] + ADP[]	NADK2	NAD kinase (dTTP)	Nicotinamide adenine dinucleotide[] + dTTP[] => Nicotinamide adenine dinucleotide phosphate[] + proton[] + dTDP[]	All
NADS1	NAD synthase (nh3)	ATP[] + Ammonium[] + Deamino-NAD+[] => proton[] + Nicotinamide adenine dinucleotide[] + Diphosphate[] + AMP[]	NADS2	NAD synthase (glutamine-hydrolysing)	Water[] + ATP[] + L-glutamine[] + Deamino-NAD+[] => proton[] + L-glutamate(1-)[] + Nicotinamide adenine dinucleotide[] + Diphosphate[] + AMP[]	I.bartlettii; Akkermansia muciniphila
NAPRT	NAPRTase	proton[] + 5-Phospho-alpha-D-ribose 1-diphosphate[] + Nicotinate[] => Diphosphate[] + Nicotinate D-ribonucleotide[]	NMNAT	nicotinamide-nucleotide adenylyltransferase	proton[] + ATP[] + NMN[] => Nicotinamide adenine dinucleotide[] + Diphosphate[]	Subdoligranulum variabile
NAPRT	NAPRTase	proton[] + 5-Phospho-alpha-D-ribose 1-diphosphate[] + Nicotinate[] => Diphosphate[] + Nicotinate D-ribonucleotide[]	NMNP	NMN permease	NMN[] => NMN[]	Subdoligranulum variabile
NAPRT	NAPRTase	proton[] + 5-Phospho-alpha-D-ribose 1-diphosphate[] + Nicotinate[] => Diphosphate[] + Nicotinate D-ribonucleotide[]	NNDPR	nicotinate-nucleotide diphosphorylase (carboxylating)	2 proton[] + 5-Phospho-alpha-D-ribose 1-diphosphate[] + quinolinate(2-)[] => carbon dioxide[] + Diphosphate[] + Nicotinate D-ribonucleotide[]	I.bartlettii
NAPRT	NAPRTase	proton[] + 5-Phospho-alpha-D-ribose 1-diphosphate[] + Nicotinate[] => Diphosphate[] + Nicotinate D-ribonucleotide[]	O2t	o2 transport (diffusion)	O2[] <=> O2[]	I.bartlettii
NAPRT	NAPRTase	proton[] + 5-Phospho-alpha-D-ribose 1-diphosphate[] + Nicotinate[] => Diphosphate[] + Nicotinate D-ribonucleotide[]	QULNS	quinolinate synthase	Iminoaspartate[] + Dihydroxyacetone phosphate[] => 2 Water[] + hydrogenphosphate[] + quinolinate(2-)[]	I.bartlettii
NAPRT	NAPRTase	proton[] + 5-Phospho-alpha-D-ribose 1-diphosphate[] + Nicotinate[] => Diphosphate[] + Nicotinate D-ribonucleotide[]	THIORDXi	hydrogen peroxide reductase (thioredoxin)	Reduced thioredoxin[] + Hydrogen peroxide[] => 2 Water[] + Oxidized thioredoxin[]	I.bartlettii
NDPK2	nucleoside-diphosphate kinase (ATP:UDP)	ATP[] + UDP[] <=> ADP[] + UTP[]	UTPATPT	Uridine triphosphate:AMP phosphotransferase	AMP[] + UTP[] <=> ADP[] + UDP[]	I.bartlettii; Akkermansia muciniphila; Subdoligranulum variabile
NMNAT	nicotinamide-nucleotide adenylyltransferase	proton[] + ATP[] + NMN[] => Nicotinamide adenine dinucleotide[] + Diphosphate[]	NNATr	nicotinate-nucleotide adenylyltransferase	proton[] + ATP[] + Nicotinate D-ribonucleotide[] => Diphosphate[] + Deamino-NAD+[]	Subdoligranulum variabile
NMNATr	nicotinamide-nucleotide adenylyltransferase	proton[] + ATP[] + NMN[] <=> Nicotinamide adenine dinucleotide[] + Diphosphate[]	NNATr	nicotinate-nucleotide adenylyltransferase	proton[] + ATP[] + Nicotinate D-ribonucleotide[] => Diphosphate[] + Deamino-NAD+[]	Escherichia sp.
NMNATr	nicotinamide-nucleotide adenylyltransferase	proton[] + ATP[] + NMN[] <=> Nicotinamide adenine dinucleotide[] + Diphosphate[]	PRPPS	phosphoribosylpyrophosphate synthetase	ATP[] + alpha-D-Ribose 5-phosphate[] <=> proton[] + AMP[] + 5-Phospho-alpha-D-ribose 1-diphosphate[]	Escherichia sp.
NMNP	NMN permease	NMN[] => NMN[]	NNATr	nicotinate-nucleotide adenylyltransferase	proton[] + ATP[] + Nicotinate D-ribonucleotide[] => Diphosphate[] + Deamino-NAD+[]	Escherichia sp.; Subdoligranulum variabile
NMNP	NMN permease	NMN[] => NMN[]	PRPPS	phosphoribosylpyrophosphate synthetase	ATP[] + alpha-D-Ribose 5-phosphate[] <=> proton[] + AMP[] + 5-Phospho-alpha-D-ribose 1-diphosphate[]	Escherichia sp.
NTD2	5-nucleotidase (UMP)	Water[] + UMP[] => hydrogenphosphate[] + Uridine[]	UMPK	UMP kinase	ATP[] + UMP[] <=> ADP[] + UDP[]	Escherichia sp.
NTD5	5-nucleotidase (dTMP)	Water[] + dTMP[] => hydrogenphosphate[] + Thymidine[]	UMPK	UMP kinase	ATP[] + UMP[] <=> ADP[] + UDP[]	Escherichia sp.
OCBT	ornithine carbamoyltransferase	Carbamoyl phosphate[] + Ornithine[] <=> proton[] + hydrogenphosphate[] + L-citrulline[]	r1667	Y+LAT2 Utilized transport	L-argininium(1+)[] + Ornithine[] <=> L-argininium(1+)[] + Ornithine[]	I.bartlettii
OMPDC	orotidine-5-phosphate decarboxylase	proton[] + Orotidine 5-phosphate[] => carbon dioxide[] + UMP[]	UPPRT	uracil phosphoribosyltransferase	5-Phospho-alpha-D-ribose 1-diphosphate[] + uracil[] => Diphosphate[] + UMP[]	Akkermansia muciniphila
OMPDC	orotidine-5-phosphate decarboxylase	proton[] + Orotidine 5-phosphate[] => carbon dioxide[] + UMP[]	URAt2	uracil transport in via proton symport	proton[] + uracil[] => proton[] + uracil[]	Akkermansia muciniphila
OMPDC	orotidine-5-phosphate decarboxylase	proton[] + Orotidine 5-phosphate[] => carbon dioxide[] + UMP[]	URAt2r	uracil transport in via proton symport reversible	proton[] + uracil[] <=> proton[] + uracil[]	Subdoligranulum variabile
ORNTAC	ornithine transacetylase	L-glutamate(1-)[] + N(2)-acetyl-L-ornithine[] <=> N-acetyl-L-glutamate(2-)[] + Ornithine[]	ORNt2r	orntithine reversible transport in via proton symport	proton[] + Ornithine[] <=> proton[] + Ornithine[]	Akkermansia muciniphila
OROTPT	Orotidine-5-phosphate pyrophosphate phosphoribosyltransferase	5-Phospho-alpha-D-ribose 1-diphosphate[] + Orotate[] => Diphosphate[] + Orotidine 5-phosphate[]	UPPRT	uracil phosphoribosyltransferase	5-Phospho-alpha-D-ribose 1-diphosphate[] + uracil[] => Diphosphate[] + UMP[]	Akkermansia muciniphila
OROTPT	Orotidine-5-phosphate pyrophosphate phosphoribosyltransferase	5-Phospho-alpha-D-ribose 1-diphosphate[] + Orotate[] => Diphosphate[] + Orotidine 5-phosphate[]	URAt2	uracil transport in via proton symport	proton[] + uracil[] => proton[] + uracil[]	Akkermansia muciniphila
OROTPT	Orotidine-5-phosphate pyrophosphate phosphoribosyltransferase	5-Phospho-alpha-D-ribose 1-diphosphate[] + Orotate[] => Diphosphate[] + Orotidine 5-phosphate[]	URAt2r	uracil transport in via proton symport reversible	proton[] + uracil[] <=> proton[] + uracil[]	Subdoligranulum variabile
PACCOALr	phenylacetate-CoA ligase	Coenzyme A[] + ATP[] + phenylacetate[] <=> Diphosphate[] + AMP[] + phenylacetyl-CoA(4-)[]	PPA	inorganic diphosphatase	Water[] + Diphosphate[] => proton[] + 2 hydrogenphosphate[]	I.bartlettii
PACt2r	phenylacetate transport in via proton symporter	proton[] + phenylacetate[] <=> proton[] + phenylacetate[]	PPA	inorganic diphosphatase	Water[] + Diphosphate[] => proton[] + 2 hydrogenphosphate[]	I.bartlettii
PANTS	pantothenate synthase	ATP[] + beta-alanine[] + (R)-Pantoate[] => proton[] + Diphosphate[] + AMP[] + (R)-Pantothenate[]	PNTOt4	Pantothenate sodium symporter	Sodium[] + (R)-Pantothenate[] => Sodium[] + (R)-Pantothenate[]	Escherichia sp.
PFK(ppi)	Pyrophosphate--fructose 6-phosphate 1-phosphotransferase, beta subunit (EC 2.7.1.90)	Diphosphate[] + D-Fructose 6-phosphate[] => proton[] + hydrogenphosphate[] + D-Fructose 1,6-bisphosphate[]	PPA	inorganic diphosphatase	Water[] + Diphosphate[] => proton[] + 2 hydrogenphosphate[]	Subdoligranulum variabile
PGM	phosphoglycerate mutase	D-Glycerate 2-phosphate[] <=> 3-Phospho-D-glycerate[]	PPDK	Pyruvate,phosphate dikinase.	hydrogenphosphate[] + ATP[] + pyruvate[] => proton[] + Diphosphate[] + AMP[] + Phosphoenolpyruvate[]	I.bartlettii
PIabc	phosphate transport via ABC system	Water[] + ATP[] + hydrogenphosphate[] => proton[] + 2 hydrogenphosphate[] + ADP[]	PIt6b	PIt6b	proton[] + hydrogenphosphate[] <=> proton[] + hydrogenphosphate[]	Akkermansia muciniphila
PIabc	phosphate transport via ABC system	Water[] + ATP[] + hydrogenphosphate[] => proton[] + 2 hydrogenphosphate[] + ADP[]	PIt7	phosphate transport in/out via three Na+ symporter	3 Sodium[] + hydrogenphosphate[] <=> hydrogenphosphate[] + 3 Sodium[]	I.bartlettii
PLPS	Pyridoxine biosynthesis glutamine amidotransferase	L-glutamine[] + D-ribulose 5-phosphate(2-)[] + Glyceraldehyde 3-phosphate[] => proton[] + 3 Water[] + hydrogenphosphate[] + L-glutamate(1-)[] + Pyridoxal 5-phosphate[]	PYDXKr	pyridoxal kinase, reversible	ATP[] + Pyridoxal[] <=> proton[] + ADP[] + Pyridoxal 5-phosphate[]	I.bartlettii
PLPS	Pyridoxine biosynthesis glutamine amidotransferase	L-glutamine[] + D-ribulose 5-phosphate(2-)[] + Glyceraldehyde 3-phosphate[] => proton[] + 3 Water[] + hydrogenphosphate[] + L-glutamate(1-)[] + Pyridoxal 5-phosphate[]	PYDXtr	Pyridoxal transport	Pyridoxal[] <=> Pyridoxal[]	I.bartlettii
PMDPHT	pyrimidine phosphatase	Water[] + 5-Amino-6-(5-phosphoribitylamino)uracil[] => hydrogenphosphate[] + 4-(1-D-Ribitylamino)-5-aminouracil[]	RIBFLVt2r	riboflavin transport in via proton symport reversible	proton[] + Riboflavin[] <=> proton[] + Riboflavin[]	I.bartlettii
PMPK	phosphomethylpyrimidine kinase	ATP[] + 4-Amino-2-methyl-5-phosphomethylpyrimidine[] => ADP[] + 2-Methyl-4-amino-5-hydroxymethylpyrimidine diphosphate[]	THMabc	thiamine transport via ABC system	Water[] + ATP[] + Thiamin[] => proton[] + hydrogenphosphate[] + ADP[] + Thiamin[]	Akkermansia muciniphila
PMPK	phosphomethylpyrimidine kinase	ATP[] + 4-Amino-2-methyl-5-phosphomethylpyrimidine[] => ADP[] + 2-Methyl-4-amino-5-hydroxymethylpyrimidine diphosphate[]	TMK	thiamine kinase	ATP[] + Thiamin[] => proton[] + ADP[] + Thiamin monophosphate[]	Akkermansia muciniphila
POR4	Pyruvate-flavodoxin oxidoreductase (EC 1.2.7.-)	Acetyl-CoA[] + carbon dioxide[] + Reduced ferredoxin[] <=> proton[] + Coenzyme A[] + pyruvate[] + Oxidized ferredoxin[]	PPA	inorganic diphosphatase	Water[] + Diphosphate[] => proton[] + 2 hydrogenphosphate[]	I.bartlettii
PPNCL3	phosphopantothenate-cysteine ligase	ATP[] + L-cysteine[] + D-4-Phosphopantothenate[] => proton[] + Diphosphate[] + AMP[] + N-((R)-4-Phosphopantothenoyl)-L-cysteine[]	r0671	(R)-4-Phosphopantothenate:L-cysteine ligase EC:6.3.2.5	L-cysteine[] + CTP[] + D-4-Phosphopantothenate[] => proton[] + Diphosphate[] + CMP[] + N-((R)-4-Phosphopantothenoyl)-L-cysteine[]	All
PPTT	trans-pentaprenyltranstransferase	Isopentenyl diphosphate[] + all-trans-Pentaprenyl diphosphate[] => Diphosphate[] + all-trans-Hexaprenyl diphosphate[]	PREN	prenyl transferase	4 Isopentenyl diphosphate[] + Farnesyl diphosphate[] => 4 Diphosphate[] + all-trans-Heptaprenyl diphosphate[]	Akkermansia muciniphila
PYNP2r	pyrimidine-nucleoside phosphorylase (uracil)	hydrogenphosphate[] + Uridine[] <=> uracil[] + alpha-D-Ribose 1-phosphate[]	UMPK	UMP kinase	ATP[] + UMP[] <=> ADP[] + UDP[]	Escherichia sp.
RBFSa	riboflavin synthase	3,4-dihydroxy-2-butanone 4-phosphate[] + 4-(1-D-Ribitylamino)-5-aminouracil[] => 2 Water[] + hydrogenphosphate[] + 6,7-Dimethyl-8-(1-D-ribityl)lumazine[]	RIBFLVt2r	riboflavin transport in via proton symport reversible	proton[] + Riboflavin[] <=> proton[] + Riboflavin[]	I.bartlettii
RBFSb	riboflavin synthase	2 6,7-Dimethyl-8-(1-D-ribityl)lumazine[] => Riboflavin[] + 4-(1-D-Ribitylamino)-5-aminouracil[]	RIBFLVt2r	riboflavin transport in via proton symport reversible	proton[] + Riboflavin[] <=> proton[] + Riboflavin[]	I.bartlettii
RNDR1	ribonucleoside-diphosphate reductase (ADP)	ADP[] + Reduced thioredoxin[] => Water[] + Oxidized thioredoxin[] + dADP[]	RNTR1	ribonucleoside-triphosphate reductase (ATP)	ATP[] + Reduced thioredoxin[] => Water[] + Oxidized thioredoxin[] + dATP[]	I.bartlettii; Escherichia sp.
RNDR2	ribonucleoside-diphosphate reductase (GDP)	GDP[] + Reduced thioredoxin[] => Water[] + Oxidized thioredoxin[] + dGDP[]	RNTR2	ribonucleoside-triphosphate reductase (GTP)	GTP[] + Reduced thioredoxin[] => Water[] + Oxidized thioredoxin[] + dGTP[]	Escherichia sp.; I.bartlettii
RNDR3	ribonucleoside-diphosphate reductase (CDP)	Reduced thioredoxin[] + CDP[] => Water[] + Oxidized thioredoxin[] + dCDP[]	RNTR3	ribonucleoside-triphosphate reductase (CTP)	CTP[] + Reduced thioredoxin[] => Water[] + Oxidized thioredoxin[] + dCTP[]	Escherichia sp.
RNTR3	ribonucleoside-triphosphate reductase (CTP)	CTP[] + Reduced thioredoxin[] => Water[] + dCTP[] + Oxidized thioredoxin[]	RNTR4	ribonucleoside-triphosphate reductase (UTP)	Reduced thioredoxin[] + UTP[] => Water[] + dUTP[] + Oxidized thioredoxin[]	Akkermansia muciniphila
RNTR3	ribonucleoside-triphosphate reductase (CTP)	CTP[] + Reduced thioredoxin[] => Water[] + dCTP[] + Oxidized thioredoxin[]	URIDK3	ATP:dUMP phosphotransferase	ATP[] + dUMP[] <=> ADP[] + dUDP[]	Akkermansia muciniphila
RPE	ribulose 5-phosphate 3-epimerase	D-ribulose 5-phosphate(2-)[] <=> D-xylulose 5-phosphate(2-)[]	TKT1	transketolase	alpha-D-Ribose 5-phosphate[] + D-xylulose 5-phosphate(2-)[] <=> Glyceraldehyde 3-phosphate[] + Sedoheptulose 7-phosphate[]	Escherichia sp.
SUCCt2r	succinate transport via proton symport	proton[] + Succinate[] <=> proton[] + Succinate[]	URAt2r	uracil transport in via proton symport reversible	proton[] + uracil[] <=> proton[] + uracil[]	Subdoligranulum variabile
SUCOAS	succinyl-CoA synthetase (ADP-forming)	Coenzyme A[] + ATP[] + Succinate[] <=> hydrogenphosphate[] + ADP[] + Succinyl-CoA[]	r0163c	2-oxoglutarate dehydrogenase	proton[] + Thiamine diphosphate[] + 2-Oxoglutarate[] <=> 3-Carboxy-1-hydroxypropyl-ThPP[] + carbon dioxide[]	Escherichia sp.
SUCOAS	succinyl-CoA synthetase (ADP-forming)	Coenzyme A[] + ATP[] + Succinate[] <=> hydrogenphosphate[] + ADP[] + Succinyl-CoA[]	r0556c	succinyl-CoA:enzyme N6-(dihydrolipoyl)lysine S-succinyltransferase	Succinyl-CoA[] + dihydrolipoamide[] <=> Coenzyme A[] + S-Succinyldihydrolipoamide[]	Escherichia sp.
TALA	transaldolase	Glyceraldehyde 3-phosphate[] + Sedoheptulose 7-phosphate[] <=> D-Erythrose 4-phosphate[] + D-Fructose 6-phosphate[]	TKT1	transketolase	alpha-D-Ribose 5-phosphate[] + D-xylulose 5-phosphate(2-)[] <=> Glyceraldehyde 3-phosphate[] + Sedoheptulose 7-phosphate[]	Escherichia sp.
THMDt2r	thymidine transport in via proton symport reversible	proton[] + Thymidine[] <=> proton[] + Thymidine[]	UMPK	UMP kinase	ATP[] + UMP[] <=> ADP[] + UDP[]	Escherichia sp.
THMabc	thiamine transport via ABC system	Water[] + ATP[] + Thiamin[] => proton[] + hydrogenphosphate[] + ADP[] + Thiamin[]	THZPSN	thiazole phosphate synthesis	ATP[] + L-cysteine[] + 1-deoxy-D-xylulose 5-phosphate[] + L-tyrosine[] => proton[] + Water[] + carbon dioxide[] + AMP[] + Diphosphate[] + L-alanine[] + 4-Hydroxy-benzyl alcohol[] + 4-Methyl-5-(2-phosphoethyl)-thiazole[]	Akkermansia muciniphila
THMabc	thiamine transport via ABC system	Water[] + ATP[] + Thiamin[] => proton[] + hydrogenphosphate[] + ADP[] + Thiamin[]	TMPPP	thiamine-phosphate diphosphorylase	proton[] + 4-Methyl-5-(2-phosphoethyl)-thiazole[] + 2-Methyl-4-amino-5-hydroxymethylpyrimidine diphosphate[] => Diphosphate[] + Thiamin monophosphate[]	Akkermansia muciniphila
THZPSN	thiazole phosphate synthesis	ATP[] + L-cysteine[] + 1-deoxy-D-xylulose 5-phosphate[] + L-tyrosine[] => proton[] + Water[] + carbon dioxide[] + AMP[] + Diphosphate[] + L-alanine[] + 4-Hydroxy-benzyl alcohol[] + 4-Methyl-5-(2-phosphoethyl)-thiazole[]	TMK	thiamine kinase	ATP[] + Thiamin[] => proton[] + ADP[] + Thiamin monophosphate[]	Akkermansia muciniphila
TKT1	transketolase	alpha-D-Ribose 5-phosphate[] + D-xylulose 5-phosphate(2-)[] <=> Glyceraldehyde 3-phosphate[] + Sedoheptulose 7-phosphate[]	TKT2	transketolase	D-Erythrose 4-phosphate[] + D-xylulose 5-phosphate(2-)[] <=> Glyceraldehyde 3-phosphate[] + D-Fructose 6-phosphate[]	Escherichia sp.
TMDK1	thymidine kinase (ATP:thymidine)	ATP[] + Thymidine[] => proton[] + ADP[] + dTMP[]	TMDS	thymidylate synthase	dUMP[] + 5,10-Methylenetetrahydrofolate[] => 7,8-Dihydrofolate[] + dTMP[]	Escherichia sp.
TMDS	thymidylate synthase	dUMP[] + 5,10-Methylenetetrahydrofolate[] => 7,8-Dihydrofolate[] + dTMP[]	UMPK	UMP kinase	ATP[] + UMP[] <=> ADP[] + UDP[]	Escherichia sp.
TMK	thiamine kinase	ATP[] + Thiamin[] => proton[] + ADP[] + Thiamin monophosphate[]	TMPPP	thiamine-phosphate diphosphorylase	proton[] + 4-Methyl-5-(2-phosphoethyl)-thiazole[] + 2-Methyl-4-amino-5-hydroxymethylpyrimidine diphosphate[] => Diphosphate[] + Thiamin monophosphate[]	Akkermansia muciniphila
VALTA	valine transaminase	2-Oxoglutarate[] + L-valine[] <=> 3-methyl-2-oxobutanoate[] + L-glutamate(1-)[]	VALt2r	L-valine reversible transport via proton symport	proton[] + L-valine[] <=> proton[] + L-valine[]	I.bartlettii
VALTA	valine transaminase	2-Oxoglutarate[] + L-valine[] <=> L-glutamate(1-)[] + 3-methyl-2-oxobutanoate[]	VPAMTr	Valine-pyruvate aminotransferase, reversible	pyruvate[] + L-valine[] <=> 3-methyl-2-oxobutanoate[] + L-alanine[]	Akkermansia muciniphila

## Sheet: Double lethal exchangeReactions
#This table shows all pairs of double lethal reactions that include at least one exchange reactions.
Reaction ID 1	Reaction 1	Equation 1	Reaction ID 2	Reaction 2	Equation 2	Organism
26DAPLLAT	L,L-diaminopimelate aminotransferase	LL-2,6-Diaminoheptanedioate[] + 2-Oxoglutarate[] <=> proton[] + Water[] + 2,3,4,5-Tetrahydrodipicolinate[] + L-glutamate(1-)[]	EX_26dap_M(e)	meso-2,6-Diaminoheptanedioate exchange	meso-2,6-Diaminoheptanedioate[] <=>	Akkermansia muciniphila; Subdoligranulum variabile
3HAD100	3-hydroxyacyl-[acyl-carrier-protein] dehydratase (n-C10:0)	(R)-3-Hydroxydecanoyl-[acyl-carrier protein][] => Water[] + trans-Dec-2-enoyl-[acyl-carrier protein][]	EX_ddca(e)	laurate exchange	laurate[] <=>	Akkermansia muciniphila; Escherichia sp.
3HAD120	3-hydroxyacyl-[acyl-carrier-protein] dehydratase (n-C12:0)	(R)-3-Hydroxydodecanoyl-[acyl-carrier protein][] => Water[] + trans-Dodec-2-enoyl-[acyl-carrier protein][]	EX_ddca(e)	laurate exchange	laurate[] <=>	Akkermansia muciniphila; Escherichia sp.
3HAD140	3-hydroxyacyl-[acyl-carrier-protein] dehydratase (n-C14:0)	(R)-3-Hydroxytetradecanoyl-[acyl-carrier protein][] => Water[] + trans-Tetradec-2-enoyl-[acyl-carrier protein][]	EX_ttdca(e)	exchange reaction for tetradecanoate (n-C14:0)	tetradecanoate (n-C14:0)[] <=>	Akkermansia muciniphila
3HAD180	3-hydroxyacyl-[acyl-carrier-protein] dehydratase (n-C18:0)	(R)-3-Hydroxyoctadecanoyl-[acyl-carrier protein][] => Water[] + trans-octadec-2-enoyl-[acyl-carrier protein][]	EX_ocdca(e)	echange reaction for octadecanoate (n-C18:0)	octadecanoate (n-C18:0)[] <=>	Akkermansia muciniphila
3HAD40	3-hydroxyacyl-[acyl-carrier-protein] dehydratase (n-C4:0)	(3R)-3-Hydroxyacyl-[acyl-carrier protein][] => Water[] + But-2-enoyl-[acyl-carrier protein][]	EX_ddca(e)	laurate exchange	laurate[] <=>	Akkermansia muciniphila; Escherichia sp.
3HAD60	3-hydroxyacyl-[acyl-carrier-protein] dehydratase (n-C6:0)	(R)-3-Hydroxyhexanoyl-[acyl-carrier protein][] => Water[] + trans-Hex-2-enoyl-[acyl-carrier protein][]	EX_ddca(e)	laurate exchange	laurate[] <=>	Akkermansia muciniphila; Escherichia sp.
3HAD80	3-hydroxyacyl-[acyl-carrier-protein] dehydratase (n-C8:0)	(R)-3-Hydroxyoctanoyl-[acyl-carrier protein][] => Water[] + trans-Oct-2-enoyl-[acyl-carrier protein][]	EX_ddca(e)	laurate exchange	laurate[] <=>	Akkermansia muciniphila; Escherichia sp.
3OAR100	3-oxoacyl-[acyl-carrier-protein] reductase (n-C10:0)	proton[] + Nicotinamide adenine dinucleotide phosphate - reduced[] + 3-Oxodecanoyl-[acyl-carrier protein][] <=> Nicotinamide adenine dinucleotide phosphate[] + (R)-3-Hydroxydecanoyl-[acyl-carrier protein][]	EX_ddca(e)	laurate exchange	laurate[] <=>	Akkermansia muciniphila; Escherichia sp.
3OAR120	3-oxoacyl-[acyl-carrier-protein] reductase (n-C12:0)	proton[] + Nicotinamide adenine dinucleotide phosphate - reduced[] + 3-Oxododecanoyl-[acyl-carrier protein][] <=> Nicotinamide adenine dinucleotide phosphate[] + (R)-3-Hydroxydodecanoyl-[acyl-carrier protein][]	EX_ddca(e)	laurate exchange	laurate[] <=>	Akkermansia muciniphila; Escherichia sp.
3OAR180	3-oxoacyl-[acyl-carrier-protein] reductase (n-C18:0)	proton[] + Nicotinamide adenine dinucleotide phosphate - reduced[] + 3-Oxooctadecanoyl-[acyl-carrier protein][] <=> Nicotinamide adenine dinucleotide phosphate[] + (R)-3-Hydroxyoctadecanoyl-[acyl-carrier protein][]	EX_ocdca(e)	echange reaction for octadecanoate (n-C18:0)	octadecanoate (n-C18:0)[] <=>	Akkermansia muciniphila
3OAR40	3-oxoacyl-[acyl-carrier-protein] reductase (n-C4:0)	proton[] + Nicotinamide adenine dinucleotide phosphate - reduced[] + Acetoacetyl-ACP[] <=> Nicotinamide adenine dinucleotide phosphate[] + (3R)-3-Hydroxyacyl-[acyl-carrier protein][]	EX_ddca(e)	laurate exchange	laurate[] <=>	Akkermansia muciniphila; Escherichia sp.
3OAR60	3-oxoacyl-[acyl-carrier-protein] reductase (n-C6:0)	proton[] + Nicotinamide adenine dinucleotide phosphate - reduced[] + 3-Oxohexanoyl-[acyl-carrier protein][] <=> Nicotinamide adenine dinucleotide phosphate[] + (R)-3-Hydroxyhexanoyl-[acyl-carrier protein][]	EX_ddca(e)	laurate exchange	laurate[] <=>	Akkermansia muciniphila; Escherichia sp.
3OAR80	3-oxoacyl-[acyl-carrier-protein] reductase (n-C8:0)	proton[] + Nicotinamide adenine dinucleotide phosphate - reduced[] + 3-Oxooctanoyl-[acyl-carrier protein][] <=> Nicotinamide adenine dinucleotide phosphate[] + (R)-3-Hydroxyoctanoyl-[acyl-carrier protein][]	EX_ddca(e)	laurate exchange	laurate[] <=>	Akkermansia muciniphila; Escherichia sp.
3OAS100	3-oxoacyl-[acyl-carrier-protein] synthase (n-C10:0)	proton[] + Malonyl-[acyl-carrier protein][] + Octanoyl-ACP (n-C8:0ACP)[] => acyl carrier protein[] + 3-Oxodecanoyl-[acyl-carrier protein][] + carbon dioxide[]	EX_ddca(e)	laurate exchange	laurate[] <=>	Akkermansia muciniphila; Escherichia sp.
3OAS120	3-oxoacyl-[acyl-carrier-protein] synthase (n-C12:0)	proton[] + Malonyl-[acyl-carrier protein][] + Decanoyl-ACP (n-C10:0ACP)[] => acyl carrier protein[] + 3-Oxododecanoyl-[acyl-carrier protein][] + carbon dioxide[]	EX_ddca(e)	laurate exchange	laurate[] <=>	Akkermansia muciniphila; Escherichia sp.
3OAS180	3-oxoacyl-[acyl-carrier-protein] synthase (n-C18:0)	proton[] + Malonyl-[acyl-carrier protein][] + Palmitoyl-ACP (n-C16:0ACP)[] => acyl carrier protein[] + 3-Oxooctadecanoyl-[acyl-carrier protein][] + carbon dioxide[]	EX_ocdca(e)	echange reaction for octadecanoate (n-C18:0)	octadecanoate (n-C18:0)[] <=>	Akkermansia muciniphila
3OAS60	3-oxoacyl-[acyl-carrier-protein] synthase (n-C6:0)	proton[] + Malonyl-[acyl-carrier protein][] + Butyryl-ACP (n-C4:0ACP)[] => acyl carrier protein[] + 3-Oxohexanoyl-[acyl-carrier protein][] + carbon dioxide[]	EX_ddca(e)	laurate exchange	laurate[] <=>	Akkermansia muciniphila; Escherichia sp.
3OAS80	3-oxoacyl-[acyl-carrier-protein] synthase (n-C8:0)	proton[] + Malonyl-[acyl-carrier protein][] + Hexanoyl-ACP (n-C6:0ACP)[] => acyl carrier protein[] + 3-Oxooctanoyl-[acyl-carrier protein][] + carbon dioxide[]	EX_ddca(e)	laurate exchange	laurate[] <=>	Akkermansia muciniphila; Escherichia sp.
ACEDIPIT	Acetyl-L,L-diaminopimelate aminotransferase	2-Oxoglutarate[] + N6-Acetyl-LL-2,6-diaminoheptanedioate[] <=> L-glutamate(1-)[] + N_Acetyl_L_2_amino_6_oxopimelate[]	EX_26dap_M(e)	meso-2,6-Diaminoheptanedioate exchange	meso-2,6-Diaminoheptanedioate[] <=>	I. bartlettii
ACGApts	N-Acetyl-D-glucosamine transport via PEP:Pyr PTS	N-acetyl-D-glucosamine[] + Phosphoenolpyruvate[] => N-acetyl-D-glucosamine 6-phosphate(2-)[] + pyruvate[]	EX_chtbs(e)	Chitobiose exchange	N,N-diacetylchitobiose[] <=>	Akkermansia muciniphila
ACGK	acetylglutamate kinase	ATP[] + N-acetyl-L-glutamate(2-)[] => ADP[] + N-acetyl-L-gamma-glutamyl phosphate(3-)[]	EX_orn(e)	Ornithine exchange	Ornithine[] <=>	Akkermansia muciniphila
ACHBPL	(S)-2-Aceto-2-hydroxybutanoate pyruvate-lyase (carboxylating)	Hydroxy ethyl Thiamin diphosphate[] + 2-Oxobutanoate[] <=> (S)-2-Aceto-2-hydroxybutanoate[] + Thiamine diphosphate[]	EX_ile_L(e)	L-Isoleucine exchange	L-isoleucine[] <=>	Escherichia sp.; I. bartlettii; Subdoligranulum variabile
ACKr	acetate kinase	ATP[] + acetate[] <=> ADP[] + Acetyl phosphate[]	EX_ac(e)	Acetate exchange	acetate[] <=>	Akkermansia muciniphila
ACLS_b	2-Acetolactate pyruvate-lyase (carboxylating)	Thiamine diphosphate[] + (S)-2-Acetolactate[] <=> pyruvate[] + Hydroxy ethyl Thiamin diphosphate[]	EX_val_L(e)	L-Valine exchange	L-valine[] <=>	Escherichia sp.; I. bartlettii; Subdoligranulum variabile
ACOATA	Acetyl-CoA ACP transacylase	acyl carrier protein[] + Acetyl-CoA[] <=> Coenzyme A[] + Acetyl-ACP[]	EX_ddca(e)	laurate exchange	laurate[] <=>	Akkermansia muciniphila; Escherichia sp.
ACOTA	acetylornithine transaminase	2-Oxoglutarate[] + N(2)-acetyl-L-ornithine[] <=> L-glutamate(1-)[] + 2-acetamido-5-oxopentanoate[]	EX_orn(e)	Ornithine exchange	Ornithine[] <=>	Akkermansia muciniphila
ADSL2r	adenylosuccinate lyase	(S)-2-[5-Amino-1-(5-phospho-D-ribosyl)imidazole-4-carboxamido]succinate[] <=> Fumarate[] + 5-Amino-1-(5-Phospho-D-ribosyl)imidazole-4-carboxamide[]	EX_hxan(e)	Hypoxanthine exchange	Hypoxanthine[] <=>	Subdoligranulum variabile
AGPR	N-acetyl-g-glutamyl-phosphate reductase	Nicotinamide adenine dinucleotide phosphate[] + hydrogenphosphate[] + 2-acetamido-5-oxopentanoate[] <=> proton[] + Nicotinamide adenine dinucleotide phosphate - reduced[] + N-acetyl-L-gamma-glutamyl phosphate(3-)[]	EX_orn(e)	Ornithine exchange	Ornithine[] <=>	Akkermansia muciniphila
AICART	phosphoribosylaminoimidazolecarboxamide formyltransferase	5-Amino-1-(5-Phospho-D-ribosyl)imidazole-4-carboxamide[] + 10-Formyltetrahydrofolate[] <=> 5-Formamido-1-(5-phospho-D-ribosyl)imidazole-4-carboxamide[] + 5,6,7,8-Tetrahydrofolate[]	EX_hxan(e)	Hypoxanthine exchange	Hypoxanthine[] <=>	Subdoligranulum variabile
AIRC4	Phosphoribosylaminoimidazole carboxylase	5-amino-1-(5-phospho-D-ribosyl)imidazole[] + ATP[] + Bicarbonate[] => proton[] + hydrogenphosphate[] + 5-amino-1-(5-phospho-D-ribosyl)imidazole-4-carboxylate[] + ADP[]	EX_hxan(e)	Hypoxanthine exchange	Hypoxanthine[] <=>	Subdoligranulum variabile
ALAR	alanine racemase	L-alanine[] <=> D-alanine[]	EX_ala_D(e)	D-Alanine exchange	D-alanine[] <=>	Escherichia sp.; I. bartlettii; Subdoligranulum variabile
AMPMS2	4-amino-2-methyl-5-phosphomethylpyrimidine synthetase	Water[] + 5-amino-1-(5-phospho-D-ribosyl)imidazole[] + Nicotinamide adenine dinucleotide[] => 3 proton[] + Nicotinamide adenine dinucleotide - reduced[] + 2 Formate[] + 4-Amino-2-methyl-5-phosphomethylpyrimidine[]	EX_thm(e)	exchange reaction for Thiamin	Thiamin[] <=>	Akkermansia muciniphila
ANPRT	anthranilate phosphoribosyltransferase	anthranilate[] + 5-Phospho-alpha-D-ribose 1-diphosphate[] => Diphosphate[] + N-(5-Phospho-D-ribosyl)anthranilate[]	EX_indole(e)	Indole exchange	Indole[] <=>	Akkermansia muciniphila
APAT	apolipoprotein N acyl transferase	Water[] + Acetyl-CoA[] + 2,3,4,5-Tetrahydrodipicolinate[] <=> Coenzyme A[] + N_Acetyl_L_2_amino_6_oxopimelate[]	EX_26dap_M(e)	meso-2,6-Diaminoheptanedioate exchange	meso-2,6-Diaminoheptanedioate[] <=>	I. bartlettii
APRAUR	5-amino-6-(5-phosphoribosylamino)uracil reductase	proton[] + Nicotinamide adenine dinucleotide phosphate - reduced[] + 5-Amino-6-(5-phosphoribosylamino)uracil[] => Nicotinamide adenine dinucleotide phosphate[] + 5-Amino-6-(5-phosphoribitylamino)uracil[]	EX_ribflv(e)	exchange reaction for Riboflavin	Riboflavin[] <=>	I. bartlettii
ARGSL	argininosuccinate lyase	N(omega)-(L-Arginino)succinate[] <=> Fumarate[] + L-argininium(1+)[]	EX_arg_L(e)	L-Arginine exchange	L-argininium(1+)[] <=>	Escherichia sp.; I. bartlettii
ARGSL	argininosuccinate lyase	N(omega)-(L-Arginino)succinate[] <=> Fumarate[] + L-argininium(1+)[]	EX_orn(e)	Ornithine exchange	Ornithine[] <=>	I. bartlettii
ARGSSr	argininosuccinate synthase, reversible	ATP[] + L-aspartate(1-)[] + L-citrulline[] <=> proton[] + Diphosphate[] + AMP[] + N(omega)-(L-Arginino)succinate[]	EX_arg_L(e)	L-Arginine exchange	L-argininium(1+)[] <=>	Escherichia sp.; I. bartlettii
ARGSSr	argininosuccinate synthase, reversible	ATP[] + L-aspartate(1-)[] + L-citrulline[] <=> proton[] + Diphosphate[] + AMP[] + N(omega)-(L-Arginino)succinate[]	EX_orn(e)	Ornithine exchange	Ornithine[] <=>	I. bartlettii
ASAD	aspartate-semialdehyde dehydrogenase	Nicotinamide adenine dinucleotide phosphate[] + hydrogenphosphate[] + L-Aspartate 4-semialdehyde[] <=> proton[] + Nicotinamide adenine dinucleotide phosphate - reduced[] + 4-Phospho-L-aspartate[]	EX_26dap_M(e)	meso-2,6-Diaminoheptanedioate exchange	meso-2,6-Diaminoheptanedioate[] <=>	I. bartlettii; Subdoligranulum variabile
ASNt2r	L-asparagine reversible transport via proton symport	proton[] + L-asparagine[] <=> proton[] + L-asparagine[]	EX_glyasn(e)	Glycyl-L-asparagine exchange	Glycyl-L-asparagine[] <=>	Akkermansia muciniphila
ASP1DC	aspartate 1-decarboxylase	proton[] + L-aspartate(1-)[] => carbon dioxide[] + beta-alanine[]	EX_pnto_R(e)	(R)-Pantothenate exchange	(R)-Pantothenate[] <=>	Escherichia sp.
ASPCT	aspartate carbamoyltransferase	Carbamoyl phosphate[] + L-aspartate(1-)[] => proton[] + hydrogenphosphate[] + N-Carbamoyl-L-aspartate[]	EX_ura(e)	Uracil exchange	uracil[] <=>	Akkermansia muciniphila; Subdoligranulum variabile
ASPK	aspartate kinase	ATP[] + L-aspartate(1-)[] <=> ADP[] + 4-Phospho-L-aspartate[]	EX_26dap_M(e)	meso-2,6-Diaminoheptanedioate exchange	meso-2,6-Diaminoheptanedioate[] <=>	I. bartlettii
ASPKi	aspartate kinase, irreversible	ATP[] + L-aspartate(1-)[] => ADP[] + 4-Phospho-L-aspartate[]	EX_26dap_M(e)	meso-2,6-Diaminoheptanedioate exchange	meso-2,6-Diaminoheptanedioate[] <=>	Subdoligranulum variabile
ASPO5	L-aspartate oxidase	Fumarate[] + L-aspartate(1-)[] => proton[] + Iminoaspartate[] + Succinate[]	EX_o2(e)	exchange reaction for oxugen	O2[] <=>	Akkermansia muciniphila
ASPO6	L-aspartate oxidase	L-aspartate(1-)[] + O2[] => proton[] + Hydrogen peroxide[] + Iminoaspartate[]	EX_nac(e)	Nicotinate exchange	Nicotinate[] <=>	I. bartlettii
CBPS	carbamoyl-phosphate synthase (glutamine-hydrolysing)	Water[] + 2 ATP[] + L-glutamine[] + Bicarbonate[] => 2 proton[] + hydrogenphosphate[] + L-glutamate(1-)[] + 2 ADP[] + Carbamoyl phosphate[]	EX_arg_L(e)	L-Arginine exchange	L-argininium(1+)[] <=>	I. bartlettii
CBPS	carbamoyl-phosphate synthase (glutamine-hydrolysing)	Water[] + 2 ATP[] + L-glutamine[] + Bicarbonate[] => 2 proton[] + hydrogenphosphate[] + L-glutamate(1-)[] + 2 ADP[] + Carbamoyl phosphate[]	EX_orn(e)	Ornithine exchange	Ornithine[] <=>	I. bartlettii
DAPDAi	N-acetyl-L,L-diaminopimelate deacetylase irreversible	Water[] + N6-Acetyl-LL-2,6-diaminoheptanedioate[] => acetate[] + LL-2,6-Diaminoheptanedioate[]	EX_26dap_M(e)	meso-2,6-Diaminoheptanedioate exchange	meso-2,6-Diaminoheptanedioate[] <=>	I. bartlettii
DAPDC	diaminopimelate decarboxylase	proton[] + meso-2,6-Diaminoheptanedioate[] => carbon dioxide[] + L-lysinium(1+)[]	EX_lys_L(e)	L-Lysine exchange	L-lysinium(1+)[] <=>	All
DAPE	diaminopimelate epimerase	LL-2,6-Diaminoheptanedioate[] <=> meso-2,6-Diaminoheptanedioate[]	EX_26dap_M(e)	meso-2,6-Diaminoheptanedioate exchange	meso-2,6-Diaminoheptanedioate[] <=>	Akkermansia muciniphila; I. bartlettii; Subdoligranulum variabile
DB4PS	3,4-Dihydroxy-2-butanone-4-phosphate synthase	D-ribulose 5-phosphate(2-)[] => proton[] + 3,4-dihydroxy-2-butanone 4-phosphate[] + Formate[]	EX_ribflv(e)	exchange reaction for Riboflavin	Riboflavin[] <=>	I. bartlettii
DHAD1	dihydroxy-acid dehydratase (2,3-dihydroxy-3-methylbutanoate)	(R)-2,3-Dihydroxy-3-methylbutanoate[] => Water[] + 3-methyl-2-oxobutanoate[]	EX_val_L(e)	L-Valine exchange	L-valine[] <=>	Escherichia sp.; I. bartlettii; Subdoligranulum variabile
DHAD2	Dihydroxy-acid dehydratase (2,3-dihydroxy-3-methylpentanoate)	(R)-2,3-Dihydroxy-3-methylpentanoate[] => Water[] + 3-methyl-2-oxopentanoate[]	EX_ile_L(e)	L-Isoleucine exchange	L-isoleucine[] <=>	Escherichia sp.; I. bartlettii; Subdoligranulum variabile
DHDPRy	dihydrodipicolinate reductase (NADPH)	proton[] + Nicotinamide adenine dinucleotide phosphate - reduced[] + 2,3-Dihydrodipicolinate[] => Nicotinamide adenine dinucleotide phosphate[] + 2,3,4,5-Tetrahydrodipicolinate[]	EX_26dap_M(e)	meso-2,6-Diaminoheptanedioate exchange	meso-2,6-Diaminoheptanedioate[] <=>	Akkermansia muciniphila; I. bartlettii; Subdoligranulum variabile
DHDPS	dihydrodipicolinate synthase	pyruvate[] + L-Aspartate 4-semialdehyde[] => proton[] + 2 Water[] + 2,3-Dihydrodipicolinate[]	EX_26dap_M(e)	meso-2,6-Diaminoheptanedioate exchange	meso-2,6-Diaminoheptanedioate[] <=>	Akkermansia muciniphila; I. bartlettii; Subdoligranulum variabile
DHFR	dihydrofolate reductase	proton[] + Nicotinamide adenine dinucleotide phosphate - reduced[] + 7,8-Dihydrofolate[] <=> Nicotinamide adenine dinucleotide phosphate[] + 5,6,7,8-Tetrahydrofolate[]	EX_thymd(e)	Thymidine exchange	Thymidine[] <=>	Escherichia sp.
DHORTS	dihydroorotase	Water[] + (S)-dihydroorotate[] <=> proton[] + N-Carbamoyl-L-aspartate[]	EX_ura(e)	Uracil exchange	uracil[] <=>	Akkermansia muciniphila; Subdoligranulum variabile
DHPPDA	diaminohydroxyphosphoribosylaminopyrimidine deaminase	proton[] + Water[] + 2,5-Diamino-6-hydroxy-4-(5-phosphoribosylamino)-pyrimidine[] => 5-Amino-6-(5-phosphoribosylamino)uracil[] + Ammonium[]	EX_ribflv(e)	exchange reaction for Riboflavin	Riboflavin[] <=>	I. bartlettii
DM_4HBA	Sink needed to allow 4-hydroxy-benzoate to leave system	4-Hydroxy-benzyl alcohol[] =>	EX_thm(e)	exchange reaction for Thiamin	Thiamin[] <=>	Akkermansia muciniphila
DM_4HBA	Sink needed to allow 4-hydroxy-benzoate to leave system	4-Hydroxy-benzyl alcohol[] =>	THMabc	thiamine transport via ABC system	Water[] + ATP[] + Thiamin[] => proton[] + hydrogenphosphate[] + ADP[] + Thiamin[]	Akkermansia muciniphila
DM_4HBA	Sink needed to allow 4-hydroxy-benzoate to leave system	4-Hydroxy-benzyl alcohol[] =>	TMK	thiamine kinase	ATP[] + Thiamin[] => proton[] + ADP[] + Thiamin monophosphate[]	Akkermansia muciniphila
DPRr	2 dehydropantoate 2 reductase	proton[] + Nicotinamide adenine dinucleotide phosphate - reduced[] + 2-Dehydropantoate[] <=> Nicotinamide adenine dinucleotide phosphate[] + (R)-Pantoate[]	EX_pnto_R(e)	(R)-Pantothenate exchange	(R)-Pantothenate[] <=>	Escherichia sp.
EAR100x	enoyl-[acyl-carrier-protein] reductase (NADH) (n-C10:0)	proton[] + trans-Dec-2-enoyl-[acyl-carrier protein][] + Nicotinamide adenine dinucleotide - reduced[] => Decanoyl-ACP (n-C10:0ACP)[] + Nicotinamide adenine dinucleotide[]	EX_ddca(e)	laurate exchange	laurate[] <=>	Akkermansia muciniphila; Escherichia sp.
EAR120x	enoyl-[acyl-carrier-protein] reductase (NADH) (n-C12:0)	proton[] + trans-Dodec-2-enoyl-[acyl-carrier protein][] + Nicotinamide adenine dinucleotide - reduced[] => Dodecanoyl-ACP (n-C12:0ACP)[] + Nicotinamide adenine dinucleotide[]	EX_ddca(e)	laurate exchange	laurate[] <=>	Akkermansia muciniphila; Escherichia sp.
EAR140x	enoyl-[acyl-carrier-protein] reductase (NADH) (n-C14:0)	proton[] + trans-Tetradec-2-enoyl-[acyl-carrier protein][] + Nicotinamide adenine dinucleotide - reduced[] => Myristoyl-ACP (n-C14:0ACP)[] + Nicotinamide adenine dinucleotide[]	EX_ttdca(e)	exchange reaction for tetradecanoate (n-C14:0)	tetradecanoate (n-C14:0)[] <=>	Akkermansia muciniphila
EAR180x	enoyl-[acyl-carrier-protein] reductase (NADH) (n-C18:0)	proton[] + trans-octadec-2-enoyl-[acyl-carrier protein][] + Nicotinamide adenine dinucleotide - reduced[] => Octadecanoyl-ACP (n-C18:0ACP)[] + Nicotinamide adenine dinucleotide[]	EX_ocdca(e)	echange reaction for octadecanoate (n-C18:0)	octadecanoate (n-C18:0)[] <=>	Akkermansia muciniphila
EAR40x	enoyl-[acyl-carrier-protein] reductase (NADH) (n-C4:0)	proton[] + But-2-enoyl-[acyl-carrier protein][] + Nicotinamide adenine dinucleotide - reduced[] => Butyryl-ACP (n-C4:0ACP)[] + Nicotinamide adenine dinucleotide[]	EX_ddca(e)	laurate exchange	laurate[] <=>	Akkermansia muciniphila; Escherichia sp.
EAR60x	enoyl-[acyl-carrier-protein] reductase (NADH) (n-C6:0)	proton[] + trans-Hex-2-enoyl-[acyl-carrier protein][] + Nicotinamide adenine dinucleotide - reduced[] => Hexanoyl-ACP (n-C6:0ACP)[] + Nicotinamide adenine dinucleotide[]	EX_ddca(e)	laurate exchange	laurate[] <=>	Akkermansia muciniphila; Escherichia sp.
EAR80x	enoyl-[acyl-carrier-protein] reductase (NADH) (n-C8:0)	proton[] + trans-Oct-2-enoyl-[acyl-carrier protein][] + Nicotinamide adenine dinucleotide - reduced[] => Octanoyl-ACP (n-C8:0ACP)[] + Nicotinamide adenine dinucleotide[]	EX_ddca(e)	laurate exchange	laurate[] <=>	Akkermansia muciniphila; Escherichia sp.
EX_ac(e)	Acetate exchange	acetate[] <=>	PTAr	phosphotransacetylase	Acetyl-CoA[] + hydrogenphosphate[] <=> Coenzyme A[] + Acetyl phosphate[]	Akkermansia muciniphila
EX_acgam(e)	N-Acetyl-D-glucosamine exchange	N-acetyl-D-glucosamine[] <=>	GF6PTA	glutamine-fructose-6-phosphate transaminase	L-glutamine[] + D-Fructose 6-phosphate[] => L-glutamate(1-)[] + D-Glucosamine 6-phosphate[]	Escherichia sp.; Subdoligranulum variabile
EX_arg_L(e)	L-Arginine exchange	L-argininium(1+)[] <=>	FUM	fumarase	Water[] + Fumarate[] <=> (S)-malate(2-)[]	I. bartlettii
EX_arg_L(e)	L-Arginine exchange	L-argininium(1+)[] <=>	H2CO3D	carboxylic acid dissociation	Water[] + carbon dioxide[] <=> proton[] + Bicarbonate[]	I. bartlettii
EX_arg_L(e)	L-Arginine exchange	L-argininium(1+)[] <=>	ME1	malic enzyme (NAD)	Nicotinamide adenine dinucleotide[] + (S)-malate(2-)[] => carbon dioxide[] + Nicotinamide adenine dinucleotide - reduced[] + pyruvate[]	I. bartlettii
EX_arg_L(e)	L-Arginine exchange	L-argininium(1+)[] <=>	OCBT	ornithine carbamoyltransferase	Ornithine[] + Carbamoyl phosphate[] <=> proton[] + hydrogenphosphate[] + L-citrulline[]	Escherichia sp.; I. bartlettii
EX_asn_L(e)	exchange reaction for L-asparagine	L-asparagine[] <=>	EX_glyasn(e)	Glycyl-L-asparagine exchange	Glycyl-L-asparagine[] <=>	Akkermansia muciniphila
EX_asn_L(e)	exchange reaction for L-asparagine	L-asparagine[] <=>	GLYASN1c	Hydrolysis of Glycyl-L-asparagine	Water[] + Glycyl-L-asparagine[] <=> Glycine[] + L-asparagine[]	Akkermansia muciniphila
EX_asn_L(e)	exchange reaction for L-asparagine	L-asparagine[] <=>	GLYASNabc	Glycyl-L-asparagine transport via ABC system	Water[] + ATP[] + Glycyl-L-asparagine[] => proton[] + hydrogenphosphate[] + ADP[] + Glycyl-L-asparagine[]	Akkermansia muciniphila
EX_co2(e)	CO2 exchange	carbon dioxide[] <=>	H2CO3D	carboxylic acid dissociation	Water[] + carbon dioxide[] <=> proton[] + Bicarbonate[]	I. bartlettii
EX_co2(e)	CO2 exchange	carbon dioxide[] <=>	PC	pyruvate carboxylase	ATP[] + pyruvate[] + Bicarbonate[] => proton[] + hydrogenphosphate[] + ADP[] + Oxaloacetate[]	I. bartlettii
EX_cytd(e)	exchange reaction for Cytidine	Cytidine[] <=>	UMPK	UMP kinase	ATP[] + UMP[] <=> ADP[] + UDP[]	Escherichia sp.
EX_ddca(e)	laurate exchange	laurate[] <=>	KAS14	beta-ketoacyl-ACP synthase	proton[] + Malonyl-[acyl-carrier protein][] + Acetyl-ACP[] => acyl carrier protein[] + Acetoacetyl-ACP[] + carbon dioxide[]	Akkermansia muciniphila; Escherichia sp.
EX_dgsn(e)	exchange reaction for Deoxyguanosine	Deoxyguanosine[] <=>	GMPS2	GMP synthase	Water[] + ATP[] + L-glutamine[] + Xanthosine 5-phosphate[] => 2 proton[] + L-glutamate(1-)[] + Diphosphate[] + AMP[] + GMP[]	I. bartlettii
EX_fe3(e)	Fe3+ exchange	Fe3+[] <=>	FERO	ferroxidase	4 proton[] + O2[] + 4 Fe2+[] => 2 Water[] + 4 Fe3+[]	Escherichia sp.
EX_fe3(e)	Fe3+ exchange	Fe3+[] <=>	O2t	o2 transport (diffusion)	O2[] <=> O2[]	Escherichia sp.
EX_for(e)	Formate exchange	Formate[] <=>	FTHFL	Formate-tetrahydrofolate ligase	ATP[] + 5,6,7,8-Tetrahydrofolate[] + Formate[] => hydrogenphosphate[] + ADP[] + 10-Formyltetrahydrofolate[]	Akkermansia muciniphila
EX_glyc3p(e)	Ex_glyc3p[e]	Glycerol 3-phosphate[] <=>	EX_pi(e)	Phosphate exchange	hydrogenphosphate[] <=>	Subdoligranulum variabile
EX_glytyr(e)	Glycyl-L-tyrosine exchange	Glycyl-L-tyrosine[] <=>	EX_tyr_L(e)	L-Tyrosine exchange	L-tyrosine[] <=>	Subdoligranulum variabile
EX_glytyr(e)	Glycyl-L-tyrosine exchange	Glycyl-L-tyrosine[] <=>	TYRt2r	L-tyrosine reversible transport via proton symport	proton[] + L-tyrosine[] <=> proton[] + L-tyrosine[]	Subdoligranulum variabile
EX_hxan(e)	Hypoxanthine exchange	Hypoxanthine[] <=>	GARFTi	phosphoribosylglycinamide formyltransferase, irreversible	10-Formyltetrahydrofolate[] + N1-(5-Phospho-D-ribosyl)glycinamide[] => proton[] + 5,6,7,8-Tetrahydrofolate[] + N2-Formyl-N1-(5-phospho-D-ribosyl)glycinamide[]	Subdoligranulum variabile
EX_hxan(e)	Hypoxanthine exchange	Hypoxanthine[] <=>	GLUPRT	glutamine phosphoribosyldiphosphate amidotransferase	Water[] + L-glutamine[] + 5-Phospho-alpha-D-ribose 1-diphosphate[] => L-glutamate(1-)[] + Diphosphate[] + 5-Phospho-beta-D-ribosylamine[]	Subdoligranulum variabile
EX_hxan(e)	Hypoxanthine exchange	Hypoxanthine[] <=>	IMPC	IMP cyclohydrolase	Water[] + IMP[] <=> 5-Formamido-1-(5-phospho-D-ribosyl)imidazole-4-carboxamide[]	Subdoligranulum variabile
EX_hxan(e)	Hypoxanthine exchange	Hypoxanthine[] <=>	PRAGS	phosphoribosylglycinamide synthetase	Glycine[] + ATP[] + 5-Phospho-beta-D-ribosylamine[] => proton[] + hydrogenphosphate[] + ADP[] + N1-(5-Phospho-D-ribosyl)glycinamide[]	Subdoligranulum variabile
EX_hxan(e)	Hypoxanthine exchange	Hypoxanthine[] <=>	PRAIS	phosphoribosylaminoimidazole synthase	ATP[] + 2-(Formamido)-N1-(5-phospho-D-ribosyl)acetamidine[] => 2 proton[] + hydrogenphosphate[] + 5-amino-1-(5-phospho-D-ribosyl)imidazole[] + ADP[]	Subdoligranulum variabile
EX_hxan(e)	Hypoxanthine exchange	Hypoxanthine[] <=>	PRASCSi	phosphoribosylaminoimidazolesuccinocarboxamide synthase	5-amino-1-(5-phospho-D-ribosyl)imidazole-4-carboxylate[] + ATP[] + L-aspartate(1-)[] => proton[] + hydrogenphosphate[] + ADP[] + (S)-2-[5-Amino-1-(5-phospho-D-ribosyl)imidazole-4-carboxamido]succinate[]	Subdoligranulum variabile
EX_hxan(e)	Hypoxanthine exchange	Hypoxanthine[] <=>	PRFGS	phosphoribosylformylglycinamidine synthase	Water[] + ATP[] + L-glutamine[] + N2-Formyl-N1-(5-phospho-D-ribosyl)glycinamide[] => proton[] + L-glutamate(1-)[] + hydrogenphosphate[] + ADP[] + 2-(Formamido)-N1-(5-phospho-D-ribosyl)acetamidine[]	Subdoligranulum variabile
EX_ile_L(e)	L-Isoleucine exchange	L-isoleucine[] <=>	ILETA	isoleucine transaminase	2-Oxoglutarate[] + L-isoleucine[] <=> L-glutamate(1-)[] + 3-methyl-2-oxopentanoate[]	Escherichia sp.; I. bartlettii; Subdoligranulum variabile
EX_ile_L(e)	L-Isoleucine exchange	L-isoleucine[] <=>	THRD_L	L-threonine deaminase	L-threonine[] => 2-Oxobutanoate[] + Ammonium[]	Subdoligranulum variabile
EX_indole(e)	Indole exchange	Indole[] <=>	IGPS	indole-3-glycerol-phosphate synthase	proton[] + 1-(2-Carboxyphenylamino)-1-deoxy-D-ribulose 5-phosphate[] => Water[] + carbon dioxide[] + C-(3-Indolyl)-glycerol 3-phosphate[]	Akkermansia muciniphila
EX_indole(e)	Indole exchange	Indole[] <=>	PRAI	phosphoribosylanthranilate isomerase	N-(5-Phospho-D-ribosyl)anthranilate[] <=> 1-(2-Carboxyphenylamino)-1-deoxy-D-ribulose 5-phosphate[]	Akkermansia muciniphila
EX_malt(e)	Maltose exchange	Maltose[] <=>	PGMT	phosphoglucomutase	D-Glucose 1-phosphate[] <=> D-Glucose 6-phosphate[]	I. bartlettii
EX_nac(e)	Nicotinate exchange	Nicotinate[] <=>	EX_nmn(e)	NMN exchange	NMN[] <=>	Subdoligranulum variabile
EX_nac(e)	Nicotinate exchange	Nicotinate[] <=>	NMNAT	nicotinamide-nucleotide adenylyltransferase	proton[] + ATP[] + NMN[] => Nicotinamide adenine dinucleotide[] + Diphosphate[]	Subdoligranulum variabile
EX_nac(e)	Nicotinate exchange	Nicotinate[] <=>	NMNP	NMN permease	NMN[] => NMN[]	Subdoligranulum variabile
EX_nac(e)	Nicotinate exchange	Nicotinate[] <=>	NNDPR	nicotinate-nucleotide diphosphorylase (carboxylating)	2 proton[] + 5-Phospho-alpha-D-ribose 1-diphosphate[] + quinolinate(2-)[] => carbon dioxide[] + Diphosphate[] + Nicotinate D-ribonucleotide[]	I. bartlettii
EX_nac(e)	Nicotinate exchange	Nicotinate[] <=>	O2t	o2 transport (diffusion)	O2[] <=> O2[]	I. bartlettii
EX_nac(e)	Nicotinate exchange	Nicotinate[] <=>	QULNS	quinolinate synthase	Iminoaspartate[] + Dihydroxyacetone phosphate[] => 2 Water[] + hydrogenphosphate[] + quinolinate(2-)[]	I. bartlettii
EX_nac(e)	Nicotinate exchange	Nicotinate[] <=>	THIORDXi	hydrogen peroxide reductase (thioredoxin)	Reduced thioredoxin[] + Hydrogen peroxide[] => 2 Water[] + Oxidized thioredoxin[]	I. bartlettii
EX_nmn(e)	NMN exchange	NMN[] <=>	NACt2r	Nicotinic acid transport by proton symport reversible	proton[] + Nicotinate[] <=> proton[] + Nicotinate[]	Subdoligranulum variabile
EX_nmn(e)	NMN exchange	NMN[] <=>	NAPRT	NAPRTase	proton[] + 5-Phospho-alpha-D-ribose 1-diphosphate[] + Nicotinate[] => Diphosphate[] + Nicotinate D-ribonucleotide[]	Subdoligranulum variabile
EX_nmn(e)	NMN exchange	NMN[] <=>	NNATr	nicotinate-nucleotide adenylyltransferase	proton[] + ATP[] + Nicotinate D-ribonucleotide[] => Diphosphate[] + Deamino-NAD+[]	Escherichia sp.; Subdoligranulum variabile
EX_nmn(e)	NMN exchange	NMN[] <=>	PRPPS	phosphoribosylpyrophosphate synthetase	ATP[] + alpha-D-Ribose 5-phosphate[] <=> proton[] + AMP[] + 5-Phospho-alpha-D-ribose 1-diphosphate[]	Escherichia sp.
EX_o2(e)	exchange reaction for oxugen	O2[] <=>	NACt2r	Nicotinic acid transport by proton symport reversible	proton[] + Nicotinate[] <=> proton[] + Nicotinate[]	I. bartlettii
EX_o2(e)	exchange reaction for oxugen	O2[] <=>	NAPRT	NAPRTase	proton[] + 5-Phospho-alpha-D-ribose 1-diphosphate[] + Nicotinate[] => Diphosphate[] + Nicotinate D-ribonucleotide[]	I. bartlettii
EX_orn(e)	Ornithine exchange	Ornithine[] <=>	ORNTAC	ornithine transacetylase	L-glutamate(1-)[] + N(2)-acetyl-L-ornithine[] <=> N-acetyl-L-glutamate(2-)[] + Ornithine[]	Akkermansia muciniphila
EX_orn(e)	Ornithine exchange	Ornithine[] <=>	FUM	fumarase	Water[] + Fumarate[] <=> (S)-malate(2-)[]	I. bartlettii
EX_orn(e)	Ornithine exchange	Ornithine[] <=>	H2CO3D	carboxylic acid dissociation	Water[] + carbon dioxide[] <=> proton[] + Bicarbonate[]	I. bartlettii
EX_orn(e)	Ornithine exchange	Ornithine[] <=>	ME1	malic enzyme (NAD)	Nicotinamide adenine dinucleotide[] + (S)-malate(2-)[] => carbon dioxide[] + Nicotinamide adenine dinucleotide - reduced[] + pyruvate[]	I. bartlettii
EX_orn(e)	Ornithine exchange	Ornithine[] <=>	OCBT	ornithine carbamoyltransferase	Carbamoyl phosphate[] + Ornithine[] <=> proton[] + hydrogenphosphate[] + L-citrulline[]	I. bartlettii
EX_pac(e)	Phenylacetic acid exchange	phenylacetate[] <=>	PPA	inorganic diphosphatase	Water[] + Diphosphate[] => proton[] + 2 hydrogenphosphate[]	I. bartlettii
EX_pi(e)	Phosphate exchange	hydrogenphosphate[] <=>	GLYC3Pabc	sn-Glycerol 3-phosphate transport via ABC system	Water[] + ATP[] + Glycerol 3-phosphate[] => proton[] + hydrogenphosphate[] + ADP[] + Glycerol 3-phosphate[]	Subdoligranulum variabile
EX_pnto_R(e)	(R)-Pantothenate exchange	(R)-Pantothenate[] <=>	MOHMT	3-methyl-2-oxobutanoate hydroxymethyltransferase	Water[] + 3-methyl-2-oxobutanoate[] + 5,10-Methylenetetrahydrofolate[] => 5,6,7,8-Tetrahydrofolate[] + 2-Dehydropantoate[]	Escherichia sp.
EX_pnto_R(e)	(R)-Pantothenate exchange	(R)-Pantothenate[] <=>	PANTS	pantothenate synthase	ATP[] + beta-alanine[] + (R)-Pantoate[] => proton[] + Diphosphate[] + AMP[] + (R)-Pantothenate[]	Escherichia sp.
EX_pydx(e)	exchange reaction for Pyridoxal	Pyridoxal[] <=>	PLPS	Pyridoxine biosynthesis glutamine amidotransferase	L-glutamine[] + D-ribulose 5-phosphate(2-)[] + Glyceraldehyde 3-phosphate[] => proton[] + 3 Water[] + hydrogenphosphate[] + L-glutamate(1-)[] + Pyridoxal 5-phosphate[]	I. bartlettii
EX_ribflv(e)	exchange reaction for Riboflavin	Riboflavin[] <=>	GTPCII	GTP cyclohydrolase II	3 Water[] + GTP[] => 2 proton[] + Diphosphate[] + Formate[] + 2,5-Diamino-6-hydroxy-4-(5-phosphoribosylamino)-pyrimidine[]	I. bartlettii
EX_ribflv(e)	exchange reaction for Riboflavin	Riboflavin[] <=>	PMDPHT	pyrimidine phosphatase	Water[] + 5-Amino-6-(5-phosphoribitylamino)uracil[] => hydrogenphosphate[] + 4-(1-D-Ribitylamino)-5-aminouracil[]	I. bartlettii
EX_ribflv(e)	exchange reaction for Riboflavin	Riboflavin[] <=>	RBFSa	riboflavin synthase	3,4-dihydroxy-2-butanone 4-phosphate[] + 4-(1-D-Ribitylamino)-5-aminouracil[] => 2 Water[] + hydrogenphosphate[] + 6,7-Dimethyl-8-(1-D-ribityl)lumazine[]	I. bartlettii
EX_ribflv(e)	exchange reaction for Riboflavin	Riboflavin[] <=>	RBFSb	riboflavin synthase	2 6,7-Dimethyl-8-(1-D-ribityl)lumazine[] => Riboflavin[] + 4-(1-D-Ribitylamino)-5-aminouracil[]	I. bartlettii
EX_succ(e)	Succinate exchange	Succinate[] <=>	EX_ura(e)	Uracil exchange	uracil[] <=>	Subdoligranulum variabile
EX_succ(e)	Succinate exchange	Succinate[] <=>	URAt2r	uracil transport in via proton symport reversible	proton[] + uracil[] <=> proton[] + uracil[]	Subdoligranulum variabile
EX_thm(e)	exchange reaction for Thiamin	Thiamin[] <=>	PMPK	phosphomethylpyrimidine kinase	ATP[] + 4-Amino-2-methyl-5-phosphomethylpyrimidine[] => ADP[] + 2-Methyl-4-amino-5-hydroxymethylpyrimidine diphosphate[]	Akkermansia muciniphila
EX_thm(e)	exchange reaction for Thiamin	Thiamin[] <=>	THZPSN	thiazole phosphate synthesis	ATP[] + L-cysteine[] + 1-deoxy-D-xylulose 5-phosphate[] + L-tyrosine[] => proton[] + Water[] + carbon dioxide[] + AMP[] + Diphosphate[] + L-alanine[] + 4-Hydroxy-benzyl alcohol[] + 4-Methyl-5-(2-phosphoethyl)-thiazole[]	Akkermansia muciniphila
EX_thm(e)	exchange reaction for Thiamin	Thiamin[] <=>	TMPPP	thiamine-phosphate diphosphorylase	proton[] + 4-Methyl-5-(2-phosphoethyl)-thiazole[] + 2-Methyl-4-amino-5-hydroxymethylpyrimidine diphosphate[] => Diphosphate[] + Thiamin monophosphate[]	Akkermansia muciniphila
EX_thymd(e)	Thymidine exchange	Thymidine[] <=>	TMDS	thymidylate synthase	dUMP[] + 5,10-Methylenetetrahydrofolate[] => 7,8-Dihydrofolate[] + dTMP[]	Escherichia sp.
EX_thymd(e)	Thymidine exchange	Thymidine[] <=>	UMPK	UMP kinase	ATP[] + UMP[] <=> ADP[] + UDP[]	Escherichia sp.
EX_tyr_L(e)	L-Tyrosine exchange	L-tyrosine[] <=>	GLYTYR1c	Hydrolysis of Glycyl-L-tyrosine	Water[] + Glycyl-L-tyrosine[] <=> Glycine[] + L-tyrosine[]	Subdoligranulum variabile
EX_tyr_L(e)	L-Tyrosine exchange	L-tyrosine[] <=>	GLYTYRabc	Glycyl-L-tyrosine transport via ABC system	Water[] + ATP[] + Glycyl-L-tyrosine[] => proton[] + hydrogenphosphate[] + ADP[] + Glycyl-L-tyrosine[]	Subdoligranulum variabile
EX_ura(e)	Uracil exchange	uracil[] <=>	OMPDC	orotidine-5-phosphate decarboxylase	proton[] + Orotidine 5-phosphate[] => carbon dioxide[] + UMP[]	Akkermansia muciniphila; Subdoligranulum variabile
EX_ura(e)	Uracil exchange	uracil[] <=>	OROTPT	Orotidine-5-phosphate pyrophosphate phosphoribosyltransferase	5-Phospho-alpha-D-ribose 1-diphosphate[] + Orotate[] => Diphosphate[] + Orotidine 5-phosphate[]	Akkermansia muciniphila; Subdoligranulum variabile
EX_ura(e)	Uracil exchange	uracil[] <=>	SUCCt2r	succinate transport via proton symport	proton[] + Succinate[] <=> proton[] + Succinate[]	Subdoligranulum variabile
EX_val_L(e)	L-Valine exchange	L-valine[] <=>	VALTA	valine transaminase	2-Oxoglutarate[] + L-valine[] <=> L-glutamate(1-)[] + 3-methyl-2-oxobutanoate[]	I. bartlettii; Subdoligranulum variabile
