# Supplementary material for: Understanding the Representative Gut Microbiota Dysbiosis in Metformin-Treated Type 2 Diabetes Patients Using Genome-Scale Metabolic Modeling
Source: Front Physiol. 2018 Jun 25;9:775. doi: 10.3389/fphys.2018.00775 (PMC6026676; doi:10.3389/fphys.2018.00775)
Supplement: TABLE S3 — Flux changes in reactive oxygen species (ROS) reactions of I. bartlettii under aerobic and anaerobic conditions. [file Data_Sheet_3.XLSX]

## Sheet: Sheet1
Reaction Name	Reaction ID	FBA fluxes no constraints	FBA fluxes O2 exchange blocked	FBA fluxes Nicotinate exchange blocked	FBA fluxes Nicotinate + O2 exchanges blocked
Superoxide Dismutase	SPODM	0	0	0	0
Thioredoxin (hydrogen peroxide reductase)	THIORDXi	997.005	0	997.009	0
Biomass	Biomass472	101.332	101.332	101.181	-1.77e-13
