# Supplementary material for: Understanding the Representative Gut Microbiota Dysbiosis in Metformin-Treated Type 2 Diabetes Patients Using Genome-Scale Metabolic Modeling
Source: Front Physiol. 2018 Jun 25;9:775. doi: 10.3389/fphys.2018.00775 (PMC6026676; doi:10.3389/fphys.2018.00775)
Supplement: TABLE S5 — Organism exclusive and shared cellular metabolic pathways. [file Data_Sheet_5.XLSX]

## Sheet: Sheet1
Pathway	Organism
Alanine and aspartate metabolism	All
Aminobenzoate degradation	A. muciniphila; Escherichia sp.
Aminosugar metabolism	All
Arginine and Proline Metabolism	All
Ascorbate and aldarate metabolism	Escherichia sp.
Benzoate degradation	A. muciniphila; I.bartlettii; S. variabile
beta-Alanine metabolism	All
Biosynthesis of siderophore group nonribosomal peptides	Escherichia sp.; I. bartlettii
Biotin metabolism	All
Butanoate metabolism	Escherichia sp.; I. bartlettii; S. variabile
Cell wall biosynthesis	All
Chloroalkane and chloroalkene degradation	I.bartlettii
Cholesterol metabolism	All
Citric acid cycle	All
CoA synthesis	All
empty	A. muciniphila; S. variabile
Energy metabolism	All
Exchange/demand reaction	All
Fatty acid oxidation	All
Fatty acid synthesis	All
Folate metabolism	All
Fructose and mannose metabolism	All
Galactose metabolism	All
Glutamate metabolism	All
Glutathione metabolism	All
Glycerophospholipid metabolism	All
Glycine, serine, alanine and threonine metabolism	All
Glycolysis/gluconeogenesis	All
Glyoxylate and dicarboxylate metabolism	All
Heme synthesis	All
Histidine metabolism	All
Inositol phosphate metabolism	A. muciniphila; Escherichia sp.
Lipoate metabolism	A. muciniphila; Escherichia sp.; I. bartlettii
Lipopolysaccharide biosynthesis	A. muciniphila; Escherichia sp.; S. variabile
Lysine metabolism	All
Methane metabolism	A. muciniphila; Escherichia sp.
Methionine and cysteine metabolism	All
Miscellaneous	All
NAD metabolism	All
Naphthalene degradation	Escherichia sp.; I. bartlettii
N-glycan synthesis	A. muciniphila
Nitrogen metabolism	Escherichia sp.; I. bartlettii; S. variabile
Nucleotide interconversion	All
Nucleotide salvage pathway	All
Nucleotide sugar metabolism	A. muciniphila; Escherichia sp.; S. variabile
O-Glycan degradation	A. muciniphila
Others	A. muciniphila; S. variabile
Oxidative phosphorylation	All
Pentose and glucuronate interconversions	All
Pentose phosphate pathway	All
Peptide metabolism	All
Phenylalanine metabolism	All
Plant polysaccharide degradation	All
Propanoate metabolism	All
Purine catabolism	All
Purine synthesis	All
Pyrimidine catabolism	All
Pyrimidine synthesis	All
Pyruvate metabolism	All
ROS detoxification	A. muciniphila; Escherichia sp.; I. bartlettii
Selenoamino acid metabolism	Escherichia sp.; I. bartlettii; S. variabile
Squalene and cholesterol synthesis	Escherichia sp.
Starch and sucrose metabolism	All
Sulfur metabolism	A. muciniphila; Escherichia sp.; S. variabile
Terpenoid backbone biosynthesis	All
Tetrahydrobiopterin metabolism	A. muciniphila; Escherichia sp.; I. bartlettii
Thiamine metabolism	All
Transport, extracellular	All
tRNA Charging	All
Tropane, piperidine and pyridine alkaloid biosynthesis	Escherichia sp.; I. bartlettii; S. variabile
Tryptophan metabolism	A. muciniphila; Escherichia sp.; S. variabile
Tyrosine metabolism	All
Ubiquinone and other terpenoid-quinone biosynthesis	A. muciniphila; Escherichia sp.; I. bartlettii
Unassigned	All
Urea cycle	All
Valine, leucine, and isoleucine metabolism	All
Vitamin B12 metabolism	All
Vitamin B2 metabolism	All
Vitamin B6 metabolism	All
