# Supplementary material for: Understanding the Representative Gut Microbiota Dysbiosis in Metformin-Treated Type 2 Diabetes Patients Using Genome-Scale Metabolic Modeling
Source: Front Physiol. 2018 Jun 25;9:775. doi: 10.3389/fphys.2018.00775 (PMC6026676; doi:10.3389/fphys.2018.00775)
Supplement: TABLE S6 — Flux variability analysis for the four bacteria. [file Data_Sheet_6.XLSX]

## Sheet: FVA_A.muciniphila
FVA fluxes (min and max) of: no constraints in the model; block each Jsl reaction at a time; block each Jdl pair reactions at a time; block each essential exchange reaction at a time; block each non-essential exchange reaction at a time
rxns ID	min Flux	max Flux			rxns ID	'2MBCOATA'	'2MEBCOADH'	'3HAD10M12'	'3HAD11M12'	'3HAD12M14'	'3HAD13M14'	'3HAD14M16'	'3HAD15M16'	'3HAD4M6'	'3HAD5M6'	'3HAD6M8'	'3HAD7M8'	'3HAD8M10'	'3HAD9M10'	'3MEBCOADH'	'3OAR10M12'	'3OAR11M12'	'3OAR12M14'	'3OAR13M14'	'3OAR14M16'	'3OAR15M16'	'3OAR4M6'	'3OAR5M6'	'3OAR6M8'	'3OAR7M8'	'3OAR8M10'	'3OAR9M10'	'3OAS10M12'	'3OAS11M12'	'3OAS12M14'	'3OAS13M14'	'3OAS3M4'	'3OAS4M3O6'	'3OAS4M6'	'3OAS5M6'	'3OAS6M8'	'3OAS7M8'	'3OAS8M10'	'3OAS9M10'	'4HBZt2'	'A5PISO'	'ACBIPGT'	'ACGAMPM'	'ACHBPL'
'23DHMPO'	-1000	977.570800048512			'23DHMPO'	-1000	-1000	-1000	-1000	-1000	-1000	-1000	-1000	-1000	-1000	-1000	-1000	-1000	-1000	-1000	-1000	-1000	-1000	-1000	-1000	-1000	-1000	-1000	-1000	-1000	-1000	-1000	-1000	-1000	-1000	-1000	-1000	-1000	-1000	-1000	-1000	-1000	-1000	-1000	-1000	-1000	-1000	-1000	-1000
'26DAPLLAT'	-1000	0			'26DAPLLAT'	-1000	-1000	-1000	-1000	-1000	-1000	-1000	-1000	-1000	-1000	-1000	-1000	-1000	-1000	-1000	-1000	-1000	-1000	-1000	-1000	-1000	-1000	-1000	-1000	-1000	-1000	-1000	-1000	-1000	-1000	-1000	-1000	-1000	-1000	-1000	-1000	-1000	-1000	-1000	-1000	-1000	-1000	-1000	-1000
'26DAPt2r'	-998.638961006224	1000			'26DAPt2r'	-1000	-1000	-1000	-1000	-1000	-1000	-1000	-1000	-1000	-1000	-1000	-1000	-1000	-1000	-1000	-1000	-1000	-1000	-1000	-1000	-1000	-1000	-1000	-1000	-1000	-1000	-1000	-1000	-1000	-1000	-1000	-1000	-1000	-1000	-1000	-1000	-1000	-1000	-1000	-1000	-1000	-1000	-1000	-1000
'2AHBUTI'	-977.570800048512	1000			'2AHBUTI'	-1000	-1000	-1000	-1000	-1000	-1000	-1000	-1000	-1000	-1000	-1000	-1000	-1000	-1000	-1000	-1000	-1000	-1000	-1000	-1000	-1000	-1000	-1000	-1000	-1000	-1000	-1000	-1000	-1000	-1000	-1000	-1000	-1000	-1000	-1000	-1000	-1000	-1000	-1000	-1000	-1000	-1000	-1000	-1000
'2MBCOATA'	4.63551020134401	4.63551555951574			'2MBCOATA'	0	0	0	0	0	0	0	0	0	0	0	0	0	0	0	0	0	0	0	0	0	0	0	0	0	0	0	0	0	0	0	0	0	0	0	0	0	0	0	0	0	0	0	0
'2MEBCOADH'	4.63551020134401	4.63551555951653			'2MEBCOADH'	0	0	0	0	0	0	0	0	0	0	0	0	0	0	0	0	0	0	0	0	0	0	0	0	0	0	0	0	0	0	0	0	0	0	0	0	0	0	0	0	0	0	0	0
'2OBUTt2r'	-1000	1000			'2OBUTt2r'	-1000	-1000	-1000	-1000	-1000	-1000	-1000	-1000	-1000	-1000	-1000	-1000	-1000	-1000	-1000	-1000	-1000	-1000	-1000	-1000	-1000	-1000	-1000	-1000	-1000	-1000	-1000	-1000	-1000	-1000	-1000	-1000	-1000	-1000	-1000	-1000	-1000	-1000	-1000	-1000	-1000	-1000	-1000	-1000
'3CARLPDH'	0	0			'3CARLPDH'	0	0	0	0	0	0	0	0	0	0	0	0	0	0	0	0	0	0	0	0	0	0	0	0	0	0	0	0	0	0	0	0	0	0	0	0	0	0	0	0	0	0	0	0
'3HACPR1'	0	4.21429183684983e-07			'3HACPR1'	0	0	0	0	0	0	0	0	0	0	0	0	0	0	0	0	0	0	0	0	0	0	0	0	0	0	0	0	0	0	0	0	0	0	0	0	0	0	0	0	0	0	0	0
'3HACPR2'	0	4.21429183684983e-07			'3HACPR2'	0	0	0	0	0	0	0	0	0	0	0	0	0	0	0	0	0	0	0	0	0	0	0	0	0	0	0	0	0	0	0	0	0	0	0	0	0	0	0	0	0	0	0	0
'3HAD100'	0	7.50140926015774e-06			'3HAD100'	0	0	0	0	0	0	0	0	0	0	0	0	0	0	0	0	0	0	0	0	0	0	0	0	0	0	0	0	0	0	0	0	0	0	0	0	0	0	0	0	0	0	0	0
'3HAD10M11'	0	0			'3HAD10M11'	0	0	0	0	0	0	0	0	0	0	0	0	0	0	0	0	0	0	0	0	0	0	0	0	0	0	0	0	0	0	0	0	0	0	0	0	0	0	0	0	0	0	0	0
'3HAD10M12'	4.63551020134400	4.63551555951571			'3HAD10M12'	0	0	0	0	0	0	0	0	0	0	0	0	0	0	0	0	0	0	0	0	0	0	0	0	0	0	0	0	0	0	0	0	0	0	0	0	0	0	0	0	0	0	0	0
'3HAD11M12'	4.63551020134400	4.63551555951657			'3HAD11M12'	0	0	0	0	0	0	0	0	0	0	0	0	0	0	0	0	0	0	0	0	0	0	0	0	0	0	0	0	0	0	0	0	0	0	0	0	0	0	0	0	0	0	0	0
'3HAD120'	0	7.50140926015774e-06			'3HAD120'	0	0	0	0	0	0	0	0	0	0	0	0	0	0	0	0	0	0	0	0	0	0	0	0	0	0	0	0	0	0	0	0	0	0	0	0	0	0	0	0	0	0	0	0
'3HAD12M13'	0	0			'3HAD12M13'	0	0	0	0	0	0	0	0	0	0	0	0	0	0	0	0	0	0	0	0	0	0	0	0	0	0	0	0	0	0	0	0	0	0	0	0	0	0	0	0	0	0	0	0
'3HAD12M14'	4.63551020134400	4.63551555951571			'3HAD12M14'	0	0	0	0	0	0	0	0	0	0	0	0	0	0	0	0	0	0	0	0	0	0	0	0	0	0	0	0	0	0	0	0	0	0	0	0	0	0	0	0	0	0	0	0
'3HAD13M14'	4.63551020134400	4.63551555951657			'3HAD13M14'	0	0	0	0	0	0	0	0	0	0	0	0	0	0	0	0	0	0	0	0	0	0	0	0	0	0	0	0	0	0	0	0	0	0	0	0	0	0	0	0	0	0	0	0
'3HAD140'	0	3.75072133778076e-05			'3HAD140'	0	0	0	0	0	0	0	0	0	0	0	0	0	0	0	0	0	0	0	0	0	0	0	0	0	0	0	0	0	0	0	0	0	0	0	0	0	0	0	0	0	0	0	0
'3HAD14M15'	0	0			'3HAD14M15'	0	0	0	0	0	0	0	0	0	0	0	0	0	0	0	0	0	0	0	0	0	0	0	0	0	0	0	0	0	0	0	0	0	0	0	0	0	0	0	0	0	0	0	0
'3HAD14M16'	4.63551020134400	4.63551555951571			'3HAD14M16'	0	0	0	0	0	0	0	0	0	0	0	0	0	0	0	0	0	0	0	0	0	0	0	0	0	0	0	0	0	0	0	0	0	0	0	0	0	0	0	0	0	0	0	0
'3HAD15M16'	4.63551020134400	4.63551555951657			'3HAD15M16'	0	0	0	0	0	0	0	0	0	0	0	0	0	0	0	0	0	0	0	0	0	0	0	0	0	0	0	0	0	0	0	0	0	0	0	0	0	0	0	0	0	0	0	0
'3HAD160'	0	3.75072091571838e-05			'3HAD160'	0	0	0	0	0	0	0	0	0	0	0	0	0	0	0	0	0	0	0	0	0	0	0	0	0	0	0	0	0	0	0	0	0	0	0	0	0	0	0	0	0	0	0	0
'3HAD180'	0	3.75070760583185e-05			'3HAD180'	0	0	0	0	0	0	0	0	0	0	0	0	0	0	0	0	0	0	0	0	0	0	0	0	0	0	0	0	0	0	0	0	0	0	0	0	0	0	0	0	0	0	0	0
'3HAD40'	0	7.50140926015774e-06			'3HAD40'	0	0	0	0	0	0	0	0	0	0	0	0	0	0	0	0	0	0	0	0	0	0	0	0	0	0	0	0	0	0	0	0	0	0	0	0	0	0	0	0	0	0	0	0
'3HAD4M5'	0	0			'3HAD4M5'	0	0	0	0	0	0	0	0	0	0	0	0	0	0	0	0	0	0	0	0	0	0	0	0	0	0	0	0	0	0	0	0	0	0	0	0	0	0	0	0	0	0	0	0
'3HAD4M6'	4.63551020134400	4.63551555951571			'3HAD4M6'	0	0	0	0	0	0	0	0	0	0	0	0	0	0	0	0	0	0	0	0	0	0	0	0	0	0	0	0	0	0	0	0	0	0	0	0	0	0	0	0	0	0	0	0
'3HAD5M6'	4.63551020134400	4.63551555951657			'3HAD5M6'	0	0	0	0	0	0	0	0	0	0	0	0	0	0	0	0	0	0	0	0	0	0	0	0	0	0	0	0	0	0	0	0	0	0	0	0	0	0	0	0	0	0	0	0
'3HAD60'	0	7.50140926015774e-06			'3HAD60'	0	0	0	0	0	0	0	0	0	0	0	0	0	0	0	0	0	0	0	0	0	0	0	0	0	0	0	0	0	0	0	0	0	0	0	0	0	0	0	0	0	0	0	0
'3HAD6M7'	0	0			'3HAD6M7'	0	0	0	0	0	0	0	0	0	0	0	0	0	0	0	0	0	0	0	0	0	0	0	0	0	0	0	0	0	0	0	0	0	0	0	0	0	0	0	0	0	0	0	0
'3HAD6M8'	4.63551020134400	4.63551555951571			'3HAD6M8'	0	0	0	0	0	0	0	0	0	0	0	0	0	0	0	0	0	0	0	0	0	0	0	0	0	0	0	0	0	0	0	0	0	0	0	0	0	0	0	0	0	0	0	0
'3HAD7M8'	4.63551020134400	4.63551555951657			'3HAD7M8'	0	0	0	0	0	0	0	0	0	0	0	0	0	0	0	0	0	0	0	0	0	0	0	0	0	0	0	0	0	0	0	0	0	0	0	0	0	0	0	0	0	0	0	0
'3HAD80'	0	7.50140926015774e-06			'3HAD80'	0	0	0	0	0	0	0	0	0	0	0	0	0	0	0	0	0	0	0	0	0	0	0	0	0	0	0	0	0	0	0	0	0	0	0	0	0	0	0	0	0	0	0	0
'3HAD8M10'	4.63551020134400	4.63551555951571			'3HAD8M10'	0	0	0	0	0	0	0	0	0	0	0	0	0	0	0	0	0	0	0	0	0	0	0	0	0	0	0	0	0	0	0	0	0	0	0	0	0	0	0	0	0	0	0	0
'3HAD8M9'	0	0			'3HAD8M9'	0	0	0	0	0	0	0	0	0	0	0	0	0	0	0	0	0	0	0	0	0	0	0	0	0	0	0	0	0	0	0	0	0	0	0	0	0	0	0	0	0	0	0	0
'3HAD9M10'	4.63551020134400	4.63551555951657			'3HAD9M10'	0	0	0	0	0	0	0	0	0	0	0	0	0	0	0	0	0	0	0	0	0	0	0	0	0	0	0	0	0	0	0	0	0	0	0	0	0	0	0	0	0	0	0	0
'3MEBCOADH'	-4.63551555951653	-4.63551020134401			'3MEBCOADH'	-166.666666666667	0	-166.666666666667	0	-166.666666666667	0	-166.666666666667	0	-166.666666666667	0	-166.666666666667	0	-166.666666666667	0	0	-166.666666666667	0	-166.666666666667	0	-166.666666666667	0	-166.666666666667	0	-166.666666666667	0	-166.666666666667	0	-166.666666666667	0	-166.666666666667	0	0	-166.666666666667	-166.666666666667	0	-166.666666666667	0	-166.666666666667	0	-166.666666666667	-166.666666666667	-166.666666666667	-166.666666666667	0
'3MOBS'	0	0			'3MOBS'	0	0	0	0	0	0	0	0	0	0	0	0	0	0	0	0	0	0	0	0	0	0	0	0	0	0	0	0	0	0	0	0	0	0	0	0	0	0	0	0	0	0	0	0
'3OAACPR1'	0	4.21429183684983e-07			'3OAACPR1'	0	0	0	0	0	0	0	0	0	0	0	0	0	0	0	0	0	0	0	0	0	0	0	0	0	0	0	0	0	0	0	0	0	0	0	0	0	0	0	0	0	0	0	0
'3OAACPR2'	0	4.21429183684983e-07			'3OAACPR2'	0	0	0	0	0	0	0	0	0	0	0	0	0	0	0	0	0	0	0	0	0	0	0	0	0	0	0	0	0	0	0	0	0	0	0	0	0	0	0	0	0	0	0	0
'3OAR100'	0	7.50140929994814e-06			'3OAR100'	0	0	0	0	0	0	0	0	0	0	0	0	0	0	0	0	0	0	0	0	0	0	0	0	0	0	0	0	0	0	0	0	0	0	0	0	0	0	0	0	0	0	0	0
'3OAR10M11'	0	0			'3OAR10M11'	0	0	0	0	0	0	0	0	0	0	0	0	0	0	0	0	0	0	0	0	0	0	0	0	0	0	0	0	0	0	0	0	0	0	0	0	0	0	0	0	0	0	0	0
'3OAR10M12'	4.63551020134401	4.63551555951574			'3OAR10M12'	0	0	0	0	0	0	0	0	0	0	0	0	0	0	0	0	0	0	0	0	0	0	0	0	0	0	0	0	0	0	0	0	0	0	0	0	0	0	0	0	0	0	0	0
'3OAR11M12'	4.63551020134401	4.63551555951653			'3OAR11M12'	0	0	0	0	0	0	0	0	0	0	0	0	0	0	0	0	0	0	0	0	0	0	0	0	0	0	0	0	0	0	0	0	0	0	0	0	0	0	0	0	0	0	0	0
'3OAR120'	0	7.50140929994814e-06			'3OAR120'	0	0	0	0	0	0	0	0	0	0	0	0	0	0	0	0	0	0	0	0	0	0	0	0	0	0	0	0	0	0	0	0	0	0	0	0	0	0	0	0	0	0	0	0
'3OAR12M13'	0	0			'3OAR12M13'	0	0	0	0	0	0	0	0	0	0	0	0	0	0	0	0	0	0	0	0	0	0	0	0	0	0	0	0	0	0	0	0	0	0	0	0	0	0	0	0	0	0	0	0
'3OAR12M14'	4.63551020134401	4.63551555951574			'3OAR12M14'	0	0	0	0	0	0	0	0	0	0	0	0	0	0	0	0	0	0	0	0	0	0	0	0	0	0	0	0	0	0	0	0	0	0	0	0	0	0	0	0	0	0	0	0
'3OAR13M14'	4.63551020134401	4.63551555951653			'3OAR13M14'	0	0	0	0	0	0	0	0	0	0	0	0	0	0	0	0	0	0	0	0	0	0	0	0	0	0	0	0	0	0	0	0	0	0	0	0	0	0	0	0	0	0	0	0
'3OAR140'	0	100.843661674165			'3OAR140'	0	0	0	0	0	0	0	0	0	0	0	0	0	0	0	0	0	0	0	0	0	0	0	0	0	0	0	0	0	0	0	0	0	0	0	0	0	0	0	0	0	0	0	0
'3OAR14M15'	0	0			'3OAR14M15'	0	0	0	0	0	0	0	0	0	0	0	0	0	0	0	0	0	0	0	0	0	0	0	0	0	0	0	0	0	0	0	0	0	0	0	0	0	0	0	0	0	0	0	0
'3OAR14M16'	4.63551020134401	4.63551555951574			'3OAR14M16'	0	0	0	0	0	0	0	0	0	0	0	0	0	0	0	0	0	0	0	0	0	0	0	0	0	0	0	0	0	0	0	0	0	0	0	0	0	0	0	0	0	0	0	0
'3OAR15M16'	4.63551020134401	4.63551555951653			'3OAR15M16'	0	0	0	0	0	0	0	0	0	0	0	0	0	0	0	0	0	0	0	0	0	0	0	0	0	0	0	0	0	0	0	0	0	0	0	0	0	0	0	0	0	0	0	0
'3OAR160'	0	3.75071471125921e-05			'3OAR160'	0	0	0	0	0	0	0	0	0	0	0	0	0	0	0	0	0	0	0	0	0	0	0	0	0	0	0	0	0	0	0	0	0	0	0	0	0	0	0	0	0	0	0	0
'3OAR180'	0	3.75070760583185e-05			'3OAR180'	0	0	0	0	0	0	0	0	0	0	0	0	0	0	0	0	0	0	0	0	0	0	0	0	0	0	0	0	0	0	0	0	0	0	0	0	0	0	0	0	0	0	0	0
'3OAR40'	0	7.50140929994814e-06			'3OAR40'	0	0	0	0	0	0	0	0	0	0	0	0	0	0	0	0	0	0	0	0	0	0	0	0	0	0	0	0	0	0	0	0	0	0	0	0	0	0	0	0	0	0	0	0
'3OAR4M5'	0	0			'3OAR4M5'	0	0	0	0	0	0	0	0	0	0	0	0	0	0	0	0	0	0	0	0	0	0	0	0	0	0	0	0	0	0	0	0	0	0	0	0	0	0	0	0	0	0	0	0
'3OAR4M6'	4.63551020134401	4.63551555951574			'3OAR4M6'	0	0	0	0	0	0	0	0	0	0	0	0	0	0	0	0	0	0	0	0	0	0	0	0	0	0	0	0	0	0	0	0	0	0	0	0	0	0	0	0	0	0	0	0
'3OAR5M6'	4.63551020134401	4.63551555951653			'3OAR5M6'	0	0	0	0	0	0	0	0	0	0	0	0	0	0	0	0	0	0	0	0	0	0	0	0	0	0	0	0	0	0	0	0	0	0	0	0	0	0	0	0	0	0	0	0
'3OAR60'	0	7.50140929994814e-06			'3OAR60'	0	0	0	0	0	0	0	0	0	0	0	0	0	0	0	0	0	0	0	0	0	0	0	0	0	0	0	0	0	0	0	0	0	0	0	0	0	0	0	0	0	0	0	0
'3OAR6M7'	0	0			'3OAR6M7'	0	0	0	0	0	0	0	0	0	0	0	0	0	0	0	0	0	0	0	0	0	0	0	0	0	0	0	0	0	0	0	0	0	0	0	0	0	0	0	0	0	0	0	0
'3OAR6M8'	4.63551020134401	4.63551555951574			'3OAR6M8'	0	0	0	0	0	0	0	0	0	0	0	0	0	0	0	0	0	0	0	0	0	0	0	0	0	0	0	0	0	0	0	0	0	0	0	0	0	0	0	0	0	0	0	0
'3OAR7M8'	4.63551020134401	4.63551555951653			'3OAR7M8'	0	0	0	0	0	0	0	0	0	0	0	0	0	0	0	0	0	0	0	0	0	0	0	0	0	0	0	0	0	0	0	0	0	0	0	0	0	0	0	0	0	0	0	0
'3OAR80'	0	7.50140929994814e-06			'3OAR80'	0	0	0	0	0	0	0	0	0	0	0	0	0	0	0	0	0	0	0	0	0	0	0	0	0	0	0	0	0	0	0	0	0	0	0	0	0	0	0	0	0	0	0	0
'3OAR8M10'	4.63551020134401	4.63551555951574			'3OAR8M10'	0	0	0	0	0	0	0	0	0	0	0	0	0	0	0	0	0	0	0	0	0	0	0	0	0	0	0	0	0	0	0	0	0	0	0	0	0	0	0	0	0	0	0	0
'3OAR8M9'	0	0			'3OAR8M9'	0	0	0	0	0	0	0	0	0	0	0	0	0	0	0	0	0	0	0	0	0	0	0	0	0	0	0	0	0	0	0	0	0	0	0	0	0	0	0	0	0	0	0	0
'3OAR9M10'	4.63551020134401	4.63551555951653			'3OAR9M10'	0	0	0	0	0	0	0	0	0	0	0	0	0	0	0	0	0	0	0	0	0	0	0	0	0	0	0	0	0	0	0	0	0	0	0	0	0	0	0	0	0	0	0	0
'3OAS100'	0	7.50140926015774e-06			'3OAS100'	0	0	0	0	0	0	0	0	0	0	0	0	0	0	0	0	0	0	0	0	0	0	0	0	0	0	0	0	0	0	0	0	0	0	0	0	0	0	0	0	0	0	0	0
'3OAS10M11'	0	0			'3OAS10M11'	0	0	0	0	0	0	0	0	0	0	0	0	0	0	0	0	0	0	0	0	0	0	0	0	0	0	0	0	0	0	0	0	0	0	0	0	0	0	0	0	0	0	0	0
'3OAS10M12'	4.63551020134400	4.63551555951571			'3OAS10M12'	0	0	0	0	0	0	0	0	0	0	0	0	0	0	0	0	0	0	0	0	0	0	0	0	0	0	0	0	0	0	0	0	0	0	0	0	0	0	0	0	0	0	0	0
'3OAS11M12'	4.63551020134400	4.63551555951657			'3OAS11M12'	0	0	0	0	0	0	0	0	0	0	0	0	0	0	0	0	0	0	0	0	0	0	0	0	0	0	0	0	0	0	0	0	0	0	0	0	0	0	0	0	0	0	0	0
'3OAS120'	0	7.50140926015774e-06			'3OAS120'	0	0	0	0	0	0	0	0	0	0	0	0	0	0	0	0	0	0	0	0	0	0	0	0	0	0	0	0	0	0	0	0	0	0	0	0	0	0	0	0	0	0	0	0
'3OAS12M13'	0	0			'3OAS12M13'	0	0	0	0	0	0	0	0	0	0	0	0	0	0	0	0	0	0	0	0	0	0	0	0	0	0	0	0	0	0	0	0	0	0	0	0	0	0	0	0	0	0	0	0
'3OAS12M14'	4.63551020134400	4.63551555951571			'3OAS12M14'	0	0	0	0	0	0	0	0	0	0	0	0	0	0	0	0	0	0	0	0	0	0	0	0	0	0	0	0	0	0	0	0	0	0	0	0	0	0	0	0	0	0	0	0
'3OAS13M14'	4.63551020134400	4.63551555951657			'3OAS13M14'	0	0	0	0	0	0	0	0	0	0	0	0	0	0	0	0	0	0	0	0	0	0	0	0	0	0	0	0	0	0	0	0	0	0	0	0	0	0	0	0	0	0	0	0
'3OAS140'	0	100.843661674165			'3OAS140'	0	0	0	0	0	0	0	0	0	0	0	0	0	0	0	0	0	0	0	0	0	0	0	0	0	0	0	0	0	0	0	0	0	0	0	0	0	0	0	0	0	0	0	0
'3OAS160'	0	3.75071470841704e-05			'3OAS160'	0	0	0	0	0	0	0	0	0	0	0	0	0	0	0	0	0	0	0	0	0	0	0	0	0	0	0	0	0	0	0	0	0	0	0	0	0	0	0	0	0	0	0	0
'3OAS180'	0	3.75070760583185e-05			'3OAS180'	0	0	0	0	0	0	0	0	0	0	0	0	0	0	0	0	0	0	0	0	0	0	0	0	0	0	0	0	0	0	0	0	0	0	0	0	0	0	0	0	0	0	0	0
'3OAS2M3'	0	0			'3OAS2M3'	0	0	0	0	0	0	0	0	0	0	0	0	0	0	0	0	0	0	0	0	0	0	0	0	0	0	0	0	0	0	0	0	0	0	0	0	0	0	0	0	0	0	0	0
'3OAS3M4'	4.63551020134400	4.63551555951657			'3OAS3M4'	0	0	0	0	0	0	0	0	0	0	0	0	0	0	0	0	0	0	0	0	0	0	0	0	0	0	0	0	0	0	0	0	0	0	0	0	0	0	0	0	0	0	0	0
'3OAS4M3O6'	4.63551020134400	4.63551555951571			'3OAS4M3O6'	0	0	0	0	0	0	0	0	0	0	0	0	0	0	0	0	0	0	0	0	0	0	0	0	0	0	0	0	0	0	0	0	0	0	0	0	0	0	0	0	0	0	0	0
'3OAS4M5'	0	0			'3OAS4M5'	0	0	0	0	0	0	0	0	0	0	0	0	0	0	0	0	0	0	0	0	0	0	0	0	0	0	0	0	0	0	0	0	0	0	0	0	0	0	0	0	0	0	0	0
'3OAS4M6'	4.63551020134400	4.63551555951571			'3OAS4M6'	0	0	0	0	0	0	0	0	0	0	0	0	0	0	0	0	0	0	0	0	0	0	0	0	0	0	0	0	0	0	0	0	0	0	0	0	0	0	0	0	0	0	0	0
'3OAS5M6'	4.63551020134400	4.63551555951657			'3OAS5M6'	0	0	0	0	0	0	0	0	0	0	0	0	0	0	0	0	0	0	0	0	0	0	0	0	0	0	0	0	0	0	0	0	0	0	0	0	0	0	0	0	0	0	0	0
'3OAS60'	0	7.50140926015774e-06			'3OAS60'	0	0	0	0	0	0	0	0	0	0	0	0	0	0	0	0	0	0	0	0	0	0	0	0	0	0	0	0	0	0	0	0	0	0	0	0	0	0	0	0	0	0	0	0
'3OAS6M7'	0	0			'3OAS6M7'	0	0	0	0	0	0	0	0	0	0	0	0	0	0	0	0	0	0	0	0	0	0	0	0	0	0	0	0	0	0	0	0	0	0	0	0	0	0	0	0	0	0	0	0
'3OAS6M8'	4.63551020134400	4.63551555951571			'3OAS6M8'	0	0	0	0	0	0	0	0	0	0	0	0	0	0	0	0	0	0	0	0	0	0	0	0	0	0	0	0	0	0	0	0	0	0	0	0	0	0	0	0	0	0	0	0
'3OAS7M8'	4.63551020134400	4.63551555951657			'3OAS7M8'	0	0	0	0	0	0	0	0	0	0	0	0	0	0	0	0	0	0	0	0	0	0	0	0	0	0	0	0	0	0	0	0	0	0	0	0	0	0	0	0	0	0	0	0
'3OAS80'	0	7.50140926015774e-06			'3OAS80'	0	0	0	0	0	0	0	0	0	0	0	0	0	0	0	0	0	0	0	0	0	0	0	0	0	0	0	0	0	0	0	0	0	0	0	0	0	0	0	0	0	0	0	0
'3OAS8M10'	4.63551020134400	4.63551555951571			'3OAS8M10'	0	0	0	0	0	0	0	0	0	0	0	0	0	0	0	0	0	0	0	0	0	0	0	0	0	0	0	0	0	0	0	0	0	0	0	0	0	0	0	0	0	0	0	0
'3OAS8M9'	0	0			'3OAS8M9'	0	0	0	0	0	0	0	0	0	0	0	0	0	0	0	0	0	0	0	0	0	0	0	0	0	0	0	0	0	0	0	0	0	0	0	0	0	0	0	0	0	0	0	0
'3OAS9M10'	4.63551020134400	4.63551555951657			'3OAS9M10'	0	0	0	0	0	0	0	0	0	0	0	0	0	0	0	0	0	0	0	0	0	0	0	0	0	0	0	0	0	0	0	0	0	0	0	0	0	0	0	0	0	0	0	0
'4HBZt2'	0.168504147943963	0.168504150050694			'4HBZt2'	0	0	0	0	0	0	0	0	0	0	0	0	0	0	0	0	0	0	0	0	0	0	0	0	0	0	0	0	0	0	0	0	0	0	0	0	0	0	0	0	0	0	0	0
'4NTPPH2'	0	0			'4NTPPH2'	0	0	0	0	0	0	0	0	0	0	0	0	0	0	0	0	0	0	0	0	0	0	0	0	0	0	0	0	0	0	0	0	0	0	0	0	0	0	0	0	0	0	0	0
'5AIZCDC'	0	3.75071161400342e-05			'5AIZCDC'	0	0	0	0	0	0	0	0	0	0	0	0	0	0	0	0	0	0	0	0	0	0	0	0	0	0	0	0	0	0	0	0	0	0	0	0	0	0	0	0	0	0	0	0
'5C2O3EDDC'	0	0			'5C2O3EDDC'	0	0	0	0	0	0	0	0	0	0	0	0	0	0	0	0	0	0	0	0	0	0	0	0	0	0	0	0	0	0	0	0	0	0	0	0	0	0	0	0	0	0	0	0
'A5PISO'	51.7828510773220	51.7828552447743			'A5PISO'	0	0	0	0	0	0	0	0	0	0	0	0	0	0	0	0	0	0	0	0	0	0	0	0	0	0	0	0	0	0	0	0	0	0	0	0	0	0	0	0	0	0	0	0
'AACOAT'	0	0			'AACOAT'	0	0	0	0	0	0	0	0	0	0	0	0	0	0	0	0	0	0	0	0	0	0	0	0	0	0	0	0	0	0	0	0	0	0	0	0	0	0	0	0	0	0	0	0
'AACPS6'	0	1000			'AACPS6'	0	0	0	0	0	0	0	0	0	0	0	0	0	0	0	0	0	0	0	0	0	0	0	0	0	0	0	0	0	0	0	0	0	0	0	0	0	0	0	0	0	0	0	0
'AACPS7'	126.054522707449	126.054567715942			'AACPS7'	0	0	0	0	0	0	0	0	0	0	0	0	0	0	0	0	0	0	0	0	0	0	0	0	0	0	0	0	0	0	0	0	0	0	0	0	0	0	0	0	0	0	0	0
'ACALD'	-1000	1000			'ACALD'	-1000	-1000	-1000	-1000	-1000	-1000	-1000	-1000	-1000	-1000	-1000	-1000	-1000	-1000	-1000	-1000	-1000	-1000	-1000	-1000	-1000	-1000	-1000	-1000	-1000	-1000	-1000	-1000	-1000	-1000	-1000	-1000	-1000	-1000	-1000	-1000	-1000	-1000	-1000	-1000	-1000	-1000	-1000	-1000
'ACALDt'	-1000	1000			'ACALDt'	-1000	-1000	-1000	-1000	-1000	-1000	-1000	-1000	-1000	-1000	-1000	-1000	-1000	-1000	-1000	-1000	-1000	-1000	-1000	-1000	-1000	-1000	-1000	-1000	-1000	-1000	-1000	-1000	-1000	-1000	-1000	-1000	-1000	-1000	-1000	-1000	-1000	-1000	-1000	-1000	-1000	-1000	-1000	-1000
'ACBIPGT'	0.168504147944000	0.168504150050701			'ACBIPGT'	0	0	0	0	0	0	0	0	0	0	0	0	0	0	0	0	0	0	0	0	0	0	0	0	0	0	0	0	0	0	0	0	0	0	0	0	0	0	0	0	0	0	0	0
'ACCOAC'	0	156.469784090268			'ACCOAC'	0	0	0	0	0	0	0	0	0	0	0	0	0	0	0	0	0	0	0	0	0	0	0	0	0	0	0	0	0	0	0	0	0	0	0	0	0	0	0	0	0	0	0	0
'ACCOACL'	0	156.469784090368			'ACCOACL'	0	0	0	0	0	0	0	0	0	0	0	0	0	0	0	0	0	0	0	0	0	0	0	0	0	0	0	0	0	0	0	0	0	0	0	0	0	0	0	0	0	0	0	0
'ACGALK3'	0	527.218689946463			'ACGALK3'	0	0	0	0	0	0	0	0	0	0	0	0	0	0	0	0	0	0	0	0	0	0	0	0	0	0	0	0	0	0	0	0	0	0	0	0	0	0	0	0	0	0	0	0
'ACGALt2r'	0	527.218689946463			'ACGALt2r'	0	0	0	0	0	0	0	0	0	0	0	0	0	0	0	0	0	0	0	0	0	0	0	0	0	0	0	0	0	0	0	0	0	0	0	0	0	0	0	0	0	0	0	0
'ACGAM2E'	0	0			'ACGAM2E'	0	0	0	0	0	0	0	0	0	0	0	0	0	0	0	0	0	0	0	0	0	0	0	0	0	0	0	0	0	0	0	0	0	0	0	0	0	0	0	0	0	0	0	0
'ACGAMK'	0	7.50143390177982e-05			'ACGAMK'	0	0	0	0	0	0	0	0	0	0	0	0	0	0	0	0	0	0	0	0	0	0	0	0	0	0	0	0	0	0	0	0	0	0	0	0	0	0	0	0	0	0	0	0
'ACGAMPM'	53.1438900710984	53.1438942385557			'ACGAMPM'	0	0	0	0	0	0	0	0	0	0	0	0	0	0	0	0	0	0	0	0	0	0	0	0	0	0	0	0	0	0	0	0	0	0	0	0	0	0	0	0	0	0	0	0
'ACGApts'	53.1438150568370	645.237302778562			'ACGApts'	0	0	0	0	0	0	0	0	0	0	0	0	0	0	0	0	0	0	0	0	0	0	0	0	0	0	0	0	0	0	0	0	0	0	0	0	0	0	0	0	0	0	0	0
'ACGK'	0	896.014707511047			'ACGK'	0	0	0	0	0	0	0	0	0	0	0	0	0	0	0	0	0	0	0	0	0	0	0	0	0	0	0	0	0	0	0	0	0	0	0	0	0	0	0	0	0	0	0	0
'ACGS'	0	0			'ACGS'	0	0	0	0	0	0	0	0	0	0	0	0	0	0	0	0	0	0	0	0	0	0	0	0	0	0	0	0	0	0	0	0	0	0	0	0	0	0	0	0	0	0	0	0
'ACHBPL'	22.4291999514880	22.4292053096474			'ACHBPL'	0	0	0	0	0	0	0	0	0	0	0	0	0	0	0	0	0	0	0	0	0	0	0	0	0	0	0	0	0	0	0	0	0	0	0	0	0	0	0	0	0	0	0	0
'ACKr'	-949.578187916455	-53.5634804053728			'ACKr'	-1000	-1000	-1000	-1000	-1000	-1000	-1000	-1000	-1000	-1000	-1000	-1000	-1000	-1000	-1000	-1000	-1000	-1000	-1000	-1000	-1000	-1000	-1000	-1000	-1000	-1000	-1000	-1000	-1000	-1000	-1000	-1000	-1000	-1000	-1000	-1000	-1000	-1000	-1000	-1000	-1000	-1000	-1000	-1000
'ACLS_a'	0	41.9337304892298			'ACLS_a'	0	0	0	0	0	0	0	0	0	0	0	0	0	0	0	0	0	0	0	0	0	0	0	0	0	0	0	0	0	0	0	0	0	0	0	0	0	0	0	0	0	0	0	0
'ACLS_b'	-19.5045254234208	-19.5045251795680			'ACLS_b'	0	0	0	0	0	0	0	0	0	0	0	0	0	0	0	0	0	0	0	0	0	0	0	0	0	0	0	0	0	0	0	0	0	0	0	0	0	0	0	0	0	0	0	0
'ACNAMabc'	0	0			'ACNAMabc'	0	0	0	0	0	0	0	0	0	0	0	0	0	0	0	0	0	0	0	0	0	0	0	0	0	0	0	0	0	0	0	0	0	0	0	0	0	0	0	0	0	0	0	0
'ACOAAGPAT140'	0	0			'ACOAAGPAT140'	0	0	0	0	0	0	0	0	0	0	0	0	0	0	0	0	0	0	0	0	0	0	0	0	0	0	0	0	0	0	0	0	0	0	0	0	0	0	0	0	0	0	0	0
'ACOAAGPAT160'	0	0			'ACOAAGPAT160'	0	0	0	0	0	0	0	0	0	0	0	0	0	0	0	0	0	0	0	0	0	0	0	0	0	0	0	0	0	0	0	0	0	0	0	0	0	0	0	0	0	0	0	0
'ACOAAGPAT180'	0	2.31777385425634			'ACOAAGPAT180'	0	0	0	0	0	0	0	0	0	0	0	0	0	0	0	0	0	0	0	0	0	0	0	0	0	0	0	0	0	0	0	0	0	0	0	0	0	0	0	0	0	0	0	0
'ACOAAGPATAI15'	0	0			'ACOAAGPATAI15'	0	0	0	0	0	0	0	0	0	0	0	0	0	0	0	0	0	0	0	0	0	0	0	0	0	0	0	0	0	0	0	0	0	0	0	0	0	0	0	0	0	0	0	0
'ACOAAGPATAI17'	2.31775510067200	2.31775777975785			'ACOAAGPATAI17'	0	0	0	0	0	0	0	0	0	0	0	0	0	0	0	0	0	0	0	0	0	0	0	0	0	0	0	0	0	0	0	0	0	0	0	0	0	0	0	0	0	0	0	0
'ACOAAGPATI14'	0	0			'ACOAAGPATI14'	0	0	0	0	0	0	0	0	0	0	0	0	0	0	0	0	0	0	0	0	0	0	0	0	0	0	0	0	0	0	0	0	0	0	0	0	0	0	0	0	0	0	0	0
'ACOAAGPATI15'	0	0			'ACOAAGPATI15'	0	0	0	0	0	0	0	0	0	0	0	0	0	0	0	0	0	0	0	0	0	0	0	0	0	0	0	0	0	0	0	0	0	0	0	0	0	0	0	0	0	0	0	0
'ACOAAGPATI16'	0	0			'ACOAAGPATI16'	0	0	0	0	0	0	0	0	0	0	0	0	0	0	0	0	0	0	0	0	0	0	0	0	0	0	0	0	0	0	0	0	0	0	0	0	0	0	0	0	0	0	0	0
'ACOAAGPATI17'	2.31775510067200	2.31775777975828			'ACOAAGPATI17'	0	0	0	0	0	0	0	0	0	0	0	0	0	0	0	0	0	0	0	0	0	0	0	0	0	0	0	0	0	0	0	0	0	0	0	0	0	0	0	0	0	0	0	0
'ACOATA'	0	7.50140929994814e-06			'ACOATA'	0	0	0	0	0	0	0	0	0	0	0	0	0	0	0	0	0	0	0	0	0	0	0	0	0	0	0	0	0	0	0	0	0	0	0	0	0	0	0	0	0	0	0	0
'ACOCT'	0	0			'ACOCT'	0	0	0	0	0	0	0	0	0	0	0	0	0	0	0	0	0	0	0	0	0	0	0	0	0	0	0	0	0	0	0	0	0	0	0	0	0	0	0	0	0	0	0	0
'ACONMT'	0	0			'ACONMT'	0	0	0	0	0	0	0	0	0	0	0	0	0	0	0	0	0	0	0	0	0	0	0	0	0	0	0	0	0	0	0	0	0	0	0	0	0	0	0	0	0	0	0	0
'ACONT'	-1000	1000			'ACONT'	-1000	-1000	-1000	-1000	-1000	-1000	-1000	-1000	-1000	-1000	-1000	-1000	-1000	-1000	-1000	-1000	-1000	-1000	-1000	-1000	-1000	-1000	-1000	-1000	-1000	-1000	-1000	-1000	-1000	-1000	-1000	-1000	-1000	-1000	-1000	-1000	-1000	-1000	-1000	-1000	-1000	-1000	-1000	-1000
'ACONTa'	-1000	1000			'ACONTa'	-1000	-1000	-1000	-1000	-1000	-1000	-1000	-1000	-1000	-1000	-1000	-1000	-1000	-1000	-1000	-1000	-1000	-1000	-1000	-1000	-1000	-1000	-1000	-1000	-1000	-1000	-1000	-1000	-1000	-1000	-1000	-1000	-1000	-1000	-1000	-1000	-1000	-1000	-1000	-1000	-1000	-1000	-1000	-1000
'ACONTb'	-1000	1000			'ACONTb'	-1000	-1000	-1000	-1000	-1000	-1000	-1000	-1000	-1000	-1000	-1000	-1000	-1000	-1000	-1000	-1000	-1000	-1000	-1000	-1000	-1000	-1000	-1000	-1000	-1000	-1000	-1000	-1000	-1000	-1000	-1000	-1000	-1000	-1000	-1000	-1000	-1000	-1000	-1000	-1000	-1000	-1000	-1000	-1000
'ACOTA'	-896.014707511047	0			'ACOTA'	-1000	-1000	-1000	-1000	-1000	-1000	-1000	-1000	-1000	-1000	-1000	-1000	-1000	-1000	-1000	-1000	-1000	-1000	-1000	-1000	-1000	-1000	-1000	-1000	-1000	-1000	-1000	-1000	-1000	-1000	-1000	-1000	-1000	-1000	-1000	-1000	-1000	-1000	-1000	-1000	-1000	-1000	-1000	-1000
'ACPS1'	0.168504147944000	0.168504150050701			'ACPS1'	0	0	0	0	0	0	0	0	0	0	0	0	0	0	0	0	0	0	0	0	0	0	0	0	0	0	0	0	0	0	0	0	0	0	0	0	0	0	0	0	0	0	0	0
'ACtr'	-1000	-103.985292488842			'ACtr'	-1000	-1000	-1000	-1000	-1000	-1000	-1000	-1000	-1000	-1000	-1000	-1000	-1000	-1000	-1000	-1000	-1000	-1000	-1000	-1000	-1000	-1000	-1000	-1000	-1000	-1000	-1000	-1000	-1000	-1000	-1000	-1000	-1000	-1000	-1000	-1000	-1000	-1000	-1000	-1000	-1000	-1000	-1000	-1000
'ADCL'	0.505512443831890	0.505512450152102			'ADCL'	0	0	0	0	0	0	0	0	0	0	0	0	0	0	0	0	0	0	0	0	0	0	0	0	0	0	0	0	0	0	0	0	0	0	0	0	0	0	0	0	0	0	0	0
'ADCPS1'	0	0			'ADCPS1'	0	0	0	0	0	0	0	0	0	0	0	0	0	0	0	0	0	0	0	0	0	0	0	0	0	0	0	0	0	0	0	0	0	0	0	0	0	0	0	0	0	0	0	0
'ADCPS2'	0	0			'ADCPS2'	0	0	0	0	0	0	0	0	0	0	0	0	0	0	0	0	0	0	0	0	0	0	0	0	0	0	0	0	0	0	0	0	0	0	0	0	0	0	0	0	0	0	0	0
'ADCS'	0.505512443831853	0.505512450152102			'ADCS'	0	0	0	0	0	0	0	0	0	0	0	0	0	0	0	0	0	0	0	0	0	0	0	0	0	0	0	0	0	0	0	0	0	0	0	0	0	0	0	0	0	0	0	0
'ADCYRS'	0	0			'ADCYRS'	0	0	0	0	0	0	0	0	0	0	0	0	0	0	0	0	0	0	0	0	0	0	0	0	0	0	0	0	0	0	0	0	0	0	0	0	0	0	0	0	0	0	0	0
'ADEt2r'	0	0			'ADEt2r'	0	0	0	0	0	0	0	0	0	0	0	0	0	0	0	0	0	0	0	0	0	0	0	0	0	0	0	0	0	0	0	0	0	0	0	0	0	0	0	0	0	0	0	0
'ADK1'	-1000	1000			'ADK1'	-1000	-1000	-1000	-1000	-1000	-1000	-1000	-1000	-1000	-1000	-1000	-1000	-1000	-1000	-1000	-1000	-1000	-1000	-1000	-1000	-1000	-1000	-1000	-1000	-1000	-1000	-1000	-1000	-1000	-1000	-1000	-1000	-1000	-1000	-1000	-1000	-1000	-1000	-1000	-1000	-1000	-1000	-1000	-1000
'ADK10'	-1000	997.767136380288			'ADK10'	-1000	-1000	-1000	-1000	-1000	-1000	-1000	-1000	-1000	-1000	-1000	-1000	-1000	-1000	-1000	-1000	-1000	-1000	-1000	-1000	-1000	-1000	-1000	-1000	-1000	-1000	-1000	-1000	-1000	-1000	-1000	-1000	-1000	-1000	-1000	-1000	-1000	-1000	-1000	-1000	-1000	-1000	-1000	-1000
'ADK11'	-1000	1000			'ADK11'	-1000	-1000	-1000	-1000	-1000	-1000	-1000	-1000	-1000	-1000	-1000	-1000	-1000	-1000	-1000	-1000	-1000	-1000	-1000	-1000	-1000	-1000	-1000	-1000	-1000	-1000	-1000	-1000	-1000	-1000	-1000	-1000	-1000	-1000	-1000	-1000	-1000	-1000	-1000	-1000	-1000	-1000	-1000	-1000
'ADK2'	0.168504147943963	0.168504150050694			'ADK2'	0	0	0	0	0	0	0	0	0	0	0	0	0	0	0	0	0	0	0	0	0	0	0	0	0	0	0	0	0	0	0	0	0	0	0	0	0	0	0	0	0	0	0	0
'ADK3'	-1000	982.026269567321			'ADK3'	-1000	-1000	-1000	-1000	-1000	-1000	-1000	-1000	-1000	-1000	-1000	-1000	-1000	-1000	-1000	-1000	-1000	-1000	-1000	-1000	-1000	-1000	-1000	-1000	-1000	-1000	-1000	-1000	-1000	-1000	-1000	-1000	-1000	-1000	-1000	-1000	-1000	-1000	-1000	-1000	-1000	-1000	-1000	-1000
'ADK5'	-1000	917.275999894084			'ADK5'	-1000	-1000	-1000	-1000	-1000	-1000	-1000	-1000	-1000	-1000	-1000	-1000	-1000	-1000	-1000	-1000	-1000	-1000	-1000	-1000	-1000	-1000	-1000	-1000	-1000	-1000	-1000	-1000	-1000	-1000	-1000	-1000	-1000	-1000	-1000	-1000	-1000	-1000	-1000	-1000	-1000	-1000	-1000	-1000
'ADK7'	-1000	1000			'ADK7'	-1000	-1000	-1000	-1000	-1000	-1000	-1000	-1000	-1000	-1000	-1000	-1000	-1000	-1000	-1000	-1000	-1000	-1000	-1000	-1000	-1000	-1000	-1000	-1000	-1000	-1000	-1000	-1000	-1000	-1000	-1000	-1000	-1000	-1000	-1000	-1000	-1000	-1000	-1000	-1000	-1000	-1000	-1000	-1000
'ADK8'	-999.128177457791	1000			'ADK8'	-1000	-1000	-1000	-1000	-1000	-1000	-1000	-1000	-1000	-1000	-1000	-1000	-1000	-1000	-1000	-1000	-1000	-1000	-1000	-1000	-1000	-1000	-1000	-1000	-1000	-1000	-1000	-1000	-1000	-1000	-1000	-1000	-1000	-1000	-1000	-1000	-1000	-1000	-1000	-1000	-1000	-1000	-1000	-1000
'ADK9'	-1000	1000			'ADK9'	-1000	-1000	-1000	-1000	-1000	-1000	-1000	-1000	-1000	-1000	-1000	-1000	-1000	-1000	-1000	-1000	-1000	-1000	-1000	-1000	-1000	-1000	-1000	-1000	-1000	-1000	-1000	-1000	-1000	-1000	-1000	-1000	-1000	-1000	-1000	-1000	-1000	-1000	-1000	-1000	-1000	-1000	-1000	-1000
'ADNCNT3tc'	-0.842522128872361	-0.842520739719816			'ADNCNT3tc'	-106.666666666667	-106.666666666666	-106.666666666667	-106.666666666666	-106.666666666667	-106.666666666666	-106.666666666667	-106.666666666666	-106.666666666667	-106.666666666666	-106.666666666667	-106.666666666666	-106.666666666667	-106.666666666666	-106.666666666666	-106.666666666667	-106.666666666666	-106.666666666667	-106.666666666666	-106.666666666667	-106.666666666666	-106.666666666667	-106.666666666666	-106.666666666667	-106.666666666666	-106.666666666667	-106.666666666666	-106.666666666667	-106.666666666666	-106.666666666667	-106.666666666666	-106.666666666666	-106.666666666667	-106.666666666667	-106.666666666666	-106.666666666667	-106.666666666666	-106.666666666667	-106.666666666666	-106.666666666667	0	-106.666666666667	0	-106.666666666667
'ADNCYC'	0	0			'ADNCYC'	0	0	0	0	0	0	0	0	0	0	0	0	0	0	0	0	0	0	0	0	0	0	0	0	0	0	0	0	0	0	0	0	0	0	0	0	0	0	0	0	0	0	0	0
'ADOCBIK'	0	0.168504150050701			'ADOCBIK'	0	0	0	0	0	0	0	0	0	0	0	0	0	0	0	0	0	0	0	0	0	0	0	0	0	0	0	0	0	0	0	0	0	0	0	0	0	0	0	0	0	0	0	0
'ADOCBIK2'	0	0.168504150050700			'ADOCBIK2'	0	0	0	0	0	0	0	0	0	0	0	0	0	0	0	0	0	0	0	0	0	0	0	0	0	0	0	0	0	0	0	0	0	0	0	0	0	0	0	0	0	0	0	0
'ADOCBLS'	0.168504147944000	0.168504150050701			'ADOCBLS'	0	0	0	0	0	0	0	0	0	0	0	0	0	0	0	0	0	0	0	0	0	0	0	0	0	0	0	0	0	0	0	0	0	0	0	0	0	0	0	0	0	0	0	0
'ADPRDP'	0	7.50143940275727e-06			'ADPRDP'	0	0	0	0	0	0	0	0	0	0	0	0	0	0	0	0	0	0	0	0	0	0	0	0	0	0	0	0	0	0	0	0	0	0	0	0	0	0	0	0	0	0	0	0
'ADSELK'	0	0			'ADSELK'	0	0	0	0	0	0	0	0	0	0	0	0	0	0	0	0	0	0	0	0	0	0	0	0	0	0	0	0	0	0	0	0	0	0	0	0	0	0	0	0	0	0	0	0
'ADSK'	0	351.739204106010			'ADSK'	0	0	0	0	0	0	0	0	0	0	0	0	0	0	0	0	0	0	0	0	0	0	0	0	0	0	0	0	0	0	0	0	0	0	0	0	0	0	0	0	0	0	0	0
'ADSL1r'	8.72219153651918	8.72219316726375			'ADSL1r'	0	0	0	0	0	0	0	0	0	0	0	0	0	0	0	0	0	0	0	0	0	0	0	0	0	0	0	0	0	0	0	0	0	0	0	0	0	0	0	0	0	0	0	0
'ADSL2r'	17.8052262847352	17.8052277850202			'ADSL2r'	0	0	0	0	0	0	0	0	0	0	0	0	0	0	0	0	0	0	0	0	0	0	0	0	0	0	0	0	0	0	0	0	0	0	0	0	0	0	0	0	0	0	0	0
'ADSS'	8.72219153651923	8.72219316726379			'ADSS'	0	0	0	0	0	0	0	0	0	0	0	0	0	0	0	0	0	0	0	0	0	0	0	0	0	0	0	0	0	0	0	0	0	0	0	0	0	0	0	0	0	0	0	0
'AGDC'	0	592.093412707473			'AGDC'	0	0	0	0	0	0	0	0	0	0	0	0	0	0	0	0	0	0	0	0	0	0	0	0	0	0	0	0	0	0	0	0	0	0	0	0	0	0	0	0	0	0	0	0
'AGDC2'	0	527.218689946463			'AGDC2'	0	0	0	0	0	0	0	0	0	0	0	0	0	0	0	0	0	0	0	0	0	0	0	0	0	0	0	0	0	0	0	0	0	0	0	0	0	0	0	0	0	0	0	0
'AGMD'	0.168504147944000	0.168504150050701			'AGMD'	0	0	0	0	0	0	0	0	0	0	0	0	0	0	0	0	0	0	0	0	0	0	0	0	0	0	0	0	0	0	0	0	0	0	0	0	0	0	0	0	0	0	0	0
'AGMHE'	5.44415597510400	5.44415604316886			'AGMHE'	0	0	0	0	0	0	0	0	0	0	0	0	0	0	0	0	0	0	0	0	0	0	0	0	0	0	0	0	0	0	0	0	0	0	0	0	0	0	0	0	0	0	0	0
'AGPAT120'	0	0			'AGPAT120'	0	0	0	0	0	0	0	0	0	0	0	0	0	0	0	0	0	0	0	0	0	0	0	0	0	0	0	0	0	0	0	0	0	0	0	0	0	0	0	0	0	0	0	0
'AGPAT140'	0	0			'AGPAT140'	0	0	0	0	0	0	0	0	0	0	0	0	0	0	0	0	0	0	0	0	0	0	0	0	0	0	0	0	0	0	0	0	0	0	0	0	0	0	0	0	0	0	0	0
'AGPAT141'	0	0			'AGPAT141'	0	0	0	0	0	0	0	0	0	0	0	0	0	0	0	0	0	0	0	0	0	0	0	0	0	0	0	0	0	0	0	0	0	0	0	0	0	0	0	0	0	0	0	0
'AGPAT160'	0	0			'AGPAT160'	0	0	0	0	0	0	0	0	0	0	0	0	0	0	0	0	0	0	0	0	0	0	0	0	0	0	0	0	0	0	0	0	0	0	0	0	0	0	0	0	0	0	0	0
'AGPAT161'	0	0			'AGPAT161'	0	0	0	0	0	0	0	0	0	0	0	0	0	0	0	0	0	0	0	0	0	0	0	0	0	0	0	0	0	0	0	0	0	0	0	0	0	0	0	0	0	0	0	0
'AGPAT180'	0	2.31777385424056			'AGPAT180'	0	0	0	0	0	0	0	0	0	0	0	0	0	0	0	0	0	0	0	0	0	0	0	0	0	0	0	0	0	0	0	0	0	0	0	0	0	0	0	0	0	0	0	0
'AGPAT181'	0	0			'AGPAT181'	0	0	0	0	0	0	0	0	0	0	0	0	0	0	0	0	0	0	0	0	0	0	0	0	0	0	0	0	0	0	0	0	0	0	0	0	0	0	0	0	0	0	0	0
'AGPR'	-896.014707511047	0			'AGPR'	-1000	-1000	-1000	-1000	-1000	-1000	-1000	-1000	-1000	-1000	-1000	-1000	-1000	-1000	-1000	-1000	-1000	-1000	-1000	-1000	-1000	-1000	-1000	-1000	-1000	-1000	-1000	-1000	-1000	-1000	-1000	-1000	-1000	-1000	-1000	-1000	-1000	-1000	-1000	-1000	-1000	-1000	-1000	-1000
'AGTi'	0.505512443832004	0.505512450152114			'AGTi'	0	0	0	0	0	0	0	0	0	0	0	0	0	0	0	0	0	0	0	0	0	0	0	0	0	0	0	0	0	0	0	0	0	0	0	0	0	0	0	0	0	0	0	0
'AHC'	0.842520739719816	0.842521161149307			'AHC'	0	0	0	0	0	0	0	0	0	0	0	0	0	0	0	0	0	0	0	0	0	0	0	0	0	0	0	0	0	0	0	0	0	0	0	0	0	0	0	0	0	0	0	0
'AHCYSNS'	0	0			'AHCYSNS'	0	0	0	0	0	0	0	0	0	0	0	0	0	0	0	0	0	0	0	0	0	0	0	0	0	0	0	0	0	0	0	0	0	0	0	0	0	0	0	0	0	0	0	0
'AHEXASE3'	0	3.75071695088991e-05			'AHEXASE3'	0	0	0	0	0	0	0	0	0	0	0	0	0	0	0	0	0	0	0	0	0	0	0	0	0	0	0	0	0	0	0	0	0	0	0	0	0	0	0	0	0	0	0	0
'AHSERL2'	0	3.75071932694482e-05			'AHSERL2'	0	0	0	0	0	0	0	0	0	0	0	0	0	0	0	0	0	0	0	0	0	0	0	0	0	0	0	0	0	0	0	0	0	0	0	0	0	0	0	0	0	0	0	0
'AHSERL3'	-992.876962034362	3.75071253984061e-05			'AHSERL3'	-1000	-1000	-1000	-1000	-1000	-1000	-1000	-1000	-1000	-1000	-1000	-1000	-1000	-1000	-1000	-1000	-1000	-1000	-1000	-1000	-1000	-1000	-1000	-1000	-1000	-1000	-1000	-1000	-1000	-1000	-1000	-1000	-1000	-1000	-1000	-1000	-1000	-1000	-1000	-1000	-1000	-1000	-1000	-1000
'AICART'	17.8052262847360	17.8052279154796			'AICART'	0	0	0	0	0	0	0	0	0	0	0	0	0	0	0	0	0	0	0	0	0	0	0	0	0	0	0	0	0	0	0	0	0	0	0	0	0	0	0	0	0	0	0	0
'AIHPDCOATA'	4.63551020134401	4.63551555951574			'AIHPDCOATA'	0	0	0	0	0	0	0	0	0	0	0	0	0	0	0	0	0	0	0	0	0	0	0	0	0	0	0	0	0	0	0	0	0	0	0	0	0	0	0	0	0	0	0	0
'AIPDCOATA'	0	0			'AIPDCOATA'	0	0	0	0	0	0	0	0	0	0	0	0	0	0	0	0	0	0	0	0	0	0	0	0	0	0	0	0	0	0	0	0	0	0	0	0	0	0	0	0	0	0	0	0
'AIRC4'	17.8052262847352	17.8052637918174			'AIRC4'	0	0	0	0	0	0	0	0	0	0	0	0	0	0	0	0	0	0	0	0	0	0	0	0	0	0	0	0	0	0	0	0	0	0	0	0	0	0	0	0	0	0	0	0
'AKGS'	0	896.014707511092			'AKGS'	0	0	0	0	0	0	0	0	0	0	0	0	0	0	0	0	0	0	0	0	0	0	0	0	0	0	0	0	0	0	0	0	0	0	0	0	0	0	0	0	0	0	0	0
'AKP1'	0.505512443831890	0.505512450152102			'AKP1'	0	0	0	0	0	0	0	0	0	0	0	0	0	0	0	0	0	0	0	0	0	0	0	0	0	0	0	0	0	0	0	0	0	0	0	0	0	0	0	0	0	0	0	0
'ALAALA'	1.36103899377600	1.36103901079221			'ALAALA'	0	0	0	0	0	0	0	0	0	0	0	0	0	0	0	0	0	0	0	0	0	0	0	0	0	0	0	0	0	0	0	0	0	0	0	0	0	0	0	0	0	0	0	0
'ALAASP1c'	0	3.75071130065408e-05			'ALAASP1c'	0	0	0	0	0	0	0	0	0	0	0	0	0	0	0	0	0	0	0	0	0	0	0	0	0	0	0	0	0	0	0	0	0	0	0	0	0	0	0	0	0	0	0	0
'ALAASPabc'	0	3.75071130278570e-05			'ALAASPabc'	0	0	0	0	0	0	0	0	0	0	0	0	0	0	0	0	0	0	0	0	0	0	0	0	0	0	0	0	0	0	0	0	0	0	0	0	0	0	0	0	0	0	0	0
'ALACI'	-980.495474820432	1000			'ALACI'	-1000	-1000	-1000	-1000	-1000	-1000	-1000	-1000	-1000	-1000	-1000	-1000	-1000	-1000	-1000	-1000	-1000	-1000	-1000	-1000	-1000	-1000	-1000	-1000	-1000	-1000	-1000	-1000	-1000	-1000	-1000	-1000	-1000	-1000	-1000	-1000	-1000	-1000	-1000	-1000	-1000	-1000	-1000	-1000
'ALAGLN1c'	0	3.75071062990173e-05			'ALAGLN1c'	0	0	0	0	0	0	0	0	0	0	0	0	0	0	0	0	0	0	0	0	0	0	0	0	0	0	0	0	0	0	0	0	0	0	0	0	0	0	0	0	0	0	0	0
'ALAGLNabc'	0	3.75071062705956e-05			'ALAGLNabc'	0	0	0	0	0	0	0	0	0	0	0	0	0	0	0	0	0	0	0	0	0	0	0	0	0	0	0	0	0	0	0	0	0	0	0	0	0	0	0	0	0	0	0	0
'ALAGLU1c'	0	3.75071889493484e-05			'ALAGLU1c'	0	0	0	0	0	0	0	0	0	0	0	0	0	0	0	0	0	0	0	0	0	0	0	0	0	0	0	0	0	0	0	0	0	0	0	0	0	0	0	0	0	0	0	0
'ALAGLUabc'	0	3.75071889209266e-05			'ALAGLUabc'	0	0	0	0	0	0	0	0	0	0	0	0	0	0	0	0	0	0	0	0	0	0	0	0	0	0	0	0	0	0	0	0	0	0	0	0	0	0	0	0	0	0	0	0
'ALAGLY1c'	0	3.75071272173955e-05			'ALAGLY1c'	0	0	0	0	0	0	0	0	0	0	0	0	0	0	0	0	0	0	0	0	0	0	0	0	0	0	0	0	0	0	0	0	0	0	0	0	0	0	0	0	0	0	0	0
'ALAGLYabc'	0	3.75071272173955e-05			'ALAGLYabc'	0	0	0	0	0	0	0	0	0	0	0	0	0	0	0	0	0	0	0	0	0	0	0	0	0	0	0	0	0	0	0	0	0	0	0	0	0	0	0	0	0	0	0	0
'ALAHIS1c'	0	3.75071946336902e-05			'ALAHIS1c'	0	0	0	0	0	0	0	0	0	0	0	0	0	0	0	0	0	0	0	0	0	0	0	0	0	0	0	0	0	0	0	0	0	0	0	0	0	0	0	0	0	0	0	0
'ALAHISabc'	0	3.75071946336902e-05			'ALAHISabc'	0	0	0	0	0	0	0	0	0	0	0	0	0	0	0	0	0	0	0	0	0	0	0	0	0	0	0	0	0	0	0	0	0	0	0	0	0	0	0	0	0	0	0	0
'ALALEU1c'	0	3.75071255120929e-05			'ALALEU1c'	0	0	0	0	0	0	0	0	0	0	0	0	0	0	0	0	0	0	0	0	0	0	0	0	0	0	0	0	0	0	0	0	0	0	0	0	0	0	0	0	0	0	0	0
'ALALEUabc'	0	3.75071255120929e-05			'ALALEUabc'	0	0	0	0	0	0	0	0	0	0	0	0	0	0	0	0	0	0	0	0	0	0	0	0	0	0	0	0	0	0	0	0	0	0	0	0	0	0	0	0	0	0	0	0
'ALAR'	2.72207798755198	2.72207802158448			'ALAR'	0	0	0	0	0	0	0	0	0	0	0	0	0	0	0	0	0	0	0	0	0	0	0	0	0	0	0	0	0	0	0	0	0	0	0	0	0	0	0	0	0	0	0	0
'ALATHR1c'	0	3.75071847429354e-05			'ALATHR1c'	0	0	0	0	0	0	0	0	0	0	0	0	0	0	0	0	0	0	0	0	0	0	0	0	0	0	0	0	0	0	0	0	0	0	0	0	0	0	0	0	0	0	0	0
'ALATHRabc'	0	3.75071847429354e-05			'ALATHRabc'	0	0	0	0	0	0	0	0	0	0	0	0	0	0	0	0	0	0	0	0	0	0	0	0	0	0	0	0	0	0	0	0	0	0	0	0	0	0	0	0	0	0	0	0
'ALAt2r'	-952.956960783496	1000			'ALAt2r'	-1000	-1000	-1000	-1000	-1000	-1000	-1000	-1000	-1000	-1000	-1000	-1000	-1000	-1000	-1000	-1000	-1000	-1000	-1000	-1000	-1000	-1000	-1000	-1000	-1000	-1000	-1000	-1000	-1000	-1000	-1000	-1000	-1000	-1000	-1000	-1000	-1000	-1000	-1000	-1000	-1000	-1000	-1000	-1000
'ALCD1'	0	4.21429149355390e-07			'ALCD1'	0	0	0	0	0	0	0	0	0	0	0	0	0	0	0	0	0	0	0	0	0	0	0	0	0	0	0	0	0	0	0	0	0	0	0	0	0	0	0	0	0	0	0	0
'ALCD19'	0	998.261683674496			'ALCD19'	0	0	0	0	0	0	0	0	0	0	0	0	0	0	0	0	0	0	0	0	0	0	0	0	0	0	0	0	0	0	0	0	0	0	0	0	0	0	0	0	0	0	0	0
'ALCD2x'	-1000	1000			'ALCD2x'	-1000	-1000	-1000	-1000	-1000	-1000	-1000	-1000	-1000	-1000	-1000	-1000	-1000	-1000	-1000	-1000	-1000	-1000	-1000	-1000	-1000	-1000	-1000	-1000	-1000	-1000	-1000	-1000	-1000	-1000	-1000	-1000	-1000	-1000	-1000	-1000	-1000	-1000	-1000	-1000	-1000	-1000	-1000	-1000
'ALCD4'	0	0			'ALCD4'	0	0	0	0	0	0	0	0	0	0	0	0	0	0	0	0	0	0	0	0	0	0	0	0	0	0	0	0	0	0	0	0	0	0	0	0	0	0	0	0	0	0	0	0
'ALDD1'	0	4.21429183684983e-07			'ALDD1'	0	0	0	0	0	0	0	0	0	0	0	0	0	0	0	0	0	0	0	0	0	0	0	0	0	0	0	0	0	0	0	0	0	0	0	0	0	0	0	0	0	0	0	0
'ALKP'	0	0			'ALKP'	0	0	0	0	0	0	0	0	0	0	0	0	0	0	0	0	0	0	0	0	0	0	0	0	0	0	0	0	0	0	0	0	0	0	0	0	0	0	0	0	0	0	0	0
'AMALT1'	0	0			'AMALT1'	0	0	0	0	0	0	0	0	0	0	0	0	0	0	0	0	0	0	0	0	0	0	0	0	0	0	0	0	0	0	0	0	0	0	0	0	0	0	0	0	0	0	0	0
'AMALT2'	0	0			'AMALT2'	0	0	0	0	0	0	0	0	0	0	0	0	0	0	0	0	0	0	0	0	0	0	0	0	0	0	0	0	0	0	0	0	0	0	0	0	0	0	0	0	0	0	0	0
'AMALT3'	0	0			'AMALT3'	0	0	0	0	0	0	0	0	0	0	0	0	0	0	0	0	0	0	0	0	0	0	0	0	0	0	0	0	0	0	0	0	0	0	0	0	0	0	0	0	0	0	0	0
'AMALT4'	0	0			'AMALT4'	0	0	0	0	0	0	0	0	0	0	0	0	0	0	0	0	0	0	0	0	0	0	0	0	0	0	0	0	0	0	0	0	0	0	0	0	0	0	0	0	0	0	0	0
'AMAOTr'	0	4.21429149355390e-07			'AMAOTr'	0	0	0	0	0	0	0	0	0	0	0	0	0	0	0	0	0	0	0	0	0	0	0	0	0	0	0	0	0	0	0	0	0	0	0	0	0	0	0	0	0	0	0	0
'AMID'	0	0			'AMID'	0	0	0	0	0	0	0	0	0	0	0	0	0	0	0	0	0	0	0	0	0	0	0	0	0	0	0	0	0	0	0	0	0	0	0	0	0	0	0	0	0	0	0	0
'AMID2'	0	0			'AMID2'	0	0	0	0	0	0	0	0	0	0	0	0	0	0	0	0	0	0	0	0	0	0	0	0	0	0	0	0	0	0	0	0	0	0	0	0	0	0	0	0	0	0	0	0
'AMID4'	0	0			'AMID4'	0	0	0	0	0	0	0	0	0	0	0	0	0	0	0	0	0	0	0	0	0	0	0	0	0	0	0	0	0	0	0	0	0	0	0	0	0	0	0	0	0	0	0	0
'AMID5'	0	0			'AMID5'	0	0	0	0	0	0	0	0	0	0	0	0	0	0	0	0	0	0	0	0	0	0	0	0	0	0	0	0	0	0	0	0	0	0	0	0	0	0	0	0	0	0	0	0
'AMPMS2'	0	1.50028616729969e-06			'AMPMS2'	0	0	0	0	0	0	0	0	0	0	0	0	0	0	0	0	0	0	0	0	0	0	0	0	0	0	0	0	0	0	0	0	0	0	0	0	0	0	0	0	0	0	0	0
'AMPTASECG'	0	3.75071221216383e-05			'AMPTASECG'	0	0	0	0	0	0	0	0	0	0	0	0	0	0	0	0	0	0	0	0	0	0	0	0	0	0	0	0	0	0	0	0	0	0	0	0	0	0	0	0	0	0	0	0
'AMPTASEGC'	0	3.75071397554296e-05			'AMPTASEGC'	0	0	0	0	0	0	0	0	0	0	0	0	0	0	0	0	0	0	0	0	0	0	0	0	0	0	0	0	0	0	0	0	0	0	0	0	0	0	0	0	0	0	0	0
'ANPRT'	0	1.25023602026708e-06			'ANPRT'	0	0	0	0	0	0	0	0	0	0	0	0	0	0	0	0	0	0	0	0	0	0	0	0	0	0	0	0	0	0	0	0	0	0	0	0	0	0	0	0	0	0	0	0
'ANS'	0	1.25024017449960e-06			'ANS'	0	0	0	0	0	0	0	0	0	0	0	0	0	0	0	0	0	0	0	0	0	0	0	0	0	0	0	0	0	0	0	0	0	0	0	0	0	0	0	0	0	0	0	0
'ANS2'	0	1.25023666205000e-06			'ANS2'	0	0	0	0	0	0	0	0	0	0	0	0	0	0	0	0	0	0	0	0	0	0	0	0	0	0	0	0	0	0	0	0	0	0	0	0	0	0	0	0	0	0	0	0
'AOBUTDs'	0	0			'AOBUTDs'	0	0	0	0	0	0	0	0	0	0	0	0	0	0	0	0	0	0	0	0	0	0	0	0	0	0	0	0	0	0	0	0	0	0	0	0	0	0	0	0	0	0	0	0
'AOXSr'	0	0			'AOXSr'	0	0	0	0	0	0	0	0	0	0	0	0	0	0	0	0	0	0	0	0	0	0	0	0	0	0	0	0	0	0	0	0	0	0	0	0	0	0	0	0	0	0	0	0
'AOXSr2'	0	4.21429149355390e-07			'AOXSr2'	0	0	0	0	0	0	0	0	0	0	0	0	0	0	0	0	0	0	0	0	0	0	0	0	0	0	0	0	0	0	0	0	0	0	0	0	0	0	0	0	0	0	0	0
'APRAUR'	0.337008295888000	0.337008300101403			'APRAUR'	0	0	0	0	0	0	0	0	0	0	0	0	0	0	0	0	0	0	0	0	0	0	0	0	0	0	0	0	0	0	0	0	0	0	0	0	0	0	0	0	0	0	0	0
'APSRmq'	0	351.739204105942			'APSRmq'	0	0	0	0	0	0	0	0	0	0	0	0	0	0	0	0	0	0	0	0	0	0	0	0	0	0	0	0	0	0	0	0	0	0	0	0	0	0	0	0	0	0	0	0
'ARBTpts'	0	0			'ARBTpts'	0	0	0	0	0	0	0	0	0	0	0	0	0	0	0	0	0	0	0	0	0	0	0	0	0	0	0	0	0	0	0	0	0	0	0	0	0	0	0	0	0	0	0	0
'ARGDC'	0.168504147944000	0.168504150050701			'ARGDC'	0	0	0	0	0	0	0	0	0	0	0	0	0	0	0	0	0	0	0	0	0	0	0	0	0	0	0	0	0	0	0	0	0	0	0	0	0	0	0	0	0	0	0	0
'ARGSL'	13.5933300151440	13.5933301850929			'ARGSL'	0	0	0	0	0	0	0	0	0	0	0	0	0	0	0	0	0	0	0	0	0	0	0	0	0	0	0	0	0	0	0	0	0	0	0	0	0	0	0	0	0	0	0	0
'ARGSSr'	13.5933300151440	13.5933301850929			'ARGSSr'	0	0	0	0	0	0	0	0	0	0	0	0	0	0	0	0	0	0	0	0	0	0	0	0	0	0	0	0	0	0	0	0	0	0	0	0	0	0	0	0	0	0	0	0
'ASAD'	-896.014707511023	0			'ASAD'	-1000	-1000	-1000	-1000	-1000	-1000	-1000	-1000	-1000	-1000	-1000	-1000	-1000	-1000	-1000	-1000	-1000	-1000	-1000	-1000	-1000	-1000	-1000	-1000	-1000	-1000	-1000	-1000	-1000	-1000	-1000	-1000	-1000	-1000	-1000	-1000	-1000	-1000	-1000	-1000	-1000	-1000	-1000	-1000
'ASNt2r'	10.9286523141787	10.9286899579146			'ASNt2r'	-1000	-1000	-1000	-1000	-1000	-1000	-1000	-1000	-1000	-1000	-1000	-1000	-1000	-1000	-1000	-1000	-1000	-1000	-1000	-1000	-1000	-1000	-1000	-1000	-1000	-1000	-1000	-1000	-1000	-1000	-1000	-1000	-1000	-1000	-1000	-1000	-1000	-1000	-1000	-1000	-1000	-1000	-1000	-1000
'ASP1DC'	0.337008295887927	0.337008300101414			'ASP1DC'	0	0	0	0	0	0	0	0	0	0	0	0	0	0	0	0	0	0	0	0	0	0	0	0	0	0	0	0	0	0	0	0	0	0	0	0	0	0	0	0	0	0	0	0
'ASPCT'	0	1.87535410560713e-05			'ASPCT'	0	0	0	0	0	0	0	0	0	0	0	0	0	0	0	0	0	0	0	0	0	0	0	0	0	0	0	0	0	0	0	0	0	0	0	0	0	0	0	0	0	0	0	0
'ASPKi'	0	896.014707511023			'ASPKi'	0	0	0	0	0	0	0	0	0	0	0	0	0	0	0	0	0	0	0	0	0	0	0	0	0	0	0	0	0	0	0	0	0	0	0	0	0	0	0	0	0	0	0	0
'ASPO1'	0	1000			'ASPO1'	0	0	0	0	0	0	0	0	0	0	0	0	0	0	0	0	0	0	0	0	0	0	0	0	0	0	0	0	0	0	0	0	0	0	0	0	0	0	0	0	0	0	0	0
'ASPO5'	0	0.505519945272758			'ASPO5'	0	0	0	0	0	0	0	0	0	0	0	0	0	0	0	0	0	0	0	0	0	0	0	0	0	0	0	0	0	0	0	0	0	0	0	0	0	0	0	0	0	0	0	0
'ASPO6'	0	0.505519945248164			'ASPO6'	0	0	0	0	0	0	0	0	0	0	0	0	0	0	0	0	0	0	0	0	0	0	0	0	0	0	0	0	0	0	0	0	0	0	0	0	0	0	0	0	0	0	0	0
'ASPO7'	0	0			'ASPO7'	0	0	0	0	0	0	0	0	0	0	0	0	0	0	0	0	0	0	0	0	0	0	0	0	0	0	0	0	0	0	0	0	0	0	0	0	0	0	0	0	0	0	0	0
'ASPT'	0	1000			'ASPT'	0	0	0	0	0	0	0	0	0	0	0	0	0	0	0	0	0	0	0	0	0	0	0	0	0	0	0	0	0	0	0	0	0	0	0	0	0	0	0	0	0	0	0	0
'ASPTA'	-1000	1000			'ASPTA'	-1000	-1000	-1000	-1000	-1000	-1000	-1000	-1000	-1000	-1000	-1000	-1000	-1000	-1000	-1000	-1000	-1000	-1000	-1000	-1000	-1000	-1000	-1000	-1000	-1000	-1000	-1000	-1000	-1000	-1000	-1000	-1000	-1000	-1000	-1000	-1000	-1000	-1000	-1000	-1000	-1000	-1000	-1000	-1000
'ASPt2r'	-948.108079109725	1000			'ASPt2r'	-1000	-1000	-1000	-1000	-1000	-1000	-1000	-1000	-1000	-1000	-1000	-1000	-1000	-1000	-1000	-1000	-1000	-1000	-1000	-1000	-1000	-1000	-1000	-1000	-1000	-1000	-1000	-1000	-1000	-1000	-1000	-1000	-1000	-1000	-1000	-1000	-1000	-1000	-1000	-1000	-1000	-1000	-1000	-1000
'ATPPRT'	0	1.63074199171738e-06			'ATPPRT'	0	0	0	0	0	0	0	0	0	0	0	0	0	0	0	0	0	0	0	0	0	0	0	0	0	0	0	0	0	0	0	0	0	0	0	0	0	0	0	0	0	0	0	0
'ATPS4'	999.999962492858	1000			'ATPS4'	0	0	0	0	0	0	0	0	0	0	0	0	0	0	0	0	0	0	0	0	0	0	0	0	0	0	0	0	0	0	0	0	0	0	0	0	0	0	0	0	0	0	0	0
'BACCLi'	0	0			'BACCLi'	0	0	0	0	0	0	0	0	0	0	0	0	0	0	0	0	0	0	0	0	0	0	0	0	0	0	0	0	0	0	0	0	0	0	0	0	0	0	0	0	0	0	0	0
'BGLA'	0	500			'BGLA'	0	0	0	0	0	0	0	0	0	0	0	0	0	0	0	0	0	0	0	0	0	0	0	0	0	0	0	0	0	0	0	0	0	0	0	0	0	0	0	0	0	0	0	0
'BGLAr'	-500	0			'BGLAr'	-500	-500	-500	-500	-500	-500	-500	-500	-500	-500	-500	-500	-500	-500	-500	-500	-500	-500	-500	-500	-500	-500	-500	-500	-500	-500	-500	-500	-500	-500	-500	-500	-500	-500	-500	-500	-500	-500	-500	-500	-500	-500	-500	-500
'BPNT'	0.168504147944000	351.907708253930			'BPNT'	0	0	0	0	0	0	0	0	0	0	0	0	0	0	0	0	0	0	0	0	0	0	0	0	0	0	0	0	0	0	0	0	0	0	0	0	0	0	0	0	0	0	0	0
'BTNCLi'	0	156.469784090368			'BTNCLi'	0	0	0	0	0	0	0	0	0	0	0	0	0	0	0	0	0	0	0	0	0	0	0	0	0	0	0	0	0	0	0	0	0	0	0	0	0	0	0	0	0	0	0	0
'BTNabc'	0	3.75071085487733e-05			'BTNabc'	0	0	0	0	0	0	0	0	0	0	0	0	0	0	0	0	0	0	0	0	0	0	0	0	0	0	0	0	0	0	0	0	0	0	0	0	0	0	0	0	0	0	0	0
'BTS4'	0	4.21429183684983e-07			'BTS4'	0	0	0	0	0	0	0	0	0	0	0	0	0	0	0	0	0	0	0	0	0	0	0	0	0	0	0	0	0	0	0	0	0	0	0	0	0	0	0	0	0	0	0	0
'BZAMAH'	0	0			'BZAMAH'	0	0	0	0	0	0	0	0	0	0	0	0	0	0	0	0	0	0	0	0	0	0	0	0	0	0	0	0	0	0	0	0	0	0	0	0	0	0	0	0	0	0	0	0
'CAt4i'	0.168504147944000	0.168504150050701			'CAt4i'	0	0	0	0	0	0	0	0	0	0	0	0	0	0	0	0	0	0	0	0	0	0	0	0	0	0	0	0	0	0	0	0	0	0	0	0	0	0	0	0	0	0	0	0
'CBIAT'	0.168504147943963	0.168504150050694			'CBIAT'	0	0	0	0	0	0	0	0	0	0	0	0	0	0	0	0	0	0	0	0	0	0	0	0	0	0	0	0	0	0	0	0	0	0	0	0	0	0	0	0	0	0	0	0
'CBLAT'	0	0			'CBLAT'	0	0	0	0	0	0	0	0	0	0	0	0	0	0	0	0	0	0	0	0	0	0	0	0	0	0	0	0	0	0	0	0	0	0	0	0	0	0	0	0	0	0	0	0
'CBPS'	13.5933300151440	13.5933487686993			'CBPS'	0	0	0	0	0	0	0	0	0	0	0	0	0	0	0	0	0	0	0	0	0	0	0	0	0	0	0	0	0	0	0	0	0	0	0	0	0	0	0	0	0	0	0	0
'CD2abc1'	0	0			'CD2abc1'	0	0	0	0	0	0	0	0	0	0	0	0	0	0	0	0	0	0	0	0	0	0	0	0	0	0	0	0	0	0	0	0	0	0	0	0	0	0	0	0	0	0	0	0
'CDOSKT'	25.2109060417729	25.2109081255001			'CDOSKT'	0	0	0	0	0	0	0	0	0	0	0	0	0	0	0	0	0	0	0	0	0	0	0	0	0	0	0	0	0	0	0	0	0	0	0	0	0	0	0	0	0	0	0	0
'CDPMEK'	17.6674952986400	17.6674955195256			'CDPMEK'	0	0	0	0	0	0	0	0	0	0	0	0	0	0	0	0	0	0	0	0	0	0	0	0	0	0	0	0	0	0	0	0	0	0	0	0	0	0	0	0	0	0	0	0
'CGLYabc'	0.168504147944000	0.168541655083183			'CGLYabc'	0	0	0	0	0	0	0	0	0	0	0	0	0	0	0	0	0	0	0	0	0	0	0	0	0	0	0	0	0	0	0	0	0	0	0	0	0	0	0	0	0	0	0	0
'CHORM'	0	3.12558984205680e-06			'CHORM'	0	0	0	0	0	0	0	0	0	0	0	0	0	0	0	0	0	0	0	0	0	0	0	0	0	0	0	0	0	0	0	0	0	0	0	0	0	0	0	0	0	0	0	0
'CHORS'	0.674016591775890	0.674019717368482			'CHORS'	0	0	0	0	0	0	0	0	0	0	0	0	0	0	0	0	0	0	0	0	0	0	0	0	0	0	0	0	0	0	0	0	0	0	0	0	0	0	0	0	0	0	0	0
'CHTBSabc'	0	3.75071695088991e-05			'CHTBSabc'	0	0	0	0	0	0	0	0	0	0	0	0	0	0	0	0	0	0	0	0	0	0	0	0	0	0	0	0	0	0	0	0	0	0	0	0	0	0	0	0	0	0	0	0
'CITRAMALS'	0	0			'CITRAMALS'	0	0	0	0	0	0	0	0	0	0	0	0	0	0	0	0	0	0	0	0	0	0	0	0	0	0	0	0	0	0	0	0	0	0	0	0	0	0	0	0	0	0	0	0
'CLPNS140'	0	0			'CLPNS140'	0	0	0	0	0	0	0	0	0	0	0	0	0	0	0	0	0	0	0	0	0	0	0	0	0	0	0	0	0	0	0	0	0	0	0	0	0	0	0	0	0	0	0	0
'CLPNS160'	0	0			'CLPNS160'	0	0	0	0	0	0	0	0	0	0	0	0	0	0	0	0	0	0	0	0	0	0	0	0	0	0	0	0	0	0	0	0	0	0	0	0	0	0	0	0	0	0	0	0
'CLPNS180'	0.579438775168001	0.579448151960150			'CLPNS180'	0	0	0	0	0	0	0	0	0	0	0	0	0	0	0	0	0	0	0	0	0	0	0	0	0	0	0	0	0	0	0	0	0	0	0	0	0	0	0	0	0	0	0	0
'CLPNSAI15'	0	0			'CLPNSAI15'	0	0	0	0	0	0	0	0	0	0	0	0	0	0	0	0	0	0	0	0	0	0	0	0	0	0	0	0	0	0	0	0	0	0	0	0	0	0	0	0	0	0	0	0
'CLPNSAI17'	0.579438775168001	0.579440114711929			'CLPNSAI17'	0	0	0	0	0	0	0	0	0	0	0	0	0	0	0	0	0	0	0	0	0	0	0	0	0	0	0	0	0	0	0	0	0	0	0	0	0	0	0	0	0	0	0	0
'CLPNSI14'	0	0			'CLPNSI14'	0	0	0	0	0	0	0	0	0	0	0	0	0	0	0	0	0	0	0	0	0	0	0	0	0	0	0	0	0	0	0	0	0	0	0	0	0	0	0	0	0	0	0	0
'CLPNSI15'	0	0			'CLPNSI15'	0	0	0	0	0	0	0	0	0	0	0	0	0	0	0	0	0	0	0	0	0	0	0	0	0	0	0	0	0	0	0	0	0	0	0	0	0	0	0	0	0	0	0	0
'CLPNSI16'	0	0			'CLPNSI16'	0	0	0	0	0	0	0	0	0	0	0	0	0	0	0	0	0	0	0	0	0	0	0	0	0	0	0	0	0	0	0	0	0	0	0	0	0	0	0	0	0	0	0	0
'CLPNSI17'	0.579438775168001	0.579440114709655			'CLPNSI17'	0	0	0	0	0	0	0	0	0	0	0	0	0	0	0	0	0	0	0	0	0	0	0	0	0	0	0	0	0	0	0	0	0	0	0	0	0	0	0	0	0	0	0	0
'CMLDC'	0	0			'CMLDC'	0	0	0	0	0	0	0	0	0	0	0	0	0	0	0	0	0	0	0	0	0	0	0	0	0	0	0	0	0	0	0	0	0	0	0	0	0	0	0	0	0	0	0	0
'CO2t'	-1000	-999.999962492884			'CO2t'	-1000	-1000	-1000	-1000	-1000	-1000	-1000	-1000	-1000	-1000	-1000	-1000	-1000	-1000	-1000	-1000	-1000	-1000	-1000	-1000	-1000	-1000	-1000	-1000	-1000	-1000	-1000	-1000	-1000	-1000	-1000	-1000	-1000	-1000	-1000	-1000	-1000	-1000	-1000	-1000	-1000	-1000	-1000	-1000
'COBALTt5'	-0.168504150050694	-0.168504147943963			'COBALTt5'	0	0	0	0	0	0	0	0	0	0	0	0	0	0	0	0	0	0	0	0	0	0	0	0	0	0	0	0	0	0	0	0	0	0	0	0	0	0	0	0	0	0	0	0
'CSNt6'	0	0			'CSNt6'	0	0	0	0	0	0	0	0	0	0	0	0	0	0	0	0	0	0	0	0	0	0	0	0	0	0	0	0	0	0	0	0	0	0	0	0	0	0	0	0	0	0	0	0
'CTPS1'	0	1.97405575264042e-06			'CTPS1'	0	0	0	0	0	0	0	0	0	0	0	0	0	0	0	0	0	0	0	0	0	0	0	0	0	0	0	0	0	0	0	0	0	0	0	0	0	0	0	0	0	0	0	0
'CTPS2'	0	1.97405609014822e-06			'CTPS2'	0	0	0	0	0	0	0	0	0	0	0	0	0	0	0	0	0	0	0	0	0	0	0	0	0	0	0	0	0	0	0	0	0	0	0	0	0	0	0	0	0	0	0	0
'CYRDAAT'	0	0			'CYRDAAT'	0	0	0	0	0	0	0	0	0	0	0	0	0	0	0	0	0	0	0	0	0	0	0	0	0	0	0	0	0	0	0	0	0	0	0	0	0	0	0	0	0	0	0	0
'CYSS'	0	3.75072220322181e-05			'CYSS'	0	0	0	0	0	0	0	0	0	0	0	0	0	0	0	0	0	0	0	0	0	0	0	0	0	0	0	0	0	0	0	0	0	0	0	0	0	0	0	0	0	0	0	0
'CYSS3r'	-3.75071253984061e-05	992.876962034362			'CYSS3r'	-1000	-1000	-1000	-1000	-1000	-1000	-1000	-1000	-1000	-1000	-1000	-1000	-1000	-1000	-1000	-1000	-1000	-1000	-1000	-1000	-1000	-1000	-1000	-1000	-1000	-1000	-1000	-1000	-1000	-1000	-1000	-1000	-1000	-1000	-1000	-1000	-1000	-1000	-1000	-1000	-1000	-1000	-1000	-1000
'CYSTGL'	0	992.876962034363			'CYSTGL'	0	0	0	0	0	0	0	0	0	0	0	0	0	0	0	0	0	0	0	0	0	0	0	0	0	0	0	0	0	0	0	0	0	0	0	0	0	0	0	0	0	0	0	0
'CYSTL'	0	1000			'CYSTL'	0	0	0	0	0	0	0	0	0	0	0	0	0	0	0	0	0	0	0	0	0	0	0	0	0	0	0	0	0	0	0	0	0	0	0	0	0	0	0	0	0	0	0	0
'CYSTS'	0	1000			'CYSTS'	0	0	0	0	0	0	0	0	0	0	0	0	0	0	0	0	0	0	0	0	0	0	0	0	0	0	0	0	0	0	0	0	0	0	0	0	0	0	0	0	0	0	0	0
'CYSt2r'	-988.396269950572	4.48069358410930			'CYSt2r'	-1000	-1000	-1000	-1000	-1000	-1000	-1000	-1000	-1000	-1000	-1000	-1000	-1000	-1000	-1000	-1000	-1000	-1000	-1000	-1000	-1000	-1000	-1000	-1000	-1000	-1000	-1000	-1000	-1000	-1000	-1000	-1000	-1000	-1000	-1000	-1000	-1000	-1000	-1000	-1000	-1000	-1000	-1000	-1000
'CYTBD'	0	1000			'CYTBD'	0	0	0	0	0	0	0	0	0	0	0	0	0	0	0	0	0	0	0	0	0	0	0	0	0	0	0	0	0	0	0	0	0	0	0	0	0	0	0	0	0	0	0	0
'CYTBD2'	0	1000			'CYTBD2'	0	0	0	0	0	0	0	0	0	0	0	0	0	0	0	0	0	0	0	0	0	0	0	0	0	0	0	0	0	0	0	0	0	0	0	0	0	0	0	0	0	0	0	0
'CYTDK3'	6.32038634420655	902.335095938964			'CYTDK3'	0	0	0	0	0	0	0	0	0	0	0	0	0	0	0	0	0	0	0	0	0	0	0	0	0	0	0	0	0	0	0	0	0	0	0	0	0	0	0	0	0	0	0	0
'CYTDt2r'	6.32038634420758	902.335095938942			'CYTDt2r'	-131.147540983607	-131.147540983607	-131.147540983607	-131.147540983607	-131.147540983607	-131.147540983607	-131.147540983607	-131.147540983607	-131.147540983607	-131.147540983607	-131.147540983607	-131.147540983607	-131.147540983607	-131.147540983607	-131.147540983607	-131.147540983607	-131.147540983607	-131.147540983607	-131.147540983607	-131.147540983607	-131.147540983607	-131.147540983607	-131.147540983607	-131.147540983607	-131.147540983607	-131.147540983607	-131.147540983607	-131.147540983607	-131.147540983607	-131.147540983607	-131.147540983607	-131.147540983607	-131.147540983607	-131.147540983607	-131.147540983607	-131.147540983607	-131.147540983607	-131.147540983607	-131.147540983607	-131.147540983607	0	-131.147540983607	0	-131.147540983607
'CYTK1'	82.7240001059170	979.075715912899			'CYTK1'	0	0	0	0	0	0	0	0	0	0	0	0	0	0	0	0	0	0	0	0	0	0	0	0	0	0	0	0	0	0	0	0	0	0	0	0	0	0	0	0	0	0	0	0
'CYTK2'	-896.886532137092	-0.871822542208292			'CYTK2'	-1000	-1000	-1000	-1000	-1000	-1000	-1000	-1000	-1000	-1000	-1000	-1000	-1000	-1000	-1000	-1000	-1000	-1000	-1000	-1000	-1000	-1000	-1000	-1000	-1000	-1000	-1000	-1000	-1000	-1000	-1000	-1000	-1000	-1000	-1000	-1000	-1000	-1000	-1000	-1000	-1000	-1000	-1000	-1000
'Cuabc'	0.168504147944000	0.168522901538166			'Cuabc'	0	0	0	0	0	0	0	0	0	0	0	0	0	0	0	0	0	0	0	0	0	0	0	0	0	0	0	0	0	0	0	0	0	0	0	0	0	0	0	0	0	0	0	0
'Cut1'	0	1.87535633813241e-05			'Cut1'	0	0	0	0	0	0	0	0	0	0	0	0	0	0	0	0	0	0	0	0	0	0	0	0	0	0	0	0	0	0	0	0	0	0	0	0	0	0	0	0	0	0	0	0
'DADNt2r'	-1.38915652314608e-06	0			'DADNt2r'	-106.666666666667	-106.666666666667	-106.666666666667	-106.666666666667	-106.666666666667	-106.666666666667	-106.666666666667	-106.666666666667	-106.666666666667	-106.666666666667	-106.666666666667	-106.666666666667	-106.666666666667	-106.666666666667	-106.666666666667	-106.666666666667	-106.666666666667	-106.666666666667	-106.666666666667	-106.666666666667	-106.666666666667	-106.666666666667	-106.666666666667	-106.666666666667	-106.666666666667	-106.666666666667	-106.666666666667	-106.666666666667	-106.666666666667	-106.666666666667	-106.666666666667	-106.666666666667	-106.666666666667	-106.666666666667	-106.666666666667	-106.666666666667	-106.666666666667	-106.666666666667	-106.666666666667	-106.666666666667	0	-106.666666666667	0	-106.666666666667
'DAPDC'	0	1000			'DAPDC'	0	0	0	0	0	0	0	0	0	0	0	0	0	0	0	0	0	0	0	0	0	0	0	0	0	0	0	0	0	0	0	0	0	0	0	0	0	0	0	0	0	0	0	0
'DAPE'	0	1000			'DAPE'	0	0	0	0	0	0	0	0	0	0	0	0	0	0	0	0	0	0	0	0	0	0	0	0	0	0	0	0	0	0	0	0	0	0	0	0	0	0	0	0	0	0	0	0
'DAPMDH'	0	1000			'DAPMDH'	0	0	0	0	0	0	0	0	0	0	0	0	0	0	0	0	0	0	0	0	0	0	0	0	0	0	0	0	0	0	0	0	0	0	0	0	0	0	0	0	0	0	0	0
'DASYN120'	0	0			'DASYN120'	0	0	0	0	0	0	0	0	0	0	0	0	0	0	0	0	0	0	0	0	0	0	0	0	0	0	0	0	0	0	0	0	0	0	0	0	0	0	0	0	0	0	0	0
'DASYN140'	0	0			'DASYN140'	0	0	0	0	0	0	0	0	0	0	0	0	0	0	0	0	0	0	0	0	0	0	0	0	0	0	0	0	0	0	0	0	0	0	0	0	0	0	0	0	0	0	0	0
'DASYN141'	0	0			'DASYN141'	0	0	0	0	0	0	0	0	0	0	0	0	0	0	0	0	0	0	0	0	0	0	0	0	0	0	0	0	0	0	0	0	0	0	0	0	0	0	0	0	0	0	0	0
'DASYN160'	0	0			'DASYN160'	0	0	0	0	0	0	0	0	0	0	0	0	0	0	0	0	0	0	0	0	0	0	0	0	0	0	0	0	0	0	0	0	0	0	0	0	0	0	0	0	0	0	0	0
'DASYN161'	0	0			'DASYN161'	0	0	0	0	0	0	0	0	0	0	0	0	0	0	0	0	0	0	0	0	0	0	0	0	0	0	0	0	0	0	0	0	0	0	0	0	0	0	0	0	0	0	0	0
'DASYN180'	2.31775510067200	2.31777385426699			'DASYN180'	0	0	0	0	0	0	0	0	0	0	0	0	0	0	0	0	0	0	0	0	0	0	0	0	0	0	0	0	0	0	0	0	0	0	0	0	0	0	0	0	0	0	0	0
'DASYN181'	0	0			'DASYN181'	0	0	0	0	0	0	0	0	0	0	0	0	0	0	0	0	0	0	0	0	0	0	0	0	0	0	0	0	0	0	0	0	0	0	0	0	0	0	0	0	0	0	0	0
'DASYNAI15'	0	0			'DASYNAI15'	0	0	0	0	0	0	0	0	0	0	0	0	0	0	0	0	0	0	0	0	0	0	0	0	0	0	0	0	0	0	0	0	0	0	0	0	0	0	0	0	0	0	0	0
'DASYNAI17'	2.31775510067200	2.31775777975785			'DASYNAI17'	0	0	0	0	0	0	0	0	0	0	0	0	0	0	0	0	0	0	0	0	0	0	0	0	0	0	0	0	0	0	0	0	0	0	0	0	0	0	0	0	0	0	0	0
'DASYNI14'	0	0			'DASYNI14'	0	0	0	0	0	0	0	0	0	0	0	0	0	0	0	0	0	0	0	0	0	0	0	0	0	0	0	0	0	0	0	0	0	0	0	0	0	0	0	0	0	0	0	0
'DASYNI15'	0	0			'DASYNI15'	0	0	0	0	0	0	0	0	0	0	0	0	0	0	0	0	0	0	0	0	0	0	0	0	0	0	0	0	0	0	0	0	0	0	0	0	0	0	0	0	0	0	0	0
'DASYNI16'	0	0			'DASYNI16'	0	0	0	0	0	0	0	0	0	0	0	0	0	0	0	0	0	0	0	0	0	0	0	0	0	0	0	0	0	0	0	0	0	0	0	0	0	0	0	0	0	0	0	0
'DASYNI17'	2.31775510067200	2.31775777975828			'DASYNI17'	0	0	0	0	0	0	0	0	0	0	0	0	0	0	0	0	0	0	0	0	0	0	0	0	0	0	0	0	0	0	0	0	0	0	0	0	0	0	0	0	0	0	0	0
'DB4PS'	0.674016591776000	0.674016600202806			'DB4PS'	0	0	0	0	0	0	0	0	0	0	0	0	0	0	0	0	0	0	0	0	0	0	0	0	0	0	0	0	0	0	0	0	0	0	0	0	0	0	0	0	0	0	0	0
'DBTS'	0	4.21429183684983e-07			'DBTS'	0	0	0	0	0	0	0	0	0	0	0	0	0	0	0	0	0	0	0	0	0	0	0	0	0	0	0	0	0	0	0	0	0	0	0	0	0	0	0	0	0	0	0	0
'DCMPDA'	0.871822542208292	896.886532137092			'DCMPDA'	0	0	0	0	0	0	0	0	0	0	0	0	0	0	0	0	0	0	0	0	0	0	0	0	0	0	0	0	0	0	0	0	0	0	0	0	0	0	0	0	0	0	0	0
'DDCAt'	126.054522707449	126.054567715942			'DDCAt'	0	0	0	0	0	0	0	0	0	0	0	0	0	0	0	0	0	0	0	0	0	0	0	0	0	0	0	0	0	0	0	0	0	0	0	0	0	0	0	0	0	0	0	0
'DDPA'	0.674016591775890	0.674019717368482			'DDPA'	0	0	0	0	0	0	0	0	0	0	0	0	0	0	0	0	0	0	0	0	0	0	0	0	0	0	0	0	0	0	0	0	0	0	0	0	0	0	0	0	0	0	0	0
'DGK1'	-1.38915356728830e-06	0			'DGK1'	-103.896103896104	-103.896103896104	-103.896103896104	-103.896103896104	-103.896103896104	-103.896103896104	-103.896103896104	-103.896103896104	-103.896103896104	-103.896103896104	-103.896103896104	-103.896103896104	-103.896103896104	-103.896103896104	-103.896103896104	-103.896103896104	-103.896103896104	-103.896103896104	-103.896103896104	-103.896103896104	-103.896103896104	-103.896103896104	-103.896103896104	-103.896103896104	-103.896103896104	-103.896103896104	-103.896103896104	-103.896103896104	-103.896103896104	-103.896103896104	-103.896103896104	-103.896103896104	-103.896103896104	-103.896103896104	-103.896103896104	-103.896103896104	-103.896103896104	-103.896103896104	-103.896103896104	-103.896103896104	0	-103.896103896104	0	-103.896103896104
'DGSNt2r'	-1.38915356728830e-06	0			'DGSNt2r'	-103.896103896104	-103.896103896104	-103.896103896104	-103.896103896104	-103.896103896104	-103.896103896104	-103.896103896104	-103.896103896104	-103.896103896104	-103.896103896104	-103.896103896104	-103.896103896104	-103.896103896104	-103.896103896104	-103.896103896104	-103.896103896104	-103.896103896104	-103.896103896104	-103.896103896104	-103.896103896104	-103.896103896104	-103.896103896104	-103.896103896104	-103.896103896104	-103.896103896104	-103.896103896104	-103.896103896104	-103.896103896104	-103.896103896104	-103.896103896104	-103.896103896104	-103.896103896104	-103.896103896104	-103.896103896104	-103.896103896104	-103.896103896104	-103.896103896104	-103.896103896104	-103.896103896104	-103.896103896104	0	-103.896103896104	0	-103.896103896104
'DHAD1'	19.5045251795681	19.5045254234209			'DHAD1'	0	0	0	0	0	0	0	0	0	0	0	0	0	0	0	0	0	0	0	0	0	0	0	0	0	0	0	0	0	0	0	0	0	0	0	0	0	0	0	0	0	0	0	0
'DHAD2'	22.4291999514880	22.4292053096555			'DHAD2'	0	0	0	0	0	0	0	0	0	0	0	0	0	0	0	0	0	0	0	0	0	0	0	0	0	0	0	0	0	0	0	0	0	0	0	0	0	0	0	0	0	0	0	0
'DHDPRy'	0	1000			'DHDPRy'	0	0	0	0	0	0	0	0	0	0	0	0	0	0	0	0	0	0	0	0	0	0	0	0	0	0	0	0	0	0	0	0	0	0	0	0	0	0	0	0	0	0	0	0
'DHDPS'	0	1000			'DHDPS'	0	0	0	0	0	0	0	0	0	0	0	0	0	0	0	0	0	0	0	0	0	0	0	0	0	0	0	0	0	0	0	0	0	0	0	0	0	0	0	0	0	0	0	0
'DHFOR2'	0	0			'DHFOR2'	0	0	0	0	0	0	0	0	0	0	0	0	0	0	0	0	0	0	0	0	0	0	0	0	0	0	0	0	0	0	0	0	0	0	0	0	0	0	0	0	0	0	0	0
'DHFR'	1.37733706976792	897.392044580826			'DHFR'	0	0	0	0	0	0	0	0	0	0	0	0	0	0	0	0	0	0	0	0	0	0	0	0	0	0	0	0	0	0	0	0	0	0	0	0	0	0	0	0	0	0	0	0
'DHFS'	0.505512443831890	0.505512450152102			'DHFS'	0	0	0	0	0	0	0	0	0	0	0	0	0	0	0	0	0	0	0	0	0	0	0	0	0	0	0	0	0	0	0	0	0	0	0	0	0	0	0	0	0	0	0	0
'DHLCOALT'	0	0			'DHLCOALT'	0	0	0	0	0	0	0	0	0	0	0	0	0	0	0	0	0	0	0	0	0	0	0	0	0	0	0	0	0	0	0	0	0	0	0	0	0	0	0	0	0	0	0	0
'DHNAOPT'	0	0			'DHNAOPT'	0	0	0	0	0	0	0	0	0	0	0	0	0	0	0	0	0	0	0	0	0	0	0	0	0	0	0	0	0	0	0	0	0	0	0	0	0	0	0	0	0	0	0	0
'DHNAOT4'	0.168504147944000	0.168504150050701			'DHNAOT4'	0	0	0	0	0	0	0	0	0	0	0	0	0	0	0	0	0	0	0	0	0	0	0	0	0	0	0	0	0	0	0	0	0	0	0	0	0	0	0	0	0	0	0	0
'DHNPA2'	0.505512443831890	0.505512450152102			'DHNPA2'	0	0	0	0	0	0	0	0	0	0	0	0	0	0	0	0	0	0	0	0	0	0	0	0	0	0	0	0	0	0	0	0	0	0	0	0	0	0	0	0	0	0	0	0
'DHORD2'	0	1.87535132454286e-05			'DHORD2'	0	0	0	0	0	0	0	0	0	0	0	0	0	0	0	0	0	0	0	0	0	0	0	0	0	0	0	0	0	0	0	0	0	0	0	0	0	0	0	0	0	0	0	0
'DHORD5'	0	1.87535292948127e-05			'DHORD5'	0	0	0	0	0	0	0	0	0	0	0	0	0	0	0	0	0	0	0	0	0	0	0	0	0	0	0	0	0	0	0	0	0	0	0	0	0	0	0	0	0	0	0	0
'DHORDfum'	0	1.87535330837818e-05			'DHORDfum'	0	0	0	0	0	0	0	0	0	0	0	0	0	0	0	0	0	0	0	0	0	0	0	0	0	0	0	0	0	0	0	0	0	0	0	0	0	0	0	0	0	0	0	0
'DHORDi'	0	1.87535343112444e-05			'DHORDi'	0	0	0	0	0	0	0	0	0	0	0	0	0	0	0	0	0	0	0	0	0	0	0	0	0	0	0	0	0	0	0	0	0	0	0	0	0	0	0	0	0	0	0	0
'DHORTS'	-1.87535410987039e-05	0			'DHORTS'	-130.434782608696	-130.434782608696	-130.434782608696	-130.434782608696	-130.434782608696	-130.434782608696	-130.434782608696	-130.434782608696	-130.434782608696	-130.434782608696	-130.434782608696	-130.434782608696	-130.434782608696	-130.434782608696	-130.434782608696	-130.434782608696	-130.434782608696	-130.434782608696	-130.434782608696	-130.434782608696	-130.434782608696	-130.434782608696	-130.434782608696	-130.434782608696	-130.434782608696	-130.434782608696	-130.434782608696	-130.434782608696	-130.434782608696	-130.434782608696	-130.434782608696	-130.434782608696	-130.434782608696	-130.434782608696	-130.434782608696	-130.434782608696	-130.434782608696	-130.434782608696	-130.434782608696	-130.434782608696	0	-130.434782608696	0	-130.434782608696
'DHPPDA'	0.337008295888000	0.337008300101403			'DHPPDA'	0	0	0	0	0	0	0	0	0	0	0	0	0	0	0	0	0	0	0	0	0	0	0	0	0	0	0	0	0	0	0	0	0	0	0	0	0	0	0	0	0	0	0	0
'DHPR'	0	0			'DHPR'	0	0	0	0	0	0	0	0	0	0	0	0	0	0	0	0	0	0	0	0	0	0	0	0	0	0	0	0	0	0	0	0	0	0	0	0	0	0	0	0	0	0	0	0
'DHPS'	0	0			'DHPS'	0	0	0	0	0	0	0	0	0	0	0	0	0	0	0	0	0	0	0	0	0	0	0	0	0	0	0	0	0	0	0	0	0	0	0	0	0	0	0	0	0	0	0	0
'DHPS2'	0.505512443831890	0.505512450152102			'DHPS2'	0	0	0	0	0	0	0	0	0	0	0	0	0	0	0	0	0	0	0	0	0	0	0	0	0	0	0	0	0	0	0	0	0	0	0	0	0	0	0	0	0	0	0	0
'DHQS'	0.674016591775890	0.674019717368482			'DHQS'	0	0	0	0	0	0	0	0	0	0	0	0	0	0	0	0	0	0	0	0	0	0	0	0	0	0	0	0	0	0	0	0	0	0	0	0	0	0	0	0	0	0	0	0
'DHQTi'	0.674016591775890	0.674019717368482			'DHQTi'	0	0	0	0	0	0	0	0	0	0	0	0	0	0	0	0	0	0	0	0	0	0	0	0	0	0	0	0	0	0	0	0	0	0	0	0	0	0	0	0	0	0	0	0
'DMATT'	1.69804728966396	1.69804731089361			'DMATT'	0	0	0	0	0	0	0	0	0	0	0	0	0	0	0	0	0	0	0	0	0	0	0	0	0	0	0	0	0	0	0	0	0	0	0	0	0	0	0	0	0	0	0	0
'DMPPS'	0	1000			'DMPPS'	0	0	0	0	0	0	0	0	0	0	0	0	0	0	0	0	0	0	0	0	0	0	0	0	0	0	0	0	0	0	0	0	0	0	0	0	0	0	0	0	0	0	0	0
'DMPPS2r'	-998.301952710336	1.69804731089368			'DMPPS2r'	-1000	-1000	-1000	-1000	-1000	-1000	-1000	-1000	-1000	-1000	-1000	-1000	-1000	-1000	-1000	-1000	-1000	-1000	-1000	-1000	-1000	-1000	-1000	-1000	-1000	-1000	-1000	-1000	-1000	-1000	-1000	-1000	-1000	-1000	-1000	-1000	-1000	-1000	-1000	-1000	-1000	-1000	-1000	-1000
'DMQMT'	0.168504147943963	0.168504150050702			'DMQMT'	0	0	0	0	0	0	0	0	0	0	0	0	0	0	0	0	0	0	0	0	0	0	0	0	0	0	0	0	0	0	0	0	0	0	0	0	0	0	0	0	0	0	0	0
'DM_4HBA'	0	1.50028616729969e-06			'DM_4HBA'	0	0	0	0	0	0	0	0	0	0	0	0	0	0	0	0	0	0	0	0	0	0	0	0	0	0	0	0	0	0	0	0	0	0	0	0	0	0	0	0	0	0	0	0
'DM_AMOB'	0	4.21428239860688e-07			'DM_AMOB'	0	0	0	0	0	0	0	0	0	0	0	0	0	0	0	0	0	0	0	0	0	0	0	0	0	0	0	0	0	0	0	0	0	0	0	0	0	0	0	0	0	0	0	0
'DM_atp_c_'	0	3.75071601865784e-05			'DM_atp_c_'	0	0	0	0	0	0	0	0	0	0	0	0	0	0	0	0	0	0	0	0	0	0	0	0	0	0	0	0	0	0	0	0	0	0	0	0	0	0	0	0	0	0	0	0
'DM_btn'	0	3.75072781366725e-05			'DM_btn'	0	0	0	0	0	0	0	0	0	0	0	0	0	0	0	0	0	0	0	0	0	0	0	0	0	0	0	0	0	0	0	0	0	0	0	0	0	0	0	0	0	0	0	0
'DM_clpn180(c)'	0	9.37680304624600e-06			'DM_clpn180(c)'	0	0	0	0	0	0	0	0	0	0	0	0	0	0	0	0	0	0	0	0	0	0	0	0	0	0	0	0	0	0	0	0	0	0	0	0	0	0	0	0	0	0	0	0
'DM_clpnai17(c)'	0	1.33954202130582e-06			'DM_clpnai17(c)'	0	0	0	0	0	0	0	0	0	0	0	0	0	0	0	0	0	0	0	0	0	0	0	0	0	0	0	0	0	0	0	0	0	0	0	0	0	0	0	0	0	0	0	0
'DM_clpni17(c)'	0	1.33954410830306e-06			'DM_clpni17(c)'	0	0	0	0	0	0	0	0	0	0	0	0	0	0	0	0	0	0	0	0	0	0	0	0	0	0	0	0	0	0	0	0	0	0	0	0	0	0	0	0	0	0	0	0
'DM_dad_5'	0	4.21429183684983e-07			'DM_dad_5'	0	0	0	0	0	0	0	0	0	0	0	0	0	0	0	0	0	0	0	0	0	0	0	0	0	0	0	0	0	0	0	0	0	0	0	0	0	0	0	0	0	0	0	0
'DM_kdo2lipid4L(c)'	23.8498670479970	23.8498691317241			'DM_kdo2lipid4L(c)'	0	0	0	0	0	0	0	0	0	0	0	0	0	0	0	0	0	0	0	0	0	0	0	0	0	0	0	0	0	0	0	0	0	0	0	0	0	0	0	0	0	0	0	0
'DPCOAK'	0.337008295887927	0.337008300101407			'DPCOAK'	0	0	0	0	0	0	0	0	0	0	0	0	0	0	0	0	0	0	0	0	0	0	0	0	0	0	0	0	0	0	0	0	0	0	0	0	0	0	0	0	0	0	0	0
'DPRr'	0.337008295887927	0.337008300101388			'DPRr'	0	0	0	0	0	0	0	0	0	0	0	0	0	0	0	0	0	0	0	0	0	0	0	0	0	0	0	0	0	0	0	0	0	0	0	0	0	0	0	0	0	0	0	0
'DRBK'	0	0			'DRBK'	0	0	0	0	0	0	0	0	0	0	0	0	0	0	0	0	0	0	0	0	0	0	0	0	0	0	0	0	0	0	0	0	0	0	0	0	0	0	0	0	0	0	0	0
'DTMPK'	0.871824625936029	0.871862133083027			'DTMPK'	0	0	0	0	0	0	0	0	0	0	0	0	0	0	0	0	0	0	0	0	0	0	0	0	0	0	0	0	0	0	0	0	0	0	0	0	0	0	0	0	0	0	0	0
'DXPRIr'	17.6674952986400	17.6674955195256			'DXPRIr'	0	0	0	0	0	0	0	0	0	0	0	0	0	0	0	0	0	0	0	0	0	0	0	0	0	0	0	0	0	0	0	0	0	0	0	0	0	0	0	0	0	0	0	0
'DXPS'	17.6674952986397	17.6674967989273			'DXPS'	0	0	0	0	0	0	0	0	0	0	0	0	0	0	0	0	0	0	0	0	0	0	0	0	0	0	0	0	0	0	0	0	0	0	0	0	0	0	0	0	0	0	0	0
'D_LACD'	0	0			'D_LACD'	0	0	0	0	0	0	0	0	0	0	0	0	0	0	0	0	0	0	0	0	0	0	0	0	0	0	0	0	0	0	0	0	0	0	0	0	0	0	0	0	0	0	0	0
'D_LACt2'	-1000	1000			'D_LACt2'	-1000	-1000	-1000	-1000	-1000	-1000	-1000	-1000	-1000	-1000	-1000	-1000	-1000	-1000	-1000	-1000	-1000	-1000	-1000	-1000	-1000	-1000	-1000	-1000	-1000	-1000	-1000	-1000	-1000	-1000	-1000	-1000	-1000	-1000	-1000	-1000	-1000	-1000	-1000	-1000	-1000	-1000	-1000	-1000
'E4PD'	0	0			'E4PD'	0	0	0	0	0	0	0	0	0	0	0	0	0	0	0	0	0	0	0	0	0	0	0	0	0	0	0	0	0	0	0	0	0	0	0	0	0	0	0	0	0	0	0	0
'EACPR1'	0	4.21429183684983e-07			'EACPR1'	0	0	0	0	0	0	0	0	0	0	0	0	0	0	0	0	0	0	0	0	0	0	0	0	0	0	0	0	0	0	0	0	0	0	0	0	0	0	0	0	0	0	0	0
'EACPR2'	0	4.21429183684983e-07			'EACPR2'	0	0	0	0	0	0	0	0	0	0	0	0	0	0	0	0	0	0	0	0	0	0	0	0	0	0	0	0	0	0	0	0	0	0	0	0	0	0	0	0	0	0	0	0
'EAR100x'	0	7.50140926015774e-06			'EAR100x'	0	0	0	0	0	0	0	0	0	0	0	0	0	0	0	0	0	0	0	0	0	0	0	0	0	0	0	0	0	0	0	0	0	0	0	0	0	0	0	0	0	0	0	0
'EAR10M11x'	0	0			'EAR10M11x'	0	0	0	0	0	0	0	0	0	0	0	0	0	0	0	0	0	0	0	0	0	0	0	0	0	0	0	0	0	0	0	0	0	0	0	0	0	0	0	0	0	0	0	0
'EAR10M12x'	4.63551020134400	4.63551555951571			'EAR10M12x'	0	0	0	0	0	0	0	0	0	0	0	0	0	0	0	0	0	0	0	0	0	0	0	0	0	0	0	0	0	0	0	0	0	0	0	0	0	0	0	0	0	0	0	0
'EAR11M12x'	4.63551020134400	4.63551555951657			'EAR11M12x'	0	0	0	0	0	0	0	0	0	0	0	0	0	0	0	0	0	0	0	0	0	0	0	0	0	0	0	0	0	0	0	0	0	0	0	0	0	0	0	0	0	0	0	0
'EAR120x'	0	7.50140926015774e-06			'EAR120x'	0	0	0	0	0	0	0	0	0	0	0	0	0	0	0	0	0	0	0	0	0	0	0	0	0	0	0	0	0	0	0	0	0	0	0	0	0	0	0	0	0	0	0	0
'EAR12M13x'	0	0			'EAR12M13x'	0	0	0	0	0	0	0	0	0	0	0	0	0	0	0	0	0	0	0	0	0	0	0	0	0	0	0	0	0	0	0	0	0	0	0	0	0	0	0	0	0	0	0	0
'EAR12M14x'	4.63551020134400	4.63551555951571			'EAR12M14x'	0	0	0	0	0	0	0	0	0	0	0	0	0	0	0	0	0	0	0	0	0	0	0	0	0	0	0	0	0	0	0	0	0	0	0	0	0	0	0	0	0	0	0	0
'EAR13M14x'	4.63551020134400	4.63551555951657			'EAR13M14x'	0	0	0	0	0	0	0	0	0	0	0	0	0	0	0	0	0	0	0	0	0	0	0	0	0	0	0	0	0	0	0	0	0	0	0	0	0	0	0	0	0	0	0	0
'EAR140x'	0	3.75072133778076e-05			'EAR140x'	0	0	0	0	0	0	0	0	0	0	0	0	0	0	0	0	0	0	0	0	0	0	0	0	0	0	0	0	0	0	0	0	0	0	0	0	0	0	0	0	0	0	0	0
'EAR14M15x'	0	0			'EAR14M15x'	0	0	0	0	0	0	0	0	0	0	0	0	0	0	0	0	0	0	0	0	0	0	0	0	0	0	0	0	0	0	0	0	0	0	0	0	0	0	0	0	0	0	0	0
'EAR14M16x'	4.63551020134400	4.63551555951571			'EAR14M16x'	0	0	0	0	0	0	0	0	0	0	0	0	0	0	0	0	0	0	0	0	0	0	0	0	0	0	0	0	0	0	0	0	0	0	0	0	0	0	0	0	0	0	0	0
'EAR15M16x'	4.63551020134400	4.63551555951657			'EAR15M16x'	0	0	0	0	0	0	0	0	0	0	0	0	0	0	0	0	0	0	0	0	0	0	0	0	0	0	0	0	0	0	0	0	0	0	0	0	0	0	0	0	0	0	0	0
'EAR160x'	0	3.75072091571838e-05			'EAR160x'	0	0	0	0	0	0	0	0	0	0	0	0	0	0	0	0	0	0	0	0	0	0	0	0	0	0	0	0	0	0	0	0	0	0	0	0	0	0	0	0	0	0	0	0
'EAR180x'	0	3.75070760583185e-05			'EAR180x'	0	0	0	0	0	0	0	0	0	0	0	0	0	0	0	0	0	0	0	0	0	0	0	0	0	0	0	0	0	0	0	0	0	0	0	0	0	0	0	0	0	0	0	0
'EAR40x'	0	7.50140926015774e-06			'EAR40x'	0	0	0	0	0	0	0	0	0	0	0	0	0	0	0	0	0	0	0	0	0	0	0	0	0	0	0	0	0	0	0	0	0	0	0	0	0	0	0	0	0	0	0	0
'EAR4M5x'	0	0			'EAR4M5x'	0	0	0	0	0	0	0	0	0	0	0	0	0	0	0	0	0	0	0	0	0	0	0	0	0	0	0	0	0	0	0	0	0	0	0	0	0	0	0	0	0	0	0	0
'EAR4M6x'	4.63551020134400	4.63551555951571			'EAR4M6x'	0	0	0	0	0	0	0	0	0	0	0	0	0	0	0	0	0	0	0	0	0	0	0	0	0	0	0	0	0	0	0	0	0	0	0	0	0	0	0	0	0	0	0	0
'EAR5M6x'	4.63551020134400	4.63551555951657			'EAR5M6x'	0	0	0	0	0	0	0	0	0	0	0	0	0	0	0	0	0	0	0	0	0	0	0	0	0	0	0	0	0	0	0	0	0	0	0	0	0	0	0	0	0	0	0	0
'EAR60x'	0	7.50140926015774e-06			'EAR60x'	0	0	0	0	0	0	0	0	0	0	0	0	0	0	0	0	0	0	0	0	0	0	0	0	0	0	0	0	0	0	0	0	0	0	0	0	0	0	0	0	0	0	0	0
'EAR6M7x'	0	0			'EAR6M7x'	0	0	0	0	0	0	0	0	0	0	0	0	0	0	0	0	0	0	0	0	0	0	0	0	0	0	0	0	0	0	0	0	0	0	0	0	0	0	0	0	0	0	0	0
'EAR6M8x'	4.63551020134400	4.63551555951571			'EAR6M8x'	0	0	0	0	0	0	0	0	0	0	0	0	0	0	0	0	0	0	0	0	0	0	0	0	0	0	0	0	0	0	0	0	0	0	0	0	0	0	0	0	0	0	0	0
'EAR7M8x'	4.63551020134400	4.63551555951657			'EAR7M8x'	0	0	0	0	0	0	0	0	0	0	0	0	0	0	0	0	0	0	0	0	0	0	0	0	0	0	0	0	0	0	0	0	0	0	0	0	0	0	0	0	0	0	0	0
'EAR80x'	0	7.50140926015774e-06			'EAR80x'	0	0	0	0	0	0	0	0	0	0	0	0	0	0	0	0	0	0	0	0	0	0	0	0	0	0	0	0	0	0	0	0	0	0	0	0	0	0	0	0	0	0	0	0
'EAR8M10x'	4.63551020134400	4.63551555951571			'EAR8M10x'	0	0	0	0	0	0	0	0	0	0	0	0	0	0	0	0	0	0	0	0	0	0	0	0	0	0	0	0	0	0	0	0	0	0	0	0	0	0	0	0	0	0	0	0
'EAR8M9x'	0	0			'EAR8M9x'	0	0	0	0	0	0	0	0	0	0	0	0	0	0	0	0	0	0	0	0	0	0	0	0	0	0	0	0	0	0	0	0	0	0	0	0	0	0	0	0	0	0	0	0
'EAR9M10x'	4.63551020134400	4.63551555951657			'EAR9M10x'	0	0	0	0	0	0	0	0	0	0	0	0	0	0	0	0	0	0	0	0	0	0	0	0	0	0	0	0	0	0	0	0	0	0	0	0	0	0	0	0	0	0	0	0
'EDTXS1'	25.2109060417730	25.2109081255000			'EDTXS1'	0	0	0	0	0	0	0	0	0	0	0	0	0	0	0	0	0	0	0	0	0	0	0	0	0	0	0	0	0	0	0	0	0	0	0	0	0	0	0	0	0	0	0	0
'EDTXS2'	1.36103899377600	1.36103901079221			'EDTXS2'	0	0	0	0	0	0	0	0	0	0	0	0	0	0	0	0	0	0	0	0	0	0	0	0	0	0	0	0	0	0	0	0	0	0	0	0	0	0	0	0	0	0	0	0
'EHGLAT'	0	0			'EHGLAT'	0	0	0	0	0	0	0	0	0	0	0	0	0	0	0	0	0	0	0	0	0	0	0	0	0	0	0	0	0	0	0	0	0	0	0	0	0	0	0	0	0	0	0	0
'ENO'	296.521579285692	1000			'ENO'	-1000	-1000	-1000	-1000	-1000	-1000	-1000	-1000	-1000	-1000	-1000	-1000	-1000	-1000	-1000	-1000	-1000	-1000	-1000	-1000	-1000	-1000	-1000	-1000	-1000	-1000	-1000	-1000	-1000	-1000	-1000	-1000	-1000	-1000	-1000	-1000	-1000	-1000	-1000	-1000	-1000	-1000	-1000	-1000
'ETOHt'	-1000	1000			'ETOHt'	-1000	-1000	-1000	-1000	-1000	-1000	-1000	-1000	-1000	-1000	-1000	-1000	-1000	-1000	-1000	-1000	-1000	-1000	-1000	-1000	-1000	-1000	-1000	-1000	-1000	-1000	-1000	-1000	-1000	-1000	-1000	-1000	-1000	-1000	-1000	-1000	-1000	-1000	-1000	-1000	-1000	-1000	-1000	-1000
'EX_26dap_M(e)'	-1000	998.638961006224			'EX_26dap_M(e)'	-1000	-1000	-1000	-1000	-1000	-1000	-1000	-1000	-1000	-1000	-1000	-1000	-1000	-1000	-1000	-1000	-1000	-1000	-1000	-1000	-1000	-1000	-1000	-1000	-1000	-1000	-1000	-1000	-1000	-1000	-1000	-1000	-1000	-1000	-1000	-1000	-1000	-1000	-1000	-1000	-1000	-1000	-1000	-1000
'EX_2obut(e)'	-1000	1000			'EX_2obut(e)'	-1000	-1000	-1000	-1000	-1000	-1000	-1000	-1000	-1000	-1000	-1000	-1000	-1000	-1000	-1000	-1000	-1000	-1000	-1000	-1000	-1000	-1000	-1000	-1000	-1000	-1000	-1000	-1000	-1000	-1000	-1000	-1000	-1000	-1000	-1000	-1000	-1000	-1000	-1000	-1000	-1000	-1000	-1000	-1000
'EX_4abut(e)'	0	1000			'EX_4abut(e)'	0	0	0	0	0	0	0	0	0	0	0	0	0	0	0	0	0	0	0	0	0	0	0	0	0	0	0	0	0	0	0	0	0	0	0	0	0	0	0	0	0	0	0	0
'EX_4hbz(e)'	-0.168504150050694	-0.168504147943963			'EX_4hbz(e)'	0	0	0	0	0	0	0	0	0	0	0	0	0	0	0	0	0	0	0	0	0	0	0	0	0	0	0	0	0	0	0	0	0	0	0	0	0	0	0	0	0	0	0	0
'EX_Ser_Thr(e)'	0	1000			'EX_Ser_Thr(e)'	0	0	0	0	0	0	0	0	0	0	0	0	0	0	0	0	0	0	0	0	0	0	0	0	0	0	0	0	0	0	0	0	0	0	0	0	0	0	0	0	0	0	0	0
'EX_T_antigen(e)'	-1000	1000			'EX_T_antigen(e)'	-1000	-1000	-1000	-1000	-1000	-1000	-1000	-1000	-1000	-1000	-1000	-1000	-1000	-1000	-1000	-1000	-1000	-1000	-1000	-1000	-1000	-1000	-1000	-1000	-1000	-1000	-1000	-1000	-1000	-1000	-1000	-1000	-1000	-1000	-1000	-1000	-1000	-1000	-1000	-1000	-1000	-1000	-1000	-1000
'EX_Tn_antigen(e)'	-1000	1000			'EX_Tn_antigen(e)'	-1000	-1000	-1000	-1000	-1000	-1000	-1000	-1000	-1000	-1000	-1000	-1000	-1000	-1000	-1000	-1000	-1000	-1000	-1000	-1000	-1000	-1000	-1000	-1000	-1000	-1000	-1000	-1000	-1000	-1000	-1000	-1000	-1000	-1000	-1000	-1000	-1000	-1000	-1000	-1000	-1000	-1000	-1000	-1000
'EX_ac(e)'	103.985292488842	1000			'EX_ac(e)'	-1000	-1000.00000000000	-1000	-1000.00000000000	-1000	-1000.00000000000	-1000	-1000.00000000000	-1000	-1000.00000000000	-1000	-1000.00000000000	-1000	-1000.00000000000	-1000.00000000000	-1000	-1000.00000000000	-1000	-1000.00000000000	-1000	-1000.00000000000	-1000	-1000.00000000000	-1000	-1000.00000000000	-1000	-1000.00000000000	-1000	-1000.00000000000	-1000	-1000.00000000000	-1000.00000000000	-1000	-1000	-1000.00000000000	-1000	-1000.00000000000	-1000	-1000.00000000000	-1000	-1000	-1000	-1000	-1000
'EX_acald(e)'	-1000	1000			'EX_acald(e)'	-1000	-1000	-1000	-1000	-1000	-1000	-1000	-1000	-1000	-1000	-1000	-1000	-1000	-1000	-1000	-1000	-1000	-1000	-1000	-1000	-1000	-1000	-1000	-1000	-1000	-1000	-1000	-1000	-1000	-1000	-1000	-1000	-1000	-1000	-1000	-1000	-1000	-1000	-1000	-1000	-1000	-1000	-1000	-1000
'EX_acgal(e)'	-527.218689946499	1000			'EX_acgal(e)'	-888.888888888889	-888.888888888889	-888.888888888889	-888.888888888889	-888.888888888889	-888.888888888889	-888.888888888889	-888.888888888889	-888.888888888889	-888.888888888889	-888.888888888889	-888.888888888889	-888.888888888889	-888.888888888889	-888.888888888889	-888.888888888889	-888.888888888889	-888.888888888889	-888.888888888889	-888.888888888889	-888.888888888889	-888.888888888889	-888.888888888889	-888.888888888889	-888.888888888889	-888.888888888889	-888.888888888889	-888.888888888889	-888.888888888889	-888.888888888889	-888.888888888889	-888.888888888889	-888.888888888889	-888.888888888889	-888.888888888889	-888.888888888889	-888.888888888889	-888.888888888889	-888.888888888889	-888.888888888889	-888.888888888889	-888.888888888889	-888.888888888889	-888.888888888889
'EX_acgam(e)'	-645.237302778545	1000			'EX_acgam(e)'	-1000	-1000	-1000	-1000	-1000	-1000	-1000	-1000	-1000	-1000	-1000	-1000	-1000	-1000	-1000	-1000	-1000	-1000	-1000	-1000	-1000	-1000	-1000	-1000	-1000	-1000	-1000	-1000	-1000	-1000	-1000	-1000	-1000	-1000	-1000	-1000	-1000	-1000	-1000	-1000	-1000	-1000	-1000	-1000
'EX_acnam(e)'	0	1000			'EX_acnam(e)'	0	0	0	0	0	0	0	0	0	0	0	0	0	0	0	0	0	0	0	0	0	0	0	0	0	0	0	0	0	0	0	0	0	0	0	0	0	0	0	0	0	0	0	0
'EX_ade(e)'	0	0			'EX_ade(e)'	0	0	0	0	0	0	0	0	0	0	0	0	0	0	0	0	0	0	0	0	0	0	0	0	0	0	0	0	0	0	0	0	0	0	0	0	0	0	0	0	0	0	0	0
'EX_adn(e)'	0.842520739719816	0.842522128872361			'EX_adn(e)'	0	0	0	0	0	0	0	0	0	0	0	0	0	0	0	0	0	0	0	0	0	0	0	0	0	0	0	0	0	0	0	0	0	0	0	0	0	0	0	0	0	0	0	0
'EX_ala_L(e)'	-1000	952.956960783497			'EX_ala_L(e)'	-1000	-1000	-1000	-1000	-1000	-1000	-1000	-1000	-1000	-1000	-1000	-1000	-1000	-1000	-1000	-1000	-1000	-1000	-1000	-1000	-1000	-1000	-1000	-1000	-1000	-1000	-1000	-1000	-1000	-1000	-1000	-1000	-1000	-1000	-1000	-1000	-1000	-1000	-1000	-1000	-1000	-1000	-1000	-1000
'EX_alaasp(e)'	-3.75071130065408e-05	0			'EX_alaasp(e)'	-1000	-1000	-1000	-1000	-1000	-1000	-1000	-1000	-1000	-1000	-1000	-1000	-1000	-1000	-1000	-1000	-1000	-1000	-1000	-1000	-1000	-1000	-1000	-1000	-1000	-1000	-1000	-1000	-1000	-1000	-1000	-1000	-1000	-1000	-1000	-1000	-1000	-1000	-1000	-1000	-1000	-1000	-1000	-1000
'EX_alagln(e)'	-3.75071062990173e-05	0			'EX_alagln(e)'	-1000	-1000	-1000	-1000	-1000	-1000	-1000	-1000	-1000	-1000	-1000	-1000	-1000	-1000	-1000	-1000	-1000	-1000	-1000	-1000	-1000	-1000	-1000	-1000	-1000	-1000	-1000	-1000	-1000	-1000	-1000	-1000	-1000	-1000	-1000	-1000	-1000	-1000	-1000	-1000	-1000	-1000	-1000	-1000
'EX_alaglu(e)'	-3.75071889493484e-05	0			'EX_alaglu(e)'	-1000	-1000	-1000	-1000	-1000	-1000	-1000	-1000	-1000	-1000	-1000	-1000	-1000	-1000	-1000	-1000	-1000	-1000	-1000	-1000	-1000	-1000	-1000	-1000	-1000	-1000	-1000	-1000	-1000	-1000	-1000	-1000	-1000	-1000	-1000	-1000	-1000	-1000	-1000	-1000	-1000	-1000	-1000	-1000
'EX_alagly(e)'	-3.75071272173955e-05	0			'EX_alagly(e)'	-1000	-1000	-1000	-1000	-1000	-1000	-1000	-1000	-1000	-1000	-1000	-1000	-1000	-1000	-1000	-1000	-1000	-1000	-1000	-1000	-1000	-1000	-1000	-1000	-1000	-1000	-1000	-1000	-1000	-1000	-1000	-1000	-1000	-1000	-1000	-1000	-1000	-1000	-1000	-1000	-1000	-1000	-1000	-1000
'EX_alahis(e)'	-3.75071946336902e-05	0			'EX_alahis(e)'	-1000	-1000	-1000	-1000	-1000	-1000	-1000	-1000	-1000	-1000	-1000	-1000	-1000	-1000	-1000	-1000	-1000	-1000	-1000	-1000	-1000	-1000	-1000	-1000	-1000	-1000	-1000	-1000	-1000	-1000	-1000	-1000	-1000	-1000	-1000	-1000	-1000	-1000	-1000	-1000	-1000	-1000	-1000	-1000
'EX_alaleu(e)'	-3.75071255120929e-05	0			'EX_alaleu(e)'	-1000	-1000	-1000	-1000	-1000	-1000	-1000	-1000	-1000	-1000	-1000	-1000	-1000	-1000	-1000	-1000	-1000	-1000	-1000	-1000	-1000	-1000	-1000	-1000	-1000	-1000	-1000	-1000	-1000	-1000	-1000	-1000	-1000	-1000	-1000	-1000	-1000	-1000	-1000	-1000	-1000	-1000	-1000	-1000
'EX_alathr(e)'	-3.75071847429354e-05	0			'EX_alathr(e)'	-1000	-1000	-1000	-1000	-1000	-1000	-1000	-1000	-1000	-1000	-1000	-1000	-1000	-1000	-1000	-1000	-1000	-1000	-1000	-1000	-1000	-1000	-1000	-1000	-1000	-1000	-1000	-1000	-1000	-1000	-1000	-1000	-1000	-1000	-1000	-1000	-1000	-1000	-1000	-1000	-1000	-1000	-1000	-1000
'EX_arbt(e)'	0	0			'EX_arbt(e)'	0	0	0	0	0	0	0	0	0	0	0	0	0	0	0	0	0	0	0	0	0	0	0	0	0	0	0	0	0	0	0	0	0	0	0	0	0	0	0	0	0	0	0	0
'EX_asn_L(e)'	-10.9286899579146	-10.9286523141787			'EX_asn_L(e)'	0	0	0	0	0	0	0	0	0	0	0	0	0	0	0	0	0	0	0	0	0	0	0	0	0	0	0	0	0	0	0	0	0	0	0	0	0	0	0	0	0	0	0	0
'EX_asp_L(e)'	-1000	948.108079109725			'EX_asp_L(e)'	-1000	-1000	-1000	-1000	-1000	-1000	-1000	-1000	-1000	-1000	-1000	-1000	-1000	-1000	-1000	-1000	-1000	-1000	-1000	-1000	-1000	-1000	-1000	-1000	-1000	-1000	-1000	-1000	-1000	-1000	-1000	-1000	-1000	-1000	-1000	-1000	-1000	-1000	-1000	-1000	-1000	-1000	-1000	-1000
'EX_biomass(e)'	54.4176160000000	54.4176166803493			'EX_biomass(e)'	0	0	0	0	0	0	0	0	0	0	0	0	0	0	0	0	0	0	0	0	0	0	0	0	0	0	0	0	0	0	0	0	0	0	0	0	0	0	0	0	0	0	0	0
'EX_btn(e)'	-3.75071085727541e-05	0			'EX_btn(e)'	-1000	-1000	-1000	-1000	-1000	-1000	-1000	-1000	-1000	-1000	-1000	-1000	-1000	-1000	-1000	-1000	-1000	-1000	-1000	-1000	-1000	-1000	-1000	-1000	-1000	-1000	-1000	-1000	-1000	-1000	-1000	-1000	-1000	-1000	-1000	-1000	-1000	-1000	-1000	-1000	-1000	-1000	-1000	-1000
'EX_ca2(e)'	-0.168504150050694	-0.168504147943963			'EX_ca2(e)'	0	0	0	0	0	0	0	0	0	0	0	0	0	0	0	0	0	0	0	0	0	0	0	0	0	0	0	0	0	0	0	0	0	0	0	0	0	0	0	0	0	0	0	0
'EX_cd2(e)'	0	0			'EX_cd2(e)'	0	0	0	0	0	0	0	0	0	0	0	0	0	0	0	0	0	0	0	0	0	0	0	0	0	0	0	0	0	0	0	0	0	0	0	0	0	0	0	0	0	0	0	0
'EX_cgly(e)'	-0.168541655083232	-0.168504147943963			'EX_cgly(e)'	-1000	-1000	-1000	-1000	-1000	-1000	-1000	-1000	-1000	-1000	-1000	-1000	-1000	-1000	-1000	-1000	-1000	-1000	-1000	-1000	-1000	-1000	-1000	-1000	-1000	-1000	-1000	-1000	-1000	-1000	-1000	-1000	-1000	-1000	-1000	-1000	-1000	-1000	-1000	-1000	-1000	-1000	-1000	-1000
'EX_chtbs(e)'	-3.75071695088991e-05	0			'EX_chtbs(e)'	-476.510067114094	-476.510067114094	-476.510067114094	-476.510067114094	-476.510067114094	-476.510067114094	-476.510067114094	-476.510067114094	-476.510067114094	-476.510067114094	-476.510067114094	-476.510067114094	-476.510067114094	-476.510067114094	-476.510067114094	-476.510067114094	-476.510067114094	-476.510067114094	-476.510067114094	-476.510067114094	-476.510067114094	-476.510067114094	-476.510067114094	-476.510067114094	-476.510067114094	-476.510067114094	-476.510067114094	-476.510067114094	-476.510067114094	-476.510067114094	-476.510067114094	-476.510067114094	-476.510067114094	-476.510067114094	-476.510067114094	-476.510067114094	-476.510067114094	-476.510067114094	-476.510067114094	-476.510067114094	-470.588235294118	-476.510067114094	-470.588235294118	-476.510067114094
'EX_cl(e)'	-0.168504150050694	-0.168504147943963			'EX_cl(e)'	0	0	0	0	0	0	0	0	0	0	0	0	0	0	0	0	0	0	0	0	0	0	0	0	0	0	0	0	0	0	0	0	0	0	0	0	0	0	0	0	0	0	0	0
'EX_co2(e)'	999.999962492884	1000			'EX_co2(e)'	-1000	-1000	-1000	-1000	-1000	-1000	-1000	-1000	-1000	-1000	-1000	-1000	-1000	-1000	-1000	-1000	-1000	-1000	-1000	-1000	-1000	-1000	-1000	-1000	-1000	-1000	-1000	-1000	-1000	-1000	-1000	-1000	-1000	-1000	-1000	-1000	-1000	-1000	-1000	-1000	-1000	-1000	-1000	-1000
'EX_cobalt2(e)'	-0.168504150050694	-0.168504147943963			'EX_cobalt2(e)'	0	0	0	0	0	0	0	0	0	0	0	0	0	0	0	0	0	0	0	0	0	0	0	0	0	0	0	0	0	0	0	0	0	0	0	0	0	0	0	0	0	0	0	0
'EX_core2(e)'	-1000	1000			'EX_core2(e)'	-1000	-1000	-1000	-1000	-1000	-1000	-1000	-1000	-1000	-1000	-1000	-1000	-1000	-1000	-1000	-1000	-1000	-1000	-1000	-1000	-1000	-1000	-1000	-1000	-1000	-1000	-1000	-1000	-1000	-1000	-1000	-1000	-1000	-1000	-1000	-1000	-1000	-1000	-1000	-1000	-1000	-1000	-1000	-1000
'EX_core3(e)'	-1000	1000			'EX_core3(e)'	-1000	-1000	-1000	-1000	-1000	-1000	-1000	-1000	-1000	-1000	-1000	-1000	-1000	-1000	-1000	-1000	-1000	-1000	-1000	-1000	-1000	-1000	-1000	-1000	-1000	-1000	-1000	-1000	-1000	-1000	-1000	-1000	-1000	-1000	-1000	-1000	-1000	-1000	-1000	-1000	-1000	-1000	-1000	-1000
'EX_core4(e)'	-1000	0			'EX_core4(e)'	-1000	-1000	-1000	-1000	-1000	-1000	-1000	-1000	-1000	-1000	-1000	-1000	-1000	-1000	-1000	-1000	-1000	-1000	-1000	-1000	-1000	-1000	-1000	-1000	-1000	-1000	-1000	-1000	-1000	-1000	-1000	-1000	-1000	-1000	-1000	-1000	-1000	-1000	-1000	-1000	-1000	-1000	-1000	-1000
'EX_core5(e)'	-1000	0			'EX_core5(e)'	-1000	-1000	-1000	-1000	-1000	-1000	-1000	-1000	-1000	-1000	-1000	-1000	-1000	-1000	-1000	-1000	-1000	-1000	-1000	-1000	-1000	-1000	-1000	-1000	-1000	-1000	-1000	-1000	-1000	-1000	-1000	-1000	-1000	-1000	-1000	-1000	-1000	-1000	-1000	-1000	-1000	-1000	-1000	-1000
'EX_core6(e)'	-1000	1000			'EX_core6(e)'	-1000	-1000	-1000	-1000	-1000	-1000	-1000	-1000	-1000	-1000	-1000	-1000	-1000	-1000	-1000	-1000	-1000	-1000	-1000	-1000	-1000	-1000	-1000	-1000	-1000	-1000	-1000	-1000	-1000	-1000	-1000	-1000	-1000	-1000	-1000	-1000	-1000	-1000	-1000	-1000	-1000	-1000	-1000	-1000
'EX_core7(e)'	-1000	0			'EX_core7(e)'	-1000	-1000	-1000	-1000	-1000	-1000	-1000	-1000	-1000	-1000	-1000	-1000	-1000	-1000	-1000	-1000	-1000	-1000	-1000	-1000	-1000	-1000	-1000	-1000	-1000	-1000	-1000	-1000	-1000	-1000	-1000	-1000	-1000	-1000	-1000	-1000	-1000	-1000	-1000	-1000	-1000	-1000	-1000	-1000
'EX_core8(e)'	-1000	0			'EX_core8(e)'	-1000	-1000	-1000	-1000	-1000	-1000	-1000	-1000	-1000	-1000	-1000	-1000	-1000	-1000	-1000	-1000	-1000	-1000	-1000	-1000	-1000	-1000	-1000	-1000	-1000	-1000	-1000	-1000	-1000	-1000	-1000	-1000	-1000	-1000	-1000	-1000	-1000	-1000	-1000	-1000	-1000	-1000	-1000	-1000
'EX_csn(e)'	0	0			'EX_csn(e)'	0	0	0	0	0	0	0	0	0	0	0	0	0	0	0	0	0	0	0	0	0	0	0	0	0	0	0	0	0	0	0	0	0	0	0	0	0	0	0	0	0	0	0	0
'EX_cu2(e)'	-0.168504150050694	-0.168504147943963			'EX_cu2(e)'	0	0	0	0	0	0	0	0	0	0	0	0	0	0	0	0	0	0	0	0	0	0	0	0	0	0	0	0	0	0	0	0	0	0	0	0	0	0	0	0	0	0	0	0
'EX_cys_L(e)'	-4.48069358410930	988.396269950572			'EX_cys_L(e)'	0	0	0	0	0	0	0	0	0	0	0	0	0	0	0	0	0	0	0	0	0	0	0	0	0	0	0	0	0	0	0	0	0	0	0	0	0	0	0	0	0	0	0	0
'EX_cytd(e)'	-902.335095938942	-6.32038634420758			'EX_cytd(e)'	-1000	-1000	-1000	-1000	-1000	-1000	-1000	-1000	-1000	-1000	-1000	-1000	-1000	-1000	-1000	-1000	-1000	-1000	-1000	-1000	-1000	-1000	-1000	-1000	-1000	-1000	-1000	-1000	-1000	-1000	-1000	-1000	-1000	-1000	-1000	-1000	-1000	-1000	-1000	-1000	-1000	-1000	-1000	-1000
'EX_dad_2(e)'	0	1.38915652314608e-06			'EX_dad_2(e)'	0	0	0	0	0	0	0	0	0	0	0	0	0	0	0	0	0	0	0	0	0	0	0	0	0	0	0	0	0	0	0	0	0	0	0	0	0	0	0	0	0	0	0	0
'EX_ddca(e)'	-126.054567715942	-126.054522707449			'EX_ddca(e)'	-1000	-1000	-1000	-1000	-1000	-1000	-1000	-1000	-1000	-1000	-1000	-1000	-1000	-1000	-1000	-1000	-1000	-1000	-1000	-1000	-1000	-1000	-1000	-1000	-1000	-1000	-1000	-1000	-1000	-1000	-1000	-1000	-1000	-1000	-1000	-1000	-1000	-1000	-1000	-1000	-1000	-1000	-1000	-1000
'EX_dgsn(e)'	0	1.38915356728830e-06			'EX_dgsn(e)'	0	0	0	0	0	0	0	0	0	0	0	0	0	0	0	0	0	0	0	0	0	0	0	0	0	0	0	0	0	0	0	0	0	0	0	0	0	0	0	0	0	0	0	0
'EX_dsT_antigen(e)'	-1000	0			'EX_dsT_antigen(e)'	-1000	-1000	-1000	-1000	-1000	-1000	-1000	-1000	-1000	-1000	-1000	-1000	-1000	-1000	-1000	-1000	-1000	-1000	-1000	-1000	-1000	-1000	-1000	-1000	-1000	-1000	-1000	-1000	-1000	-1000	-1000	-1000	-1000	-1000	-1000	-1000	-1000	-1000	-1000	-1000	-1000	-1000	-1000	-1000
'EX_etoh(e)'	-1000	1000			'EX_etoh(e)'	-1000	-1000	-1000	-1000	-1000	-1000	-1000	-1000	-1000	-1000	-1000	-1000	-1000	-1000	-1000	-1000	-1000	-1000	-1000	-1000	-1000	-1000	-1000	-1000	-1000	-1000	-1000	-1000	-1000	-1000	-1000	-1000	-1000	-1000	-1000	-1000	-1000	-1000	-1000	-1000	-1000	-1000	-1000	-1000
'EX_f1a(e)'	-1000	0			'EX_f1a(e)'	-1000	-1000	-1000	-1000	-1000	-1000	-1000	-1000	-1000	-1000	-1000	-1000	-1000	-1000	-1000	-1000	-1000	-1000	-1000	-1000	-1000	-1000	-1000	-1000	-1000	-1000	-1000	-1000	-1000	-1000	-1000	-1000	-1000	-1000	-1000	-1000	-1000	-1000	-1000	-1000	-1000	-1000	-1000	-1000
'EX_fe2(e)'	-0.337008300101388	-0.337008295888040			'EX_fe2(e)'	0	0	0	0	0	0	0	0	0	0	0	0	0	0	0	0	0	0	0	0	0	0	0	0	0	0	0	0	0	0	0	0	0	0	0	0	0	0	0	0	0	0	0	0
'EX_fe3(e)'	-0.168504150050694	-0.168504147943963			'EX_fe3(e)'	0	0	0	0	0	0	0	0	0	0	0	0	0	0	0	0	0	0	0	0	0	0	0	0	0	0	0	0	0	0	0	0	0	0	0	0	0	0	0	0	0	0	0	0
'EX_fecrm(e)'	0	0			'EX_fecrm(e)'	0	0	0	0	0	0	0	0	0	0	0	0	0	0	0	0	0	0	0	0	0	0	0	0	0	0	0	0	0	0	0	0	0	0	0	0	0	0	0	0	0	0	0	0
'EX_for(e)'	103.985292488839	1000			'EX_for(e)'	-1000	-1000	-1000	-1000	-1000	-1000	-1000	-1000	-1000	-1000	-1000	-1000	-1000	-1000	-1000	-1000	-1000	-1000	-1000	-1000	-1000	-1000	-1000	-1000	-1000	-1000	-1000	-1000	-1000	-1000	-1000	-1000	-1000	-1000	-1000	-1000	-1000	-1000	-1000	-1000	-1000	-1000	-1000	-1000
'EX_fru(e)'	-998.261683674496	0			'EX_fru(e)'	-1000	-1000	-1000	-1000	-1000	-1000	-1000	-1000	-1000	-1000	-1000	-1000	-1000	-1000	-1000	-1000	-1000	-1000	-1000	-1000	-1000	-1000	-1000	-1000	-1000	-1000	-1000	-1000	-1000	-1000	-1000	-1000	-1000	-1000	-1000	-1000	-1000	-1000	-1000	-1000	-1000	-1000	-1000	-1000
'EX_gal(e)'	0	1000			'EX_gal(e)'	0	0	0	0	0	0	0	0	0	0	0	0	0	0	0	0	0	0	0	0	0	0	0	0	0	0	0	0	0	0	0	0	0	0	0	0	0	0	0	0	0	0	0	0
'EX_galt(e)'	0	0			'EX_galt(e)'	0	0	0	0	0	0	0	0	0	0	0	0	0	0	0	0	0	0	0	0	0	0	0	0	0	0	0	0	0	0	0	0	0	0	0	0	0	0	0	0	0	0	0	0
'EX_gam(e)'	-592.093412707476	0			'EX_gam(e)'	-1000	-1000	-1000	-1000	-1000	-1000	-1000	-1000	-1000	-1000	-1000	-1000	-1000	-1000	-1000	-1000	-1000	-1000	-1000	-1000	-1000	-1000	-1000	-1000	-1000	-1000	-1000	-1000	-1000	-1000	-1000	-1000	-1000	-1000	-1000	-1000	-1000	-1000	-1000	-1000	-1000	-1000	-1000	-1000
'EX_glc_D(e)'	-592.093412707476	0			'EX_glc_D(e)'	-1000	-1000	-1000	-1000	-1000	-1000	-1000	-1000	-1000	-1000	-1000	-1000	-1000	-1000	-1000	-1000	-1000	-1000	-1000	-1000	-1000	-1000	-1000	-1000	-1000	-1000	-1000	-1000	-1000	-1000	-1000	-1000	-1000	-1000	-1000	-1000	-1000	-1000	-1000	-1000	-1000	-1000	-1000	-1000
'EX_gln_L(e)'	-923.411011407013	868.618441122261			'EX_gln_L(e)'	-1000	-1000	-1000	-1000	-1000	-1000	-1000	-1000	-1000	-1000	-1000	-1000	-1000	-1000	-1000	-1000	-1000	-1000	-1000	-1000	-1000	-1000	-1000	-1000	-1000	-1000	-1000	-1000	-1000	-1000	-1000	-1000	-1000	-1000	-1000	-1000	-1000	-1000	-1000	-1000	-1000	-1000	-1000	-1000
'EX_glu_L(e)'	-1000	0			'EX_glu_L(e)'	-1000	-1000	-1000	-1000	-1000	-1000	-1000	-1000	-1000	-1000	-1000	-1000	-1000	-1000	-1000	-1000	-1000	-1000	-1000	-1000	-1000	-1000	-1000	-1000	-1000	-1000	-1000	-1000	-1000	-1000	-1000	-1000	-1000	-1000	-1000	-1000	-1000	-1000	-1000	-1000	-1000	-1000	-1000	-1000
'EX_gly(e)'	-1000	1000			'EX_gly(e)'	-1000	-1000	-1000	-1000	-1000	-1000	-1000	-1000	-1000	-1000	-1000	-1000	-1000	-1000	-1000	-1000	-1000	-1000	-1000	-1000	-1000	-1000	-1000	-1000	-1000	-1000	-1000	-1000	-1000	-1000	-1000	-1000	-1000	-1000	-1000	-1000	-1000	-1000	-1000	-1000	-1000	-1000	-1000	-1000
'EX_glyasn(e)'	-3.75070923155363e-05	0			'EX_glyasn(e)'	-1000	-1000	-1000	-1000	-1000	-1000	-1000	-1000	-1000	-1000	-1000	-1000	-1000	-1000	-1000	-1000	-1000	-1000	-1000	-1000	-1000	-1000	-1000	-1000	-1000	-1000	-1000	-1000	-1000	-1000	-1000	-1000	-1000	-1000	-1000	-1000	-1000	-1000	-1000	-1000	-1000	-1000	-1000	-1000
'EX_glyasp(e)'	-3.75071371081503e-05	0			'EX_glyasp(e)'	-1000	-1000	-1000	-1000	-1000	-1000	-1000	-1000	-1000	-1000	-1000	-1000	-1000	-1000	-1000	-1000	-1000	-1000	-1000	-1000	-1000	-1000	-1000	-1000	-1000	-1000	-1000	-1000	-1000	-1000	-1000	-1000	-1000	-1000	-1000	-1000	-1000	-1000	-1000	-1000	-1000	-1000	-1000	-1000
'EX_glyc(e)'	1.73831632550400	1000			'EX_glyc(e)'	0	0	0	0	0	0	0	0	0	0	0	0	0	0	0	0	0	0	0	0	0	0	0	0	0	0	0	0	0	0	0	0	0	0	0	0	0	0	0	0	0	0	0	0
'EX_glycys(e)'	-3.75071397229476e-05	0			'EX_glycys(e)'	-1000	-1000	-1000	-1000	-1000	-1000	-1000	-1000	-1000	-1000	-1000	-1000	-1000	-1000	-1000	-1000	-1000	-1000	-1000	-1000	-1000	-1000	-1000	-1000	-1000	-1000	-1000	-1000	-1000	-1000	-1000	-1000	-1000	-1000	-1000	-1000	-1000	-1000	-1000	-1000	-1000	-1000	-1000	-1000
'EX_glygln(e)'	-3.75071062990173e-05	0			'EX_glygln(e)'	-1000	-1000	-1000	-1000	-1000	-1000	-1000	-1000	-1000	-1000	-1000	-1000	-1000	-1000	-1000	-1000	-1000	-1000	-1000	-1000	-1000	-1000	-1000	-1000	-1000	-1000	-1000	-1000	-1000	-1000	-1000	-1000	-1000	-1000	-1000	-1000	-1000	-1000	-1000	-1000	-1000	-1000	-1000	-1000
'EX_glyglu(e)'	-3.75071855387432e-05	0			'EX_glyglu(e)'	-1000	-1000	-1000	-1000	-1000	-1000	-1000	-1000	-1000	-1000	-1000	-1000	-1000	-1000	-1000	-1000	-1000	-1000	-1000	-1000	-1000	-1000	-1000	-1000	-1000	-1000	-1000	-1000	-1000	-1000	-1000	-1000	-1000	-1000	-1000	-1000	-1000	-1000	-1000	-1000	-1000	-1000	-1000	-1000
'EX_glyleu(e)'	-1000	0			'EX_glyleu(e)'	-1000	-1000	-1000	-1000	-1000	-1000	-1000	-1000	-1000	-1000	-1000	-1000	-1000	-1000	-1000	-1000	-1000	-1000	-1000	-1000	-1000	-1000	-1000	-1000	-1000	-1000	-1000	-1000	-1000	-1000	-1000	-1000	-1000	-1000	-1000	-1000	-1000	-1000	-1000	-1000	-1000	-1000	-1000	-1000
'EX_glymet(e)'	-3.75070912923547e-05	0			'EX_glymet(e)'	-1000	-1000	-1000	-1000	-1000	-1000	-1000	-1000	-1000	-1000	-1000	-1000	-1000	-1000	-1000	-1000	-1000	-1000	-1000	-1000	-1000	-1000	-1000	-1000	-1000	-1000	-1000	-1000	-1000	-1000	-1000	-1000	-1000	-1000	-1000	-1000	-1000	-1000	-1000	-1000	-1000	-1000	-1000	-1000
'EX_glyphe(e)'	-3.75070681002399e-05	0			'EX_glyphe(e)'	-1000	-1000	-1000	-1000	-1000	-1000	-1000	-1000	-1000	-1000	-1000	-1000	-1000	-1000	-1000	-1000	-1000	-1000	-1000	-1000	-1000	-1000	-1000	-1000	-1000	-1000	-1000	-1000	-1000	-1000	-1000	-1000	-1000	-1000	-1000	-1000	-1000	-1000	-1000	-1000	-1000	-1000	-1000	-1000
'EX_glypro(e)'	-3.75070901554864e-05	0			'EX_glypro(e)'	-1000	-1000	-1000	-1000	-1000	-1000	-1000	-1000	-1000	-1000	-1000	-1000	-1000	-1000	-1000	-1000	-1000	-1000	-1000	-1000	-1000	-1000	-1000	-1000	-1000	-1000	-1000	-1000	-1000	-1000	-1000	-1000	-1000	-1000	-1000	-1000	-1000	-1000	-1000	-1000	-1000	-1000	-1000	-1000
'EX_glytyr(e)'	-3.75072028191426e-05	0			'EX_glytyr(e)'	-1000	-1000	-1000	-1000	-1000	-1000	-1000	-1000	-1000	-1000	-1000	-1000	-1000	-1000	-1000	-1000	-1000	-1000	-1000	-1000	-1000	-1000	-1000	-1000	-1000	-1000	-1000	-1000	-1000	-1000	-1000	-1000	-1000	-1000	-1000	-1000	-1000	-1000	-1000	-1000	-1000	-1000	-1000	-1000
'EX_gncore1(e)'	-1000	0			'EX_gncore1(e)'	-1000	-1000	-1000	-1000	-1000	-1000	-1000	-1000	-1000	-1000	-1000	-1000	-1000	-1000	-1000	-1000	-1000	-1000	-1000	-1000	-1000	-1000	-1000	-1000	-1000	-1000	-1000	-1000	-1000	-1000	-1000	-1000	-1000	-1000	-1000	-1000	-1000	-1000	-1000	-1000	-1000	-1000	-1000	-1000
'EX_gncore2(e)'	-1000	0			'EX_gncore2(e)'	-1000	-1000	-1000	-1000	-1000	-1000	-1000	-1000	-1000	-1000	-1000	-1000	-1000	-1000	-1000	-1000	-1000	-1000	-1000	-1000	-1000	-1000	-1000	-1000	-1000	-1000	-1000	-1000	-1000	-1000	-1000	-1000	-1000	-1000	-1000	-1000	-1000	-1000	-1000	-1000	-1000	-1000	-1000	-1000
'EX_h(e)'	999.999962492909	1000			'EX_h(e)'	-1000	-1000	-1000	-1000	-1000	-1000	-1000	-1000	-1000	-1000	-1000	-1000	-1000	-1000	-1000	-1000	-1000	-1000	-1000	-1000	-1000	-1000	-1000	-1000	-1000	-1000	-1000	-1000	-1000	-1000	-1000	-1000	-1000	-1000	-1000	-1000	-1000	-1000	-1000	-1000	-1000	-1000	-1000	-1000
'EX_h2(e)'	-1000	0			'EX_h2(e)'	-1000	-1000	-1000	-1000	-1000	-1000	-1000	-1000	-1000	-1000	-1000	-1000	-1000	-1000	-1000	-1000	-1000	-1000	-1000	-1000	-1000	-1000	-1000	-1000	-1000	-1000	-1000	-1000	-1000	-1000	-1000	-1000	-1000	-1000	-1000	-1000	-1000	-1000	-1000	-1000	-1000	-1000	-1000	-1000
'EX_h2o(e)'	-1000	1000			'EX_h2o(e)'	-1000	-1000	-1000	-1000	-1000	-1000	-1000	-1000	-1000	-1000	-1000	-1000	-1000	-1000	-1000	-1000	-1000	-1000	-1000	-1000	-1000	-1000	-1000	-1000	-1000	-1000	-1000	-1000	-1000	-1000	-1000	-1000	-1000	-1000	-1000	-1000	-1000	-1000	-1000	-1000	-1000	-1000	-1000	-1000
'EX_h2s(e)'	-3.75072315819125e-05	351.739204105981			'EX_h2s(e)'	-1000	-1000	-1000	-1000	-1000	-1000	-1000	-1000	-1000	-1000	-1000	-1000	-1000	-1000	-1000	-1000	-1000	-1000	-1000	-1000	-1000	-1000	-1000	-1000	-1000	-1000	-1000	-1000	-1000	-1000	-1000	-1000	-1000	-1000	-1000	-1000	-1000	-1000	-1000	-1000	-1000	-1000	-1000	-1000
'EX_hdca(e)'	-3.75070760583185e-05	3.75072091856055e-05			'EX_hdca(e)'	-1000	-1000	-1000	-1000	-1000	-1000	-1000	-1000	-1000	-1000	-1000	-1000	-1000	-1000	-1000	-1000	-1000	-1000	-1000	-1000	-1000	-1000	-1000	-1000	-1000	-1000	-1000	-1000	-1000	-1000	-1000	-1000	-1000	-1000	-1000	-1000	-1000	-1000	-1000	-1000	-1000	-1000	-1000	-1000
'EX_hg2(e)'	0	0			'EX_hg2(e)'	0	0	0	0	0	0	0	0	0	0	0	0	0	0	0	0	0	0	0	0	0	0	0	0	0	0	0	0	0	0	0	0	0	0	0	0	0	0	0	0	0	0	0	0
'EX_his_L(e)'	-4.31335796855115	-4.31332040749044			'EX_his_L(e)'	0	0	0	0	0	0	0	0	0	0	0	0	0	0	0	0	0	0	0	0	0	0	0	0	0	0	0	0	0	0	0	0	0	0	0	0	0	0	0	0	0	0	0	0
'EX_ind3ac(e)'	0	0			'EX_ind3ac(e)'	0	0	0	0	0	0	0	0	0	0	0	0	0	0	0	0	0	0	0	0	0	0	0	0	0	0	0	0	0	0	0	0	0	0	0	0	0	0	0	0	0	0	0	0
'EX_indole(e)'	-2.56862034254584	-2.56861906019401			'EX_indole(e)'	0	0	0	0	0	0	0	0	0	0	0	0	0	0	0	0	0	0	0	0	0	0	0	0	0	0	0	0	0	0	0	0	0	0	0	0	0	0	0	0	0	0	0	0
'EX_ins(e)'	0	1.50028404277691e-06			'EX_ins(e)'	0	0	0	0	0	0	0	0	0	0	0	0	0	0	0	0	0	0	0	0	0	0	0	0	0	0	0	0	0	0	0	0	0	0	0	0	0	0	0	0	0	0	0	0
'EX_k(e)'	-0.168504150050694	-0.168504147943963			'EX_k(e)'	0	0	0	0	0	0	0	0	0	0	0	0	0	0	0	0	0	0	0	0	0	0	0	0	0	0	0	0	0	0	0	0	0	0	0	0	0	0	0	0	0	0	0	0
'EX_lac_D(e)'	-1000	1000			'EX_lac_D(e)'	-1000	-1000	-1000	-1000	-1000	-1000	-1000	-1000	-1000	-1000	-1000	-1000	-1000	-1000	-1000	-1000	-1000	-1000	-1000	-1000	-1000	-1000	-1000	-1000	-1000	-1000	-1000	-1000	-1000	-1000	-1000	-1000	-1000	-1000	-1000	-1000	-1000	-1000	-1000	-1000	-1000	-1000	-1000	-1000
'EX_leu_L(e)'	-20.4278291256363	979.572208636896			'EX_leu_L(e)'	0	0	0	0	0	0	0	0	0	0	0	0	0	0	0	0	0	0	0	0	0	0	0	0	0	0	0	0	0	0	0	0	0	0	0	0	0	0	0	0	0	0	0	0
'EX_lys_L(e)'	-15.5329645052390	984.467035688960			'EX_lys_L(e)'	0	0	0	0	0	0	0	0	0	0	0	0	0	0	0	0	0	0	0	0	0	0	0	0	0	0	0	0	0	0	0	0	0	0	0	0	0	0	0	0	0	0	0	0
'EX_malt(e)'	0	0			'EX_malt(e)'	0	0	0	0	0	0	0	0	0	0	0	0	0	0	0	0	0	0	0	0	0	0	0	0	0	0	0	0	0	0	0	0	0	0	0	0	0	0	0	0	0	0	0	0
'EX_man(e)'	-592.093412707473	0			'EX_man(e)'	-1000	-1000	-1000	-1000	-1000	-1000	-1000	-1000	-1000	-1000	-1000	-1000	-1000	-1000	-1000	-1000	-1000	-1000	-1000	-1000	-1000	-1000	-1000	-1000	-1000	-1000	-1000	-1000	-1000	-1000	-1000	-1000	-1000	-1000	-1000	-1000	-1000	-1000	-1000	-1000	-1000	-1000	-1000	-1000
'EX_met_L(e)'	-1000	-7.12303796562219			'EX_met_L(e)'	-1000	-1000	-1000	-1000	-1000	-1000	-1000	-1000	-1000	-1000	-1000	-1000	-1000	-1000	-1000	-1000	-1000	-1000	-1000	-1000	-1000	-1000	-1000	-1000	-1000	-1000	-1000	-1000	-1000	-1000	-1000	-1000	-1000	-1000	-1000	-1000	-1000	-1000	-1000	-1000	-1000	-1000	-1000	-1000
'EX_metala(e)'	-3.75072359020123e-05	0			'EX_metala(e)'	-1000	-1000	-1000	-1000	-1000	-1000	-1000	-1000	-1000	-1000	-1000	-1000	-1000	-1000	-1000	-1000	-1000	-1000	-1000	-1000	-1000	-1000	-1000	-1000	-1000	-1000	-1000	-1000	-1000	-1000	-1000	-1000	-1000	-1000	-1000	-1000	-1000	-1000	-1000	-1000	-1000	-1000	-1000	-1000
'EX_mg2(e)'	-0.168504150050694	-0.168504147943963			'EX_mg2(e)'	0	0	0	0	0	0	0	0	0	0	0	0	0	0	0	0	0	0	0	0	0	0	0	0	0	0	0	0	0	0	0	0	0	0	0	0	0	0	0	0	0	0	0	0
'EX_mn2(e)'	-0.168504150050694	-0.168504147943963			'EX_mn2(e)'	0	0	0	0	0	0	0	0	0	0	0	0	0	0	0	0	0	0	0	0	0	0	0	0	0	0	0	0	0	0	0	0	0	0	0	0	0	0	0	0	0	0	0	0
'EX_mnl(e)'	0	0			'EX_mnl(e)'	0	0	0	0	0	0	0	0	0	0	0	0	0	0	0	0	0	0	0	0	0	0	0	0	0	0	0	0	0	0	0	0	0	0	0	0	0	0	0	0	0	0	0	0
'EX_mqn8(e)'	-0.168504150050694	-0.168504147943963			'EX_mqn8(e)'	0	0	0	0	0	0	0	0	0	0	0	0	0	0	0	0	0	0	0	0	0	0	0	0	0	0	0	0	0	0	0	0	0	0	0	0	0	0	0	0	0	0	0	0
'EX_nac(e)'	0.168504147943963	0.168511649360767			'EX_nac(e)'	0	0	0	0	0	0	0	0	0	0	0	0	0	0	0	0	0	0	0	0	0	0	0	0	0	0	0	0	0	0	0	0	0	0	0	0	0	0	0	0	0	0	0	0
'EX_nh4(e)'	-1000	1000			'EX_nh4(e)'	-1000	-1000	-1000	-1000	-1000	-1000	-1000	-1000	-1000	-1000	-1000	-1000	-1000	-1000	-1000	-1000	-1000	-1000	-1000	-1000	-1000	-1000	-1000	-1000	-1000	-1000	-1000	-1000	-1000	-1000	-1000	-1000	-1000	-1000	-1000	-1000	-1000	-1000	-1000	-1000	-1000	-1000	-1000	-1000
'EX_o2(e)'	-1000	0			'EX_o2(e)'	-1000	-1000	-1000	-1000	-1000	-1000	-1000	-1000	-1000	-1000	-1000	-1000	-1000	-1000	-1000	-1000	-1000	-1000	-1000	-1000	-1000	-1000	-1000	-1000	-1000	-1000	-1000	-1000	-1000	-1000	-1000	-1000	-1000	-1000	-1000	-1000	-1000	-1000	-1000	-1000	-1000	-1000	-1000	-1000
'EX_ocdca(e)'	-4.63554770849601	-4.63547269431172			'EX_ocdca(e)'	-1000	-1000	-1000	-1000	-1000	-1000	-1000	-1000	-1000	-1000	-1000	-1000	-1000	-1000	-1000	-1000	-1000	-1000	-1000	-1000	-1000	-1000	-1000	-1000	-1000	-1000	-1000	-1000	-1000	-1000	-1000	-1000	-1000	-1000	-1000	-1000	-1000	-1000	-1000	-1000	-1000	-1000	-1000	-1000
'EX_ocdcea(e)'	0	0			'EX_ocdcea(e)'	0	0	0	0	0	0	0	0	0	0	0	0	0	0	0	0	0	0	0	0	0	0	0	0	0	0	0	0	0	0	0	0	0	0	0	0	0	0	0	0	0	0	0	0
'EX_orn(e)'	-13.5933301850929	882.421377495880			'EX_orn(e)'	0	0	0	0	0	0	0	0	0	0	0	0	0	0	0	0	0	0	0	0	0	0	0	0	0	0	0	0	0	0	0	0	0	0	0	0	0	0	0	0	0	0	0	0
'EX_pb(e)'	0	0			'EX_pb(e)'	0	0	0	0	0	0	0	0	0	0	0	0	0	0	0	0	0	0	0	0	0	0	0	0	0	0	0	0	0	0	0	0	0	0	0	0	0	0	0	0	0	0	0	0
'EX_phe_L(e)'	-8.40861012944754	985.024309583954			'EX_phe_L(e)'	0	0	0	0	0	0	0	0	0	0	0	0	0	0	0	0	0	0	0	0	0	0	0	0	0	0	0	0	0	0	0	0	0	0	0	0	0	0	0	0	0	0	0	0
'EX_pheme(e)'	-0.168504150050694	-0.168504147943963			'EX_pheme(e)'	0	0	0	0	0	0	0	0	0	0	0	0	0	0	0	0	0	0	0	0	0	0	0	0	0	0	0	0	0	0	0	0	0	0	0	0	0	0	0	0	0	0	0	0
'EX_pi(e)'	-1000	-91.8911644884640			'EX_pi(e)'	-1000	-1000	-1000	-1000	-1000	-1000	-1000	-1000	-1000	-1000	-1000	-1000	-1000	-1000	-1000	-1000	-1000	-1000	-1000	-1000	-1000	-1000	-1000	-1000	-1000	-1000	-1000	-1000	-1000	-1000	-1000	-1000	-1000	-1000	-1000	-1000	-1000	-1000	-1000	-1000	-1000	-1000	-1000	-1000
'EX_ppa(e)'	102.468755157407	1000			'EX_ppa(e)'	0	0	0	0	0	0	0	0	0	0	0	0	0	0	0	0	0	0	0	0	0	0	0	0	0	0	0	0	0	0	0	0	0	0	0	0	0	0	0	0	0	0	0	0
'EX_ppi(e)'	0	454.054417755768			'EX_ppi(e)'	0	0	0	0	0	0	0	0	0	0	0	0	0	0	0	0	0	0	0	0	0	0	0	0	0	0	0	0	0	0	0	0	0	0	0	0	0	0	0	0	0	0	0	0
'EX_pro_L(e)'	-10.0319250166513	885.982820001557			'EX_pro_L(e)'	-1000	-1000	-1000	-1000	-1000	-1000	-1000	-1000	-1000	-1000	-1000	-1000	-1000	-1000	-1000	-1000	-1000	-1000	-1000	-1000	-1000	-1000	-1000	-1000	-1000	-1000	-1000	-1000	-1000	-1000	-1000	-1000	-1000	-1000	-1000	-1000	-1000	-1000	-1000	-1000	-1000	-1000	-1000	-1000
'EX_sT_antigen(e)'	-1000	1000			'EX_sT_antigen(e)'	-1000	-1000	-1000	-1000	-1000	-1000	-1000	-1000	-1000	-1000	-1000	-1000	-1000	-1000	-1000	-1000	-1000	-1000	-1000	-1000	-1000	-1000	-1000	-1000	-1000	-1000	-1000	-1000	-1000	-1000	-1000	-1000	-1000	-1000	-1000	-1000	-1000	-1000	-1000	-1000	-1000	-1000	-1000	-1000
'EX_sTn_antigen(e)'	-1000	0			'EX_sTn_antigen(e)'	-1000	-1000	-1000	-1000	-1000	-1000	-1000	-1000	-1000	-1000	-1000	-1000	-1000	-1000	-1000	-1000	-1000	-1000	-1000	-1000	-1000	-1000	-1000	-1000	-1000	-1000	-1000	-1000	-1000	-1000	-1000	-1000	-1000	-1000	-1000	-1000	-1000	-1000	-1000	-1000	-1000	-1000	-1000	-1000
'EX_salcn(e)'	0	0			'EX_salcn(e)'	0	0	0	0	0	0	0	0	0	0	0	0	0	0	0	0	0	0	0	0	0	0	0	0	0	0	0	0	0	0	0	0	0	0	0	0	0	0	0	0	0	0	0	0
'EX_sbt_D(e)'	0	0			'EX_sbt_D(e)'	0	0	0	0	0	0	0	0	0	0	0	0	0	0	0	0	0	0	0	0	0	0	0	0	0	0	0	0	0	0	0	0	0	0	0	0	0	0	0	0	0	0	0	0
'EX_ser_L(e)'	-1000	1000			'EX_ser_L(e)'	-1000	-1000	-1000	-1000	-1000	-1000	-1000	-1000	-1000	-1000	-1000	-1000	-1000	-1000	-1000	-1000	-1000	-1000	-1000	-1000	-1000	-1000	-1000	-1000	-1000	-1000	-1000	-1000	-1000	-1000	-1000	-1000	-1000	-1000	-1000	-1000	-1000	-1000	-1000	-1000	-1000	-1000	-1000	-1000
'EX_so4(e)'	-351.907708253908	-0.168504147943963			'EX_so4(e)'	-1000	-1000	-1000	-1000	-1000	-1000	-1000	-1000	-1000	-1000	-1000	-1000	-1000	-1000	-1000	-1000	-1000	-1000	-1000	-1000	-1000	-1000	-1000	-1000	-1000	-1000	-1000	-1000	-1000	-1000	-1000	-1000	-1000	-1000	-1000	-1000	-1000	-1000	-1000	-1000	-1000	-1000	-1000	-1000
'EX_spmd(e)'	-0.168504150050694	-0.168504147943963			'EX_spmd(e)'	0	0	0	0	0	0	0	0	0	0	0	0	0	0	0	0	0	0	0	0	0	0	0	0	0	0	0	0	0	0	0	0	0	0	0	0	0	0	0	0	0	0	0	0
'EX_succ(e)'	-1000	988.228826946234			'EX_succ(e)'	-1000	-1000	-1000	-1000	-1000	-1000	-1000	-1000	-1000	-1000	-1000	-1000	-1000	-1000	-1000	-1000	-1000	-1000	-1000	-1000	-1000	-1000	-1000	-1000	-1000	-1000	-1000	-1000	-1000	-1000	-1000	-1000	-1000	-1000	-1000	-1000	-1000	-1000	-1000	-1000	-1000	-1000	-1000	-1000
'EX_sucr(e)'	0	0			'EX_sucr(e)'	0	0	0	0	0	0	0	0	0	0	0	0	0	0	0	0	0	0	0	0	0	0	0	0	0	0	0	0	0	0	0	0	0	0	0	0	0	0	0	0	0	0	0	0
'EX_thm(e)'	-0.168504150050694	-0.168502647659125			'EX_thm(e)'	0	0	0	0	0	0	0	0	0	0	0	0	0	0	0	0	0	0	0	0	0	0	0	0	0	0	0	0	0	0	0	0	0	0	0	0	0	0	0	0	0	0	0	0
'EX_thr_L(e)'	-1000	988.514111297984			'EX_thr_L(e)'	-1000	-1000	-1000	-1000	-1000	-1000	-1000	-1000	-1000	-1000	-1000	-1000	-1000	-1000	-1000	-1000	-1000	-1000	-1000	-1000	-1000	-1000	-1000	-1000	-1000	-1000	-1000	-1000	-1000	-1000	-1000	-1000	-1000	-1000	-1000	-1000	-1000	-1000	-1000	-1000	-1000	-1000	-1000	-1000
'EX_thymd(e)'	0	896.014707511121			'EX_thymd(e)'	0	0	0	0	0	0	0	0	0	0	0	0	0	0	0	0	0	0	0	0	0	0	0	0	0	0	0	0	0	0	0	0	0	0	0	0	0	0	0	0	0	0	0	0
'EX_tre(e)'	0	0			'EX_tre(e)'	0	0	0	0	0	0	0	0	0	0	0	0	0	0	0	0	0	0	0	0	0	0	0	0	0	0	0	0	0	0	0	0	0	0	0	0	0	0	0	0	0	0	0	0
'EX_ttdca(e)'	-1.36107650082749	-1.36100148664923			'EX_ttdca(e)'	-1000	-1000	-1000	-1000	-1000	-1000	-1000	-1000	-1000	-1000	-1000	-1000	-1000	-1000	-1000	-1000	-1000	-1000	-1000	-1000	-1000	-1000	-1000	-1000	-1000	-1000	-1000	-1000	-1000	-1000	-1000	-1000	-1000	-1000	-1000	-1000	-1000	-1000	-1000	-1000	-1000	-1000	-1000	-1000
'EX_tyr_L(e)'	-1000	-6.56708039180126			'EX_tyr_L(e)'	-1000	-1000	-1000	-1000	-1000	-1000	-1000	-1000	-1000	-1000	-1000	-1000	-1000	-1000	-1000	-1000	-1000	-1000	-1000	-1000	-1000	-1000	-1000	-1000	-1000	-1000	-1000	-1000	-1000	-1000	-1000	-1000	-1000	-1000	-1000	-1000	-1000	-1000	-1000	-1000	-1000	-1000	-1000	-1000
'EX_ura(e)'	-4.94286298023781	-4.94284214294498			'EX_ura(e)'	-138.461538461538	-138.461538461539	-138.461538461538	-138.461538461539	-138.461538461538	-138.461538461539	-138.461538461538	-138.461538461539	-138.461538461538	-138.461538461539	-138.461538461538	-138.461538461539	-138.461538461538	-138.461538461539	-138.461538461539	-138.461538461538	-138.461538461539	-138.461538461538	-138.461538461539	-138.461538461538	-138.461538461539	-138.461538461538	-138.461538461539	-138.461538461538	-138.461538461539	-138.461538461538	-138.461538461539	-138.461538461538	-138.461538461539	-138.461538461538	-138.461538461539	-138.461538461539	-138.461538461538	-138.461538461538	-138.461538461539	-138.461538461538	-138.461538461539	-138.461538461538	-138.461538461539	-138.461538461538	0	-138.461538461538	0	-138.461538461538
'EX_uri(e)'	0	2.08372762244835e-06			'EX_uri(e)'	0	0	0	0	0	0	0	0	0	0	0	0	0	0	0	0	0	0	0	0	0	0	0	0	0	0	0	0	0	0	0	0	0	0	0	0	0	0	0	0	0	0	0	0
'EX_xyl_D(e)'	0	0			'EX_xyl_D(e)'	0	0	0	0	0	0	0	0	0	0	0	0	0	0	0	0	0	0	0	0	0	0	0	0	0	0	0	0	0	0	0	0	0	0	0	0	0	0	0	0	0	0	0	0
'EX_zn2(e)'	-0.168504150050694	-0.168504147943963			'EX_zn2(e)'	0	0	0	0	0	0	0	0	0	0	0	0	0	0	0	0	0	0	0	0	0	0	0	0	0	0	0	0	0	0	0	0	0	0	0	0	0	0	0	0	0	0	0	0
'FACOAL140'	1.36100148664923	1.36107650082749			'FACOAL140'	-1000	-1000	-1000	-1000	-1000	-1000	-1000	-1000	-1000	-1000	-1000	-1000	-1000	-1000	-1000	-1000	-1000	-1000	-1000	-1000	-1000	-1000	-1000	-1000	-1000	-1000	-1000	-1000	-1000	-1000	-1000	-1000	-1000	-1000	-1000	-1000	-1000	-1000	-1000	-1000	-1000	-1000	-1000	-1000
'FACOAL160'	-3.75072091856055e-05	3.75070760583185e-05			'FACOAL160'	-1000	-1000	-1000	-1000	-1000	-1000	-1000	-1000	-1000	-1000	-1000	-1000	-1000	-1000	-1000	-1000	-1000	-1000	-1000	-1000	-1000	-1000	-1000	-1000	-1000	-1000	-1000	-1000	-1000	-1000	-1000	-1000	-1000	-1000	-1000	-1000	-1000	-1000	-1000	-1000	-1000	-1000	-1000	-1000
'FACOAL161'	0	0			'FACOAL161'	0	0	0	0	0	0	0	0	0	0	0	0	0	0	0	0	0	0	0	0	0	0	0	0	0	0	0	0	0	0	0	0	0	0	0	0	0	0	0	0	0	0	0	0
'FACOAL180'	-995.364527305955	4.63554770848202			'FACOAL180'	-1000	-1000	-1000	-1000	-1000	-1000	-1000	-1000	-1000	-1000	-1000	-1000	-1000	-1000	-1000	-1000	-1000	-1000	-1000	-1000	-1000	-1000	-1000	-1000	-1000	-1000	-1000	-1000	-1000	-1000	-1000	-1000	-1000	-1000	-1000	-1000	-1000	-1000	-1000	-1000	-1000	-1000	-1000	-1000
'FACOAL181'	0	0			'FACOAL181'	0	0	0	0	0	0	0	0	0	0	0	0	0	0	0	0	0	0	0	0	0	0	0	0	0	0	0	0	0	0	0	0	0	0	0	0	0	0	0	0	0	0	0	0
'FACOALAI15'	0	0			'FACOALAI15'	0	0	0	0	0	0	0	0	0	0	0	0	0	0	0	0	0	0	0	0	0	0	0	0	0	0	0	0	0	0	0	0	0	0	0	0	0	0	0	0	0	0	0	0
'FACOALAI17'	0	0			'FACOALAI17'	0	0	0	0	0	0	0	0	0	0	0	0	0	0	0	0	0	0	0	0	0	0	0	0	0	0	0	0	0	0	0	0	0	0	0	0	0	0	0	0	0	0	0	0
'FACOALI14'	0	0			'FACOALI14'	0	0	0	0	0	0	0	0	0	0	0	0	0	0	0	0	0	0	0	0	0	0	0	0	0	0	0	0	0	0	0	0	0	0	0	0	0	0	0	0	0	0	0	0
'FACOALI15'	0	0			'FACOALI15'	0	0	0	0	0	0	0	0	0	0	0	0	0	0	0	0	0	0	0	0	0	0	0	0	0	0	0	0	0	0	0	0	0	0	0	0	0	0	0	0	0	0	0	0
'FACOALI16'	0	0			'FACOALI16'	0	0	0	0	0	0	0	0	0	0	0	0	0	0	0	0	0	0	0	0	0	0	0	0	0	0	0	0	0	0	0	0	0	0	0	0	0	0	0	0	0	0	0	0
'FACOALI17'	0	0			'FACOALI17'	0	0	0	0	0	0	0	0	0	0	0	0	0	0	0	0	0	0	0	0	0	0	0	0	0	0	0	0	0	0	0	0	0	0	0	0	0	0	0	0	0	0	0	0
'FBA'	0	527.218689946486			'FBA'	0	0	0	0	0	0	0	0	0	0	0	0	0	0	0	0	0	0	0	0	0	0	0	0	0	0	0	0	0	0	0	0	0	0	0	0	0	0	0	0	0	0	0	0
'FBA2'	0	998.261683674496			'FBA2'	0	0	0	0	0	0	0	0	0	0	0	0	0	0	0	0	0	0	0	0	0	0	0	0	0	0	0	0	0	0	0	0	0	0	0	0	0	0	0	0	0	0	0	0
'FBA3'	0	527.218689946435			'FBA3'	0	0	0	0	0	0	0	0	0	0	0	0	0	0	0	0	0	0	0	0	0	0	0	0	0	0	0	0	0	0	0	0	0	0	0	0	0	0	0	0	0	0	0	0
'FCI'	0	0			'FCI'	0	0	0	0	0	0	0	0	0	0	0	0	0	0	0	0	0	0	0	0	0	0	0	0	0	0	0	0	0	0	0	0	0	0	0	0	0	0	0	0	0	0	0	0
'FCLK'	0	0			'FCLK'	0	0	0	0	0	0	0	0	0	0	0	0	0	0	0	0	0	0	0	0	0	0	0	0	0	0	0	0	0	0	0	0	0	0	0	0	0	0	0	0	0	0	0	0
'FE2abc'	0.337008295888000	0.337008300101403			'FE2abc'	0	0	0	0	0	0	0	0	0	0	0	0	0	0	0	0	0	0	0	0	0	0	0	0	0	0	0	0	0	0	0	0	0	0	0	0	0	0	0	0	0	0	0	0
'FE3abc'	0.168504147944000	0.168504150050701			'FE3abc'	0	0	0	0	0	0	0	0	0	0	0	0	0	0	0	0	0	0	0	0	0	0	0	0	0	0	0	0	0	0	0	0	0	0	0	0	0	0	0	0	0	0	0	0
'FECRMabc'	0	0			'FECRMabc'	0	0	0	0	0	0	0	0	0	0	0	0	0	0	0	0	0	0	0	0	0	0	0	0	0	0	0	0	0	0	0	0	0	0	0	0	0	0	0	0	0	0	0	0
'FMNAT'	0.168504147943963	0.168504150050701			'FMNAT'	0	0	0	0	0	0	0	0	0	0	0	0	0	0	0	0	0	0	0	0	0	0	0	0	0	0	0	0	0	0	0	0	0	0	0	0	0	0	0	0	0	0	0	0
'FMNRx2'	0	0			'FMNRx2'	0	0	0	0	0	0	0	0	0	0	0	0	0	0	0	0	0	0	0	0	0	0	0	0	0	0	0	0	0	0	0	0	0	0	0	0	0	0	0	0	0	0	0	0
'FOLD3'	0	0			'FOLD3'	0	0	0	0	0	0	0	0	0	0	0	0	0	0	0	0	0	0	0	0	0	0	0	0	0	0	0	0	0	0	0	0	0	0	0	0	0	0	0	0	0	0	0	0
'FORt'	-1000	-103.985292488839			'FORt'	-1000	-1000	-1000	-1000	-1000	-1000	-1000	-1000	-1000	-1000	-1000	-1000	-1000	-1000	-1000	-1000	-1000	-1000	-1000	-1000	-1000	-1000	-1000	-1000	-1000	-1000	-1000	-1000	-1000	-1000	-1000	-1000	-1000	-1000	-1000	-1000	-1000	-1000	-1000	-1000	-1000	-1000	-1000	-1000
'FPGS'	0	0			'FPGS'	0	0	0	0	0	0	0	0	0	0	0	0	0	0	0	0	0	0	0	0	0	0	0	0	0	0	0	0	0	0	0	0	0	0	0	0	0	0	0	0	0	0	0	0
'FPGS7'	0	0			'FPGS7'	0	0	0	0	0	0	0	0	0	0	0	0	0	0	0	0	0	0	0	0	0	0	0	0	0	0	0	0	0	0	0	0	0	0	0	0	0	0	0	0	0	0	0	0
'FPGS_tm'	0	0			'FPGS_tm'	0	0	0	0	0	0	0	0	0	0	0	0	0	0	0	0	0	0	0	0	0	0	0	0	0	0	0	0	0	0	0	0	0	0	0	0	0	0	0	0	0	0	0	0
'FRD2'	0	1000			'FRD2'	0	0	0	0	0	0	0	0	0	0	0	0	0	0	0	0	0	0	0	0	0	0	0	0	0	0	0	0	0	0	0	0	0	0	0	0	0	0	0	0	0	0	0	0
'FRD3'	0.168504147944000	1000			'FRD3'	0	0	0	0	0	0	0	0	0	0	0	0	0	0	0	0	0	0	0	0	0	0	0	0	0	0	0	0	0	0	0	0	0	0	0	0	0	0	0	0	0	0	0	0
'FRD7'	0	1000			'FRD7'	0	0	0	0	0	0	0	0	0	0	0	0	0	0	0	0	0	0	0	0	0	0	0	0	0	0	0	0	0	0	0	0	0	0	0	0	0	0	0	0	0	0	0	0
'FRTT'	0	0.337008300101502			'FRTT'	0	0	0	0	0	0	0	0	0	0	0	0	0	0	0	0	0	0	0	0	0	0	0	0	0	0	0	0	0	0	0	0	0	0	0	0	0	0	0	0	0	0	0	0
'FRUpts'	0	998.261683674496			'FRUpts'	0	0	0	0	0	0	0	0	0	0	0	0	0	0	0	0	0	0	0	0	0	0	0	0	0	0	0	0	0	0	0	0	0	0	0	0	0	0	0	0	0	0	0	0
'FT'	1.36103899377600	1.36103901079221			'FT'	0	0	0	0	0	0	0	0	0	0	0	0	0	0	0	0	0	0	0	0	0	0	0	0	0	0	0	0	0	0	0	0	0	0	0	0	0	0	0	0	0	0	0	0
'FTHFCL'	0	0			'FTHFCL'	0	0	0	0	0	0	0	0	0	0	0	0	0	0	0	0	0	0	0	0	0	0	0	0	0	0	0	0	0	0	0	0	0	0	0	0	0	0	0	0	0	0	0	0
'FTHFL'	0	897.531244842671			'FTHFL'	0	0	0	0	0	0	0	0	0	0	0	0	0	0	0	0	0	0	0	0	0	0	0	0	0	0	0	0	0	0	0	0	0	0	0	0	0	0	0	0	0	0	0	0
'FUM'	-948.108079109661	1000			'FUM'	-1000	-1000	-1000	-1000	-1000	-1000	-1000	-1000	-1000	-1000	-1000	-1000	-1000	-1000	-1000	-1000	-1000	-1000	-1000	-1000	-1000	-1000	-1000	-1000	-1000	-1000	-1000	-1000	-1000	-1000	-1000	-1000	-1000	-1000	-1000	-1000	-1000	-1000	-1000	-1000	-1000	-1000	-1000	-1000
'FXXRDO'	-333.333333333333	333.333333333333			'FXXRDO'	-333.333333333333	-333.333333333333	-333.333333333333	-333.333333333333	-333.333333333333	-333.333333333333	-333.333333333333	-333.333333333333	-333.333333333333	-333.333333333333	-333.333333333333	-333.333333333333	-333.333333333333	-333.333333333333	-333.333333333333	-333.333333333333	-333.333333333333	-333.333333333333	-333.333333333333	-333.333333333333	-333.333333333333	-333.333333333333	-333.333333333333	-333.333333333333	-333.333333333333	-333.333333333333	-333.333333333333	-333.333333333333	-333.333333333333	-333.333333333333	-333.333333333333	-333.333333333333	-333.333333333333	-333.333333333333	-333.333333333333	-333.333333333333	-333.333333333333	-333.333333333333	-333.333333333333	-333.333333333333	-333.333333333333	-333.333333333333	-333.333333333333	-333.333333333333
'G1PACT'	0	0			'G1PACT'	0	0	0	0	0	0	0	0	0	0	0	0	0	0	0	0	0	0	0	0	0	0	0	0	0	0	0	0	0	0	0	0	0	0	0	0	0	0	0	0	0	0	0	0
'G1PTT'	1.36103899377600	1.36103901079221			'G1PTT'	0	0	0	0	0	0	0	0	0	0	0	0	0	0	0	0	0	0	0	0	0	0	0	0	0	0	0	0	0	0	0	0	0	0	0	0	0	0	0	0	0	0	0	0
'G1SAT'	1.34803318355205	1.34803320040567			'G1SAT'	0	0	0	0	0	0	0	0	0	0	0	0	0	0	0	0	0	0	0	0	0	0	0	0	0	0	0	0	0	0	0	0	0	0	0	0	0	0	0	0	0	0	0	0
'G3PAT120'	0	0			'G3PAT120'	0	0	0	0	0	0	0	0	0	0	0	0	0	0	0	0	0	0	0	0	0	0	0	0	0	0	0	0	0	0	0	0	0	0	0	0	0	0	0	0	0	0	0	0
'G3PAT140'	0	998.638998513350			'G3PAT140'	0	0	0	0	0	0	0	0	0	0	0	0	0	0	0	0	0	0	0	0	0	0	0	0	0	0	0	0	0	0	0	0	0	0	0	0	0	0	0	0	0	0	0	0
'G3PAT141'	0	0			'G3PAT141'	0	0	0	0	0	0	0	0	0	0	0	0	0	0	0	0	0	0	0	0	0	0	0	0	0	0	0	0	0	0	0	0	0	0	0	0	0	0	0	0	0	0	0	0
'G3PAT160'	0	0			'G3PAT160'	0	0	0	0	0	0	0	0	0	0	0	0	0	0	0	0	0	0	0	0	0	0	0	0	0	0	0	0	0	0	0	0	0	0	0	0	0	0	0	0	0	0	0	0
'G3PAT161'	0	0			'G3PAT161'	0	0	0	0	0	0	0	0	0	0	0	0	0	0	0	0	0	0	0	0	0	0	0	0	0	0	0	0	0	0	0	0	0	0	0	0	0	0	0	0	0	0	0	0
'G3PAT180'	0	2.31777385422527			'G3PAT180'	0	0	0	0	0	0	0	0	0	0	0	0	0	0	0	0	0	0	0	0	0	0	0	0	0	0	0	0	0	0	0	0	0	0	0	0	0	0	0	0	0	0	0	0
'G3PAT181'	0	0			'G3PAT181'	0	0	0	0	0	0	0	0	0	0	0	0	0	0	0	0	0	0	0	0	0	0	0	0	0	0	0	0	0	0	0	0	0	0	0	0	0	0	0	0	0	0	0	0
'G3PATAI15'	0	0			'G3PATAI15'	0	0	0	0	0	0	0	0	0	0	0	0	0	0	0	0	0	0	0	0	0	0	0	0	0	0	0	0	0	0	0	0	0	0	0	0	0	0	0	0	0	0	0	0
'G3PATAI17'	2.31775510067200	2.31775777975785			'G3PATAI17'	0	0	0	0	0	0	0	0	0	0	0	0	0	0	0	0	0	0	0	0	0	0	0	0	0	0	0	0	0	0	0	0	0	0	0	0	0	0	0	0	0	0	0	0
'G3PATI14'	0	0			'G3PATI14'	0	0	0	0	0	0	0	0	0	0	0	0	0	0	0	0	0	0	0	0	0	0	0	0	0	0	0	0	0	0	0	0	0	0	0	0	0	0	0	0	0	0	0	0
'G3PATI15'	0	0			'G3PATI15'	0	0	0	0	0	0	0	0	0	0	0	0	0	0	0	0	0	0	0	0	0	0	0	0	0	0	0	0	0	0	0	0	0	0	0	0	0	0	0	0	0	0	0	0
'G3PATI16'	0	0			'G3PATI16'	0	0	0	0	0	0	0	0	0	0	0	0	0	0	0	0	0	0	0	0	0	0	0	0	0	0	0	0	0	0	0	0	0	0	0	0	0	0	0	0	0	0	0	0
'G3PATI17'	2.31775510067200	2.31775777975828			'G3PATI17'	0	0	0	0	0	0	0	0	0	0	0	0	0	0	0	0	0	0	0	0	0	0	0	0	0	0	0	0	0	0	0	0	0	0	0	0	0	0	0	0	0	0	0	0
'G3PCT'	0	0			'G3PCT'	0	0	0	0	0	0	0	0	0	0	0	0	0	0	0	0	0	0	0	0	0	0	0	0	0	0	0	0	0	0	0	0	0	0	0	0	0	0	0	0	0	0	0	0
'G3PD1'	-1000	987.831785721472			'G3PD1'	-1000	-1000	-1000	-1000	-1000	-1000	-1000	-1000	-1000	-1000	-1000	-1000	-1000	-1000	-1000	-1000	-1000	-1000	-1000	-1000	-1000	-1000	-1000	-1000	-1000	-1000	-1000	-1000	-1000	-1000	-1000	-1000	-1000	-1000	-1000	-1000	-1000	-1000	-1000	-1000	-1000	-1000	-1000	-1000
'G3PD2'	-1000	987.831785721472			'G3PD2'	-1000	-1000	-1000	-1000	-1000	-1000	-1000	-1000	-1000	-1000	-1000	-1000	-1000	-1000	-1000	-1000	-1000	-1000	-1000	-1000	-1000	-1000	-1000	-1000	-1000	-1000	-1000	-1000	-1000	-1000	-1000	-1000	-1000	-1000	-1000	-1000	-1000	-1000	-1000	-1000	-1000	-1000	-1000	-1000
'G5SADs'	0	896.014707511093			'G5SADs'	0	0	0	0	0	0	0	0	0	0	0	0	0	0	0	0	0	0	0	0	0	0	0	0	0	0	0	0	0	0	0	0	0	0	0	0	0	0	0	0	0	0	0	0
'G5SDr'	0	896.014707511076			'G5SDr'	0	0	0	0	0	0	0	0	0	0	0	0	0	0	0	0	0	0	0	0	0	0	0	0	0	0	0	0	0	0	0	0	0	0	0	0	0	0	0	0	0	0	0	0
'G6PDA'	0	1000			'G6PDA'	0	0	0	0	0	0	0	0	0	0	0	0	0	0	0	0	0	0	0	0	0	0	0	0	0	0	0	0	0	0	0	0	0	0	0	0	0	0	0	0	0	0	0	0
'G6PI'	-1000	1000			'G6PI'	-1000	-1000	-1000	-1000	-1000	-1000	-1000	-1000	-1000	-1000	-1000	-1000	-1000	-1000	-1000	-1000	-1000	-1000	-1000	-1000	-1000	-1000	-1000	-1000	-1000	-1000	-1000	-1000	-1000	-1000	-1000	-1000	-1000	-1000	-1000	-1000	-1000	-1000	-1000	-1000	-1000	-1000	-1000	-1000
'G6PI3'	-1000	1000			'G6PI3'	-1000	-1000	-1000	-1000	-1000	-1000	-1000	-1000	-1000	-1000	-1000	-1000	-1000	-1000	-1000	-1000	-1000	-1000	-1000	-1000	-1000	-1000	-1000	-1000	-1000	-1000	-1000	-1000	-1000	-1000	-1000	-1000	-1000	-1000	-1000	-1000	-1000	-1000	-1000	-1000	-1000	-1000	-1000	-1000
'GACPCD'	0	4.21429183684983e-07			'GACPCD'	0	0	0	0	0	0	0	0	0	0	0	0	0	0	0	0	0	0	0	0	0	0	0	0	0	0	0	0	0	0	0	0	0	0	0	0	0	0	0	0	0	0	0	0
'GALAM6PDA'	0	527.218689946463			'GALAM6PDA'	0	0	0	0	0	0	0	0	0	0	0	0	0	0	0	0	0	0	0	0	0	0	0	0	0	0	0	0	0	0	0	0	0	0	0	0	0	0	0	0	0	0	0	0
'GALASE_OGLYCAN1e'	0	1000			'GALASE_OGLYCAN1e'	0	0	0	0	0	0	0	0	0	0	0	0	0	0	0	0	0	0	0	0	0	0	0	0	0	0	0	0	0	0	0	0	0	0	0	0	0	0	0	0	0	0	0	0
'GALASE_OGLYCAN2e'	0	1000			'GALASE_OGLYCAN2e'	0	0	0	0	0	0	0	0	0	0	0	0	0	0	0	0	0	0	0	0	0	0	0	0	0	0	0	0	0	0	0	0	0	0	0	0	0	0	0	0	0	0	0	0
'GALASE_OGLYCAN3e'	0	1000			'GALASE_OGLYCAN3e'	0	0	0	0	0	0	0	0	0	0	0	0	0	0	0	0	0	0	0	0	0	0	0	0	0	0	0	0	0	0	0	0	0	0	0	0	0	0	0	0	0	0	0	0
'GALK'	0	0			'GALK'	0	0	0	0	0	0	0	0	0	0	0	0	0	0	0	0	0	0	0	0	0	0	0	0	0	0	0	0	0	0	0	0	0	0	0	0	0	0	0	0	0	0	0	0
'GALM1r'	-1000	0			'GALM1r'	-1000	-1000	-1000	-1000	-1000	-1000	-1000	-1000	-1000	-1000	-1000	-1000	-1000	-1000	-1000	-1000	-1000	-1000	-1000	-1000	-1000	-1000	-1000	-1000	-1000	-1000	-1000	-1000	-1000	-1000	-1000	-1000	-1000	-1000	-1000	-1000	-1000	-1000	-1000	-1000	-1000	-1000	-1000	-1000
'GALNACASE_OGLYCAN1e'	0	1000			'GALNACASE_OGLYCAN1e'	0	0	0	0	0	0	0	0	0	0	0	0	0	0	0	0	0	0	0	0	0	0	0	0	0	0	0	0	0	0	0	0	0	0	0	0	0	0	0	0	0	0	0	0
'GALNACASE_OGLYCAN2e'	0	1000			'GALNACASE_OGLYCAN2e'	0	0	0	0	0	0	0	0	0	0	0	0	0	0	0	0	0	0	0	0	0	0	0	0	0	0	0	0	0	0	0	0	0	0	0	0	0	0	0	0	0	0	0	0
'GALNACASE_OGLYCAN3e'	0	1000			'GALNACASE_OGLYCAN3e'	0	0	0	0	0	0	0	0	0	0	0	0	0	0	0	0	0	0	0	0	0	0	0	0	0	0	0	0	0	0	0	0	0	0	0	0	0	0	0	0	0	0	0	0
'GALS3'	0	0			'GALS3'	0	0	0	0	0	0	0	0	0	0	0	0	0	0	0	0	0	0	0	0	0	0	0	0	0	0	0	0	0	0	0	0	0	0	0	0	0	0	0	0	0	0	0	0
'GALT1'	1.36103899377600	1.36103901079221			'GALT1'	0	0	0	0	0	0	0	0	0	0	0	0	0	0	0	0	0	0	0	0	0	0	0	0	0	0	0	0	0	0	0	0	0	0	0	0	0	0	0	0	0	0	0	0
'GALTpts'	0	0			'GALTpts'	0	0	0	0	0	0	0	0	0	0	0	0	0	0	0	0	0	0	0	0	0	0	0	0	0	0	0	0	0	0	0	0	0	0	0	0	0	0	0	0	0	0	0	0
'GALU'	5.44415597510397	5.44415604316885			'GALU'	0	0	0	0	0	0	0	0	0	0	0	0	0	0	0	0	0	0	0	0	0	0	0	0	0	0	0	0	0	0	0	0	0	0	0	0	0	0	0	0	0	0	0	0
'GALabc'	0	0			'GALabc'	0	0	0	0	0	0	0	0	0	0	0	0	0	0	0	0	0	0	0	0	0	0	0	0	0	0	0	0	0	0	0	0	0	0	0	0	0	0	0	0	0	0	0	0
'GAMpts'	0	592.093412707476			'GAMpts'	0	0	0	0	0	0	0	0	0	0	0	0	0	0	0	0	0	0	0	0	0	0	0	0	0	0	0	0	0	0	0	0	0	0	0	0	0	0	0	0	0	0	0	0
'GAPD'	296.521591788111	1000			'GAPD'	-600	-600	-600	-600	-600	-600	-600	-600	-600	-600	-600	-600	-600	-600	-600	-600	-600	-600	-600	-600	-600	-600	-600	-600	-600	-600	-600	-600	-600	-600	-600	-600	-600	-600	-600	-600	-600	-600	-600	-600	-600	-600	-600	-600
'GARFTi'	17.8052262847352	17.8052277850209			'GARFTi'	0	0	0	0	0	0	0	0	0	0	0	0	0	0	0	0	0	0	0	0	0	0	0	0	0	0	0	0	0	0	0	0	0	0	0	0	0	0	0	0	0	0	0	0
'GCALDD'	0.505512443831890	0.505512450152102			'GCALDD'	0	0	0	0	0	0	0	0	0	0	0	0	0	0	0	0	0	0	0	0	0	0	0	0	0	0	0	0	0	0	0	0	0	0	0	0	0	0	0	0	0	0	0	0
'GCCa'	0	1000			'GCCa'	0	0	0	0	0	0	0	0	0	0	0	0	0	0	0	0	0	0	0	0	0	0	0	0	0	0	0	0	0	0	0	0	0	0	0	0	0	0	0	0	0	0	0	0
'GCCb'	0	1000			'GCCb'	0	0	0	0	0	0	0	0	0	0	0	0	0	0	0	0	0	0	0	0	0	0	0	0	0	0	0	0	0	0	0	0	0	0	0	0	0	0	0	0	0	0	0	0
'GCCc'	0	1000			'GCCc'	0	0	0	0	0	0	0	0	0	0	0	0	0	0	0	0	0	0	0	0	0	0	0	0	0	0	0	0	0	0	0	0	0	0	0	0	0	0	0	0	0	0	0	0
'GF6PTA'	0	1000			'GF6PTA'	0	0	0	0	0	0	0	0	0	0	0	0	0	0	0	0	0	0	0	0	0	0	0	0	0	0	0	0	0	0	0	0	0	0	0	0	0	0	0	0	0	0	0	0
'GFUCS'	0	0			'GFUCS'	0	0	0	0	0	0	0	0	0	0	0	0	0	0	0	0	0	0	0	0	0	0	0	0	0	0	0	0	0	0	0	0	0	0	0	0	0	0	0	0	0	0	0	0
'GGT'	0	0			'GGT'	0	0	0	0	0	0	0	0	0	0	0	0	0	0	0	0	0	0	0	0	0	0	0	0	0	0	0	0	0	0	0	0	0	0	0	0	0	0	0	0	0	0	0	0
'GGTA'	0.168504147944000	0.168504150050701			'GGTA'	0	0	0	0	0	0	0	0	0	0	0	0	0	0	0	0	0	0	0	0	0	0	0	0	0	0	0	0	0	0	0	0	0	0	0	0	0	0	0	0	0	0	0	0
'GGTT'	0	0.337008300101502			'GGTT'	0	0	0	0	0	0	0	0	0	0	0	0	0	0	0	0	0	0	0	0	0	0	0	0	0	0	0	0	0	0	0	0	0	0	0	0	0	0	0	0	0	0	0	0
'GHMT2r'	-1000	934.013522038090			'GHMT2r'	-1000	-1000	-1000	-1000	-1000	-1000	-1000	-1000	-1000	-1000	-1000	-1000	-1000	-1000	-1000	-1000	-1000	-1000	-1000	-1000	-1000	-1000	-1000	-1000	-1000	-1000	-1000	-1000	-1000	-1000	-1000	-1000	-1000	-1000	-1000	-1000	-1000	-1000	-1000	-1000	-1000	-1000	-1000	-1000
'GK1'	-990.748461103840	1000			'GK1'	-1000	-1000	-1000	-1000	-1000	-1000	-1000	-1000	-1000	-1000	-1000	-1000	-1000	-1000	-1000	-1000	-1000	-1000	-1000	-1000	-1000	-1000	-1000	-1000	-1000	-1000	-1000	-1000	-1000	-1000	-1000	-1000	-1000	-1000	-1000	-1000	-1000	-1000	-1000	-1000	-1000	-1000	-1000	-1000
'GK2'	-990.748461103840	1000			'GK2'	-1000	-1000	-1000	-1000	-1000	-1000	-1000	-1000	-1000	-1000	-1000	-1000	-1000	-1000	-1000	-1000	-1000	-1000	-1000	-1000	-1000	-1000	-1000	-1000	-1000	-1000	-1000	-1000	-1000	-1000	-1000	-1000	-1000	-1000	-1000	-1000	-1000	-1000	-1000	-1000	-1000	-1000	-1000	-1000
'GLCNACASE_OGLYCAN1e'	0	1000			'GLCNACASE_OGLYCAN1e'	0	0	0	0	0	0	0	0	0	0	0	0	0	0	0	0	0	0	0	0	0	0	0	0	0	0	0	0	0	0	0	0	0	0	0	0	0	0	0	0	0	0	0	0
'GLCNACASE_OGLYCAN2e'	0	1000			'GLCNACASE_OGLYCAN2e'	0	0	0	0	0	0	0	0	0	0	0	0	0	0	0	0	0	0	0	0	0	0	0	0	0	0	0	0	0	0	0	0	0	0	0	0	0	0	0	0	0	0	0	0
'GLCNACASE_OGLYCAN3e'	0	1000			'GLCNACASE_OGLYCAN3e'	0	0	0	0	0	0	0	0	0	0	0	0	0	0	0	0	0	0	0	0	0	0	0	0	0	0	0	0	0	0	0	0	0	0	0	0	0	0	0	0	0	0	0	0
'GLCNACASE_OGLYCAN4e'	0	1000			'GLCNACASE_OGLYCAN4e'	0	0	0	0	0	0	0	0	0	0	0	0	0	0	0	0	0	0	0	0	0	0	0	0	0	0	0	0	0	0	0	0	0	0	0	0	0	0	0	0	0	0	0	0
'GLCNACASE_OGLYCAN5e'	0	1000			'GLCNACASE_OGLYCAN5e'	0	0	0	0	0	0	0	0	0	0	0	0	0	0	0	0	0	0	0	0	0	0	0	0	0	0	0	0	0	0	0	0	0	0	0	0	0	0	0	0	0	0	0	0
'GLCNACASE_OGLYCAN6e'	0	1000			'GLCNACASE_OGLYCAN6e'	0	0	0	0	0	0	0	0	0	0	0	0	0	0	0	0	0	0	0	0	0	0	0	0	0	0	0	0	0	0	0	0	0	0	0	0	0	0	0	0	0	0	0	0
'GLCP3'	0	0			'GLCP3'	0	0	0	0	0	0	0	0	0	0	0	0	0	0	0	0	0	0	0	0	0	0	0	0	0	0	0	0	0	0	0	0	0	0	0	0	0	0	0	0	0	0	0	0
'GLCTR1'	1.36103899377600	1.36103901079221			'GLCTR1'	0	0	0	0	0	0	0	0	0	0	0	0	0	0	0	0	0	0	0	0	0	0	0	0	0	0	0	0	0	0	0	0	0	0	0	0	0	0	0	0	0	0	0	0
'GLCTR2'	1.36103899377600	1.36103901079221			'GLCTR2'	0	0	0	0	0	0	0	0	0	0	0	0	0	0	0	0	0	0	0	0	0	0	0	0	0	0	0	0	0	0	0	0	0	0	0	0	0	0	0	0	0	0	0	0
'GLCTR3'	1.36103899377600	1.36103901079221			'GLCTR3'	0	0	0	0	0	0	0	0	0	0	0	0	0	0	0	0	0	0	0	0	0	0	0	0	0	0	0	0	0	0	0	0	0	0	0	0	0	0	0	0	0	0	0	0
'GLCpts'	0	592.093412707476			'GLCpts'	0	0	0	0	0	0	0	0	0	0	0	0	0	0	0	0	0	0	0	0	0	0	0	0	0	0	0	0	0	0	0	0	0	0	0	0	0	0	0	0	0	0	0	0
'GLNS'	0	3.75071741132160e-05			'GLNS'	0	0	0	0	0	0	0	0	0	0	0	0	0	0	0	0	0	0	0	0	0	0	0	0	0	0	0	0	0	0	0	0	0	0	0	0	0	0	0	0	0	0	0	0
'GLNt2r'	-868.618441122261	923.411011407013			'GLNt2r'	-1000	-1000	-1000	-1000	-1000	-1000	-1000	-1000	-1000	-1000	-1000	-1000	-1000	-1000	-1000	-1000	-1000	-1000	-1000	-1000	-1000	-1000	-1000	-1000	-1000	-1000	-1000	-1000	-1000	-1000	-1000	-1000	-1000	-1000	-1000	-1000	-1000	-1000	-1000	-1000	-1000	-1000	-1000	-1000
'GLU5K'	0	896.014707511076			'GLU5K'	0	0	0	0	0	0	0	0	0	0	0	0	0	0	0	0	0	0	0	0	0	0	0	0	0	0	0	0	0	0	0	0	0	0	0	0	0	0	0	0	0	0	0	0
'GLUABUTt7'	0	1000			'GLUABUTt7'	0	0	0	0	0	0	0	0	0	0	0	0	0	0	0	0	0	0	0	0	0	0	0	0	0	0	0	0	0	0	0	0	0	0	0	0	0	0	0	0	0	0	0	0
'GLUDC'	0	1000			'GLUDC'	0	0	0	0	0	0	0	0	0	0	0	0	0	0	0	0	0	0	0	0	0	0	0	0	0	0	0	0	0	0	0	0	0	0	0	0	0	0	0	0	0	0	0	0
'GLUDy'	-1000	1000			'GLUDy'	-1000	-1000	-1000	-1000	-1000	-1000	-1000	-1000	-1000	-1000	-1000	-1000	-1000	-1000	-1000	-1000	-1000	-1000	-1000	-1000	-1000	-1000	-1000	-1000	-1000	-1000	-1000	-1000	-1000	-1000	-1000	-1000	-1000	-1000	-1000	-1000	-1000	-1000	-1000	-1000	-1000	-1000	-1000	-1000
'GLUN'	0	1000			'GLUN'	0	0	0	0	0	0	0	0	0	0	0	0	0	0	0	0	0	0	0	0	0	0	0	0	0	0	0	0	0	0	0	0	0	0	0	0	0	0	0	0	0	0	0	0
'GLUOX'	-852.527821993032	1000			'GLUOX'	-1000	-1000	-1000	-1000	-1000	-1000	-1000	-1000	-1000	-1000	-1000	-1000	-1000	-1000	-1000	-1000	-1000	-1000	-1000	-1000	-1000	-1000	-1000	-1000	-1000	-1000	-1000	-1000	-1000	-1000	-1000	-1000	-1000	-1000	-1000	-1000	-1000	-1000	-1000	-1000	-1000	-1000	-1000	-1000
'GLUPRT'	17.8052262847352	17.8052277850209			'GLUPRT'	0	0	0	0	0	0	0	0	0	0	0	0	0	0	0	0	0	0	0	0	0	0	0	0	0	0	0	0	0	0	0	0	0	0	0	0	0	0	0	0	0	0	0	0
'GLUR'	-1.36103901079218	-1.36103899377599			'GLUR'	0	0	0	0	0	0	0	0	0	0	0	0	0	0	0	0	0	0	0	0	0	0	0	0	0	0	0	0	0	0	0	0	0	0	0	0	0	0	0	0	0	0	0	0
'GLUSy'	0	1000			'GLUSy'	0	0	0	0	0	0	0	0	0	0	0	0	0	0	0	0	0	0	0	0	0	0	0	0	0	0	0	0	0	0	0	0	0	0	0	0	0	0	0	0	0	0	0	0
'GLUTRR'	1.34803318355200	1.34803320040561			'GLUTRR'	0	0	0	0	0	0	0	0	0	0	0	0	0	0	0	0	0	0	0	0	0	0	0	0	0	0	0	0	0	0	0	0	0	0	0	0	0	0	0	0	0	0	0	0
'GLUTRS'	1.34803318355200	1.34803320040561			'GLUTRS'	0	0	0	0	0	0	0	0	0	0	0	0	0	0	0	0	0	0	0	0	0	0	0	0	0	0	0	0	0	0	0	0	0	0	0	0	0	0	0	0	0	0	0	0
'GLYASN1c'	0	3.75070923155363e-05			'GLYASN1c'	0	0	0	0	0	0	0	0	0	0	0	0	0	0	0	0	0	0	0	0	0	0	0	0	0	0	0	0	0	0	0	0	0	0	0	0	0	0	0	0	0	0	0	0
'GLYASNabc'	0	3.75070922871146e-05			'GLYASNabc'	0	0	0	0	0	0	0	0	0	0	0	0	0	0	0	0	0	0	0	0	0	0	0	0	0	0	0	0	0	0	0	0	0	0	0	0	0	0	0	0	0	0	0	0
'GLYASP1c'	0	3.75071371081503e-05			'GLYASP1c'	0	0	0	0	0	0	0	0	0	0	0	0	0	0	0	0	0	0	0	0	0	0	0	0	0	0	0	0	0	0	0	0	0	0	0	0	0	0	0	0	0	0	0	0
'GLYASPabc'	0	3.75071371081503e-05			'GLYASPabc'	0	0	0	0	0	0	0	0	0	0	0	0	0	0	0	0	0	0	0	0	0	0	0	0	0	0	0	0	0	0	0	0	0	0	0	0	0	0	0	0	0	0	0	0
'GLYAT'	-1000	0			'GLYAT'	-1000	-1000	-1000	-1000	-1000	-1000	-1000	-1000	-1000	-1000	-1000	-1000	-1000	-1000	-1000	-1000	-1000	-1000	-1000	-1000	-1000	-1000	-1000	-1000	-1000	-1000	-1000	-1000	-1000	-1000	-1000	-1000	-1000	-1000	-1000	-1000	-1000	-1000	-1000	-1000	-1000	-1000	-1000	-1000
'GLYCTO1'	0	0.505512450152106			'GLYCTO1'	0	0	0	0	0	0	0	0	0	0	0	0	0	0	0	0	0	0	0	0	0	0	0	0	0	0	0	0	0	0	0	0	0	0	0	0	0	0	0	0	0	0	0	0
'GLYCTO2'	0	0.505512450152106			'GLYCTO2'	0	0	0	0	0	0	0	0	0	0	0	0	0	0	0	0	0	0	0	0	0	0	0	0	0	0	0	0	0	0	0	0	0	0	0	0	0	0	0	0	0	0	0	0
'GLYCTO3'	0	0.505512450152099			'GLYCTO3'	0	0	0	0	0	0	0	0	0	0	0	0	0	0	0	0	0	0	0	0	0	0	0	0	0	0	0	0	0	0	0	0	0	0	0	0	0	0	0	0	0	0	0	0
'GLYCTO4'	0	0.505512450152110			'GLYCTO4'	0	0	0	0	0	0	0	0	0	0	0	0	0	0	0	0	0	0	0	0	0	0	0	0	0	0	0	0	0	0	0	0	0	0	0	0	0	0	0	0	0	0	0	0
'GLYCYSabc'	0	3.75071397554296e-05			'GLYCYSabc'	0	0	0	0	0	0	0	0	0	0	0	0	0	0	0	0	0	0	0	0	0	0	0	0	0	0	0	0	0	0	0	0	0	0	0	0	0	0	0	0	0	0	0	0
'GLYCt'	1.73831632550400	1000			'GLYCt'	0	0	0	0	0	0	0	0	0	0	0	0	0	0	0	0	0	0	0	0	0	0	0	0	0	0	0	0	0	0	0	0	0	0	0	0	0	0	0	0	0	0	0	0
'GLYGLN1c'	0	3.75071062990173e-05			'GLYGLN1c'	0	0	0	0	0	0	0	0	0	0	0	0	0	0	0	0	0	0	0	0	0	0	0	0	0	0	0	0	0	0	0	0	0	0	0	0	0	0	0	0	0	0	0	0
'GLYGLNabc'	0	3.75071062990173e-05			'GLYGLNabc'	0	0	0	0	0	0	0	0	0	0	0	0	0	0	0	0	0	0	0	0	0	0	0	0	0	0	0	0	0	0	0	0	0	0	0	0	0	0	0	0	0	0	0	0
'GLYGLU1c'	0	3.75071855387432e-05			'GLYGLU1c'	0	0	0	0	0	0	0	0	0	0	0	0	0	0	0	0	0	0	0	0	0	0	0	0	0	0	0	0	0	0	0	0	0	0	0	0	0	0	0	0	0	0	0	0
'GLYGLUabc'	0	3.75071855631047e-05			'GLYGLUabc'	0	0	0	0	0	0	0	0	0	0	0	0	0	0	0	0	0	0	0	0	0	0	0	0	0	0	0	0	0	0	0	0	0	0	0	0	0	0	0	0	0	0	0	0
'GLYLEUHYDROc'	0	1000			'GLYLEUHYDROc'	0	0	0	0	0	0	0	0	0	0	0	0	0	0	0	0	0	0	0	0	0	0	0	0	0	0	0	0	0	0	0	0	0	0	0	0	0	0	0	0	0	0	0	0
'GLYLEUPEPT1tc'	0	1000			'GLYLEUPEPT1tc'	0	0	0	0	0	0	0	0	0	0	0	0	0	0	0	0	0	0	0	0	0	0	0	0	0	0	0	0	0	0	0	0	0	0	0	0	0	0	0	0	0	0	0	0
'GLYMET1c'	0	3.75070912923547e-05			'GLYMET1c'	0	0	0	0	0	0	0	0	0	0	0	0	0	0	0	0	0	0	0	0	0	0	0	0	0	0	0	0	0	0	0	0	0	0	0	0	0	0	0	0	0	0	0	0
'GLYMETabc'	0	3.75070913169869e-05			'GLYMETabc'	0	0	0	0	0	0	0	0	0	0	0	0	0	0	0	0	0	0	0	0	0	0	0	0	0	0	0	0	0	0	0	0	0	0	0	0	0	0	0	0	0	0	0	0
'GLYPHEHYc'	0	3.75070681002399e-05			'GLYPHEHYc'	0	0	0	0	0	0	0	0	0	0	0	0	0	0	0	0	0	0	0	0	0	0	0	0	0	0	0	0	0	0	0	0	0	0	0	0	0	0	0	0	0	0	0	0
'GLYPHEabc'	0	3.75070680680286e-05			'GLYPHEabc'	0	0	0	0	0	0	0	0	0	0	0	0	0	0	0	0	0	0	0	0	0	0	0	0	0	0	0	0	0	0	0	0	0	0	0	0	0	0	0	0	0	0	0	0
'GLYPROPRO1c'	0	3.75070901554864e-05			'GLYPROPRO1c'	0	0	0	0	0	0	0	0	0	0	0	0	0	0	0	0	0	0	0	0	0	0	0	0	0	0	0	0	0	0	0	0	0	0	0	0	0	0	0	0	0	0	0	0
'GLYPROabc'	0	3.75070901030155e-05			'GLYPROabc'	0	0	0	0	0	0	0	0	0	0	0	0	0	0	0	0	0	0	0	0	0	0	0	0	0	0	0	0	0	0	0	0	0	0	0	0	0	0	0	0	0	0	0	0
'GLYTYR1c'	0	3.75072028191426e-05			'GLYTYR1c'	0	0	0	0	0	0	0	0	0	0	0	0	0	0	0	0	0	0	0	0	0	0	0	0	0	0	0	0	0	0	0	0	0	0	0	0	0	0	0	0	0	0	0	0
'GLYTYRabc'	0	3.75072028000930e-05			'GLYTYRabc'	0	0	0	0	0	0	0	0	0	0	0	0	0	0	0	0	0	0	0	0	0	0	0	0	0	0	0	0	0	0	0	0	0	0	0	0	0	0	0	0	0	0	0	0
'GLYt2r'	-1000	1000			'GLYt2r'	-1000	-1000	-1000	-1000	-1000	-1000	-1000	-1000	-1000	-1000	-1000	-1000	-1000	-1000	-1000	-1000	-1000	-1000	-1000	-1000	-1000	-1000	-1000	-1000	-1000	-1000	-1000	-1000	-1000	-1000	-1000	-1000	-1000	-1000	-1000	-1000	-1000	-1000	-1000	-1000	-1000	-1000	-1000	-1000
'GMHEPAT'	5.44415597510400	5.44415604316886			'GMHEPAT'	0	0	0	0	0	0	0	0	0	0	0	0	0	0	0	0	0	0	0	0	0	0	0	0	0	0	0	0	0	0	0	0	0	0	0	0	0	0	0	0	0	0	0	0
'GMHEPK'	5.44415597510400	5.44415604316886			'GMHEPK'	0	0	0	0	0	0	0	0	0	0	0	0	0	0	0	0	0	0	0	0	0	0	0	0	0	0	0	0	0	0	0	0	0	0	0	0	0	0	0	0	0	0	0	0
'GMHEPPA'	5.44415597510400	5.44415604316886			'GMHEPPA'	0	0	0	0	0	0	0	0	0	0	0	0	0	0	0	0	0	0	0	0	0	0	0	0	0	0	0	0	0	0	0	0	0	0	0	0	0	0	0	0	0	0	0	0
'GMPS2'	9.08303474821594	9.08303613736814			'GMPS2'	0	0	0	0	0	0	0	0	0	0	0	0	0	0	0	0	0	0	0	0	0	0	0	0	0	0	0	0	0	0	0	0	0	0	0	0	0	0	0	0	0	0	0	0
'GRTT'	1.69804728966396	1.69804731089361			'GRTT'	0	0	0	0	0	0	0	0	0	0	0	0	0	0	0	0	0	0	0	0	0	0	0	0	0	0	0	0	0	0	0	0	0	0	0	0	0	0	0	0	0	0	0	0
'GTPCI'	0.505512443831890	0.505512450152102			'GTPCI'	0	0	0	0	0	0	0	0	0	0	0	0	0	0	0	0	0	0	0	0	0	0	0	0	0	0	0	0	0	0	0	0	0	0	0	0	0	0	0	0	0	0	0	0
'GTPCII'	0.337008295888000	0.337008300101403			'GTPCII'	0	0	0	0	0	0	0	0	0	0	0	0	0	0	0	0	0	0	0	0	0	0	0	0	0	0	0	0	0	0	0	0	0	0	0	0	0	0	0	0	0	0	0	0
'GUAPRT'	0	0			'GUAPRT'	0	0	0	0	0	0	0	0	0	0	0	0	0	0	0	0	0	0	0	0	0	0	0	0	0	0	0	0	0	0	0	0	0	0	0	0	0	0	0	0	0	0	0	0
'H2CO3D'	187.868302883090	187.868340390280			'H2CO3D'	0	0	0	0	0	0	0	0	0	0	0	0	0	0	0	0	0	0	0	0	0	0	0	0	0	0	0	0	0	0	0	0	0	0	0	0	0	0	0	0	0	0	0	0
'H2Ot'	-1000	1000			'H2Ot'	-1000	-1000	-1000	-1000	-1000	-1000	-1000	-1000	-1000	-1000	-1000	-1000	-1000	-1000	-1000	-1000	-1000	-1000	-1000	-1000	-1000	-1000	-1000	-1000	-1000	-1000	-1000	-1000	-1000	-1000	-1000	-1000	-1000	-1000	-1000	-1000	-1000	-1000	-1000	-1000	-1000	-1000	-1000	-1000
'H2St'	-351.739204105981	3.75072315819125e-05			'H2St'	-1000	-1000	-1000	-1000	-1000	-1000	-1000	-1000	-1000	-1000	-1000	-1000	-1000	-1000	-1000	-1000	-1000	-1000	-1000	-1000	-1000	-1000	-1000	-1000	-1000	-1000	-1000	-1000	-1000	-1000	-1000	-1000	-1000	-1000	-1000	-1000	-1000	-1000	-1000	-1000	-1000	-1000	-1000	-1000
'H2td'	-1000	0			'H2td'	-1000	-1000	-1000	-1000	-1000	-1000	-1000	-1000	-1000	-1000	-1000	-1000	-1000	-1000	-1000	-1000	-1000	-1000	-1000	-1000	-1000	-1000	-1000	-1000	-1000	-1000	-1000	-1000	-1000	-1000	-1000	-1000	-1000	-1000	-1000	-1000	-1000	-1000	-1000	-1000	-1000	-1000	-1000	-1000
'HBZOPT'	0.168504147943963	0.168504150050702			'HBZOPT'	0	0	0	0	0	0	0	0	0	0	0	0	0	0	0	0	0	0	0	0	0	0	0	0	0	0	0	0	0	0	0	0	0	0	0	0	0	0	0	0	0	0	0	0
'HDCAtr'	-3.75072091856055e-05	3.75070760583185e-05			'HDCAtr'	-1000	-1000	-1000	-1000	-1000	-1000	-1000	-1000	-1000	-1000	-1000	-1000	-1000	-1000	-1000	-1000	-1000	-1000	-1000	-1000	-1000	-1000	-1000	-1000	-1000	-1000	-1000	-1000	-1000	-1000	-1000	-1000	-1000	-1000	-1000	-1000	-1000	-1000	-1000	-1000	-1000	-1000	-1000	-1000
'HDG3PACT'	0	0			'HDG3PACT'	0	0	0	0	0	0	0	0	0	0	0	0	0	0	0	0	0	0	0	0	0	0	0	0	0	0	0	0	0	0	0	0	0	0	0	0	0	0	0	0	0	0	0	0
'HEMEti'	0.168504147944000	0.168504150050701			'HEMEti'	0	0	0	0	0	0	0	0	0	0	0	0	0	0	0	0	0	0	0	0	0	0	0	0	0	0	0	0	0	0	0	0	0	0	0	0	0	0	0	0	0	0	0	0
'HEPK1'	1.36103899377600	1.36103901079221			'HEPK1'	0	0	0	0	0	0	0	0	0	0	0	0	0	0	0	0	0	0	0	0	0	0	0	0	0	0	0	0	0	0	0	0	0	0	0	0	0	0	0	0	0	0	0	0
'HEPK2'	1.36103899377600	1.36103901079221			'HEPK2'	0	0	0	0	0	0	0	0	0	0	0	0	0	0	0	0	0	0	0	0	0	0	0	0	0	0	0	0	0	0	0	0	0	0	0	0	0	0	0	0	0	0	0	0
'HEPT1'	1.36103899377600	1.36103901079221			'HEPT1'	0	0	0	0	0	0	0	0	0	0	0	0	0	0	0	0	0	0	0	0	0	0	0	0	0	0	0	0	0	0	0	0	0	0	0	0	0	0	0	0	0	0	0	0
'HEPT2'	1.36103899377600	1.36103901079221			'HEPT2'	0	0	0	0	0	0	0	0	0	0	0	0	0	0	0	0	0	0	0	0	0	0	0	0	0	0	0	0	0	0	0	0	0	0	0	0	0	0	0	0	0	0	0	0
'HEPT3'	1.36103899377600	1.36103901079221			'HEPT3'	0	0	0	0	0	0	0	0	0	0	0	0	0	0	0	0	0	0	0	0	0	0	0	0	0	0	0	0	0	0	0	0	0	0	0	0	0	0	0	0	0	0	0	0
'HEPT4'	1.36103899377600	1.36103901079221			'HEPT4'	0	0	0	0	0	0	0	0	0	0	0	0	0	0	0	0	0	0	0	0	0	0	0	0	0	0	0	0	0	0	0	0	0	0	0	0	0	0	0	0	0	0	0	0
'HETT'	0.337008295888000	0.337008300101411			'HETT'	0	0	0	0	0	0	0	0	0	0	0	0	0	0	0	0	0	0	0	0	0	0	0	0	0	0	0	0	0	0	0	0	0	0	0	0	0	0	0	0	0	0	0	0
'HETZK'	0	0			'HETZK'	0	0	0	0	0	0	0	0	0	0	0	0	0	0	0	0	0	0	0	0	0	0	0	0	0	0	0	0	0	0	0	0	0	0	0	0	0	0	0	0	0	0	0	0
'HEX1'	0	0			'HEX1'	0	0	0	0	0	0	0	0	0	0	0	0	0	0	0	0	0	0	0	0	0	0	0	0	0	0	0	0	0	0	0	0	0	0	0	0	0	0	0	0	0	0	0	0
'HEX7'	0	0			'HEX7'	0	0	0	0	0	0	0	0	0	0	0	0	0	0	0	0	0	0	0	0	0	0	0	0	0	0	0	0	0	0	0	0	0	0	0	0	0	0	0	0	0	0	0	0
'HEXTT'	0	0.337008300101502			'HEXTT'	0	0	0	0	0	0	0	0	0	0	0	0	0	0	0	0	0	0	0	0	0	0	0	0	0	0	0	0	0	0	0	0	0	0	0	0	0	0	0	0	0	0	0	0
'HEXb'	0	0			'HEXb'	0	0	0	0	0	0	0	0	0	0	0	0	0	0	0	0	0	0	0	0	0	0	0	0	0	0	0	0	0	0	0	0	0	0	0	0	0	0	0	0	0	0	0	0
'HG2abc'	0	0			'HG2abc'	0	0	0	0	0	0	0	0	0	0	0	0	0	0	0	0	0	0	0	0	0	0	0	0	0	0	0	0	0	0	0	0	0	0	0	0	0	0	0	0	0	0	0	0
'HHDDI'	0	0			'HHDDI'	0	0	0	0	0	0	0	0	0	0	0	0	0	0	0	0	0	0	0	0	0	0	0	0	0	0	0	0	0	0	0	0	0	0	0	0	0	0	0	0	0	0	0	0
'HISTD'	0	1.63074199171738e-06			'HISTD'	0	0	0	0	0	0	0	0	0	0	0	0	0	0	0	0	0	0	0	0	0	0	0	0	0	0	0	0	0	0	0	0	0	0	0	0	0	0	0	0	0	0	0	0
'HISTDOX'	0	1.63074264492025e-06			'HISTDOX'	0	0	0	0	0	0	0	0	0	0	0	0	0	0	0	0	0	0	0	0	0	0	0	0	0	0	0	0	0	0	0	0	0	0	0	0	0	0	0	0	0	0	0	0
'HISTLOX'	0	1.63074260483198e-06			'HISTLOX'	0	0	0	0	0	0	0	0	0	0	0	0	0	0	0	0	0	0	0	0	0	0	0	0	0	0	0	0	0	0	0	0	0	0	0	0	0	0	0	0	0	0	0	0
'HISTP'	0	1.63074199171738e-06			'HISTP'	0	0	0	0	0	0	0	0	0	0	0	0	0	0	0	0	0	0	0	0	0	0	0	0	0	0	0	0	0	0	0	0	0	0	0	0	0	0	0	0	0	0	0	0
'HISt2r'	4.31332040749044	4.31335796855115			'HISt2r'	-1000	-1000	-1000	-1000	-1000	-1000	-1000	-1000	-1000	-1000	-1000	-1000	-1000	-1000	-1000	-1000	-1000	-1000	-1000	-1000	-1000	-1000	-1000	-1000	-1000	-1000	-1000	-1000	-1000	-1000	-1000	-1000	-1000	-1000	-1000	-1000	-1000	-1000	-1000	-1000	-1000	-1000	-1000	-1000
'HKt'	0	3.75071330154242e-05			'HKt'	0	0	0	0	0	0	0	0	0	0	0	0	0	0	0	0	0	0	0	0	0	0	0	0	0	0	0	0	0	0	0	0	0	0	0	0	0	0	0	0	0	0	0	0
'HMBS'	0.168504147944000	0.168504150050701			'HMBS'	0	0	0	0	0	0	0	0	0	0	0	0	0	0	0	0	0	0	0	0	0	0	0	0	0	0	0	0	0	0	0	0	0	0	0	0	0	0	0	0	0	0	0	0
'HMPK1'	0	0			'HMPK1'	0	0	0	0	0	0	0	0	0	0	0	0	0	0	0	0	0	0	0	0	0	0	0	0	0	0	0	0	0	0	0	0	0	0	0	0	0	0	0	0	0	0	0	0
'HPPK'	0	0			'HPPK'	0	0	0	0	0	0	0	0	0	0	0	0	0	0	0	0	0	0	0	0	0	0	0	0	0	0	0	0	0	0	0	0	0	0	0	0	0	0	0	0	0	0	0	0
'HPPK2'	0.505512443831890	0.505512450152102			'HPPK2'	0	0	0	0	0	0	0	0	0	0	0	0	0	0	0	0	0	0	0	0	0	0	0	0	0	0	0	0	0	0	0	0	0	0	0	0	0	0	0	0	0	0	0	0
'HSDx'	-1000	1000			'HSDx'	-1000	-1000	-1000	-1000	-1000	-1000	-1000	-1000	-1000	-1000	-1000	-1000	-1000	-1000	-1000	-1000	-1000	-1000	-1000	-1000	-1000	-1000	-1000	-1000	-1000	-1000	-1000	-1000	-1000	-1000	-1000	-1000	-1000	-1000	-1000	-1000	-1000	-1000	-1000	-1000	-1000	-1000	-1000	-1000
'HSDy'	-1000	1000			'HSDy'	-1000	-1000	-1000	-1000	-1000	-1000	-1000	-1000	-1000	-1000	-1000	-1000	-1000	-1000	-1000	-1000	-1000	-1000	-1000	-1000	-1000	-1000	-1000	-1000	-1000	-1000	-1000	-1000	-1000	-1000	-1000	-1000	-1000	-1000	-1000	-1000	-1000	-1000	-1000	-1000	-1000	-1000	-1000	-1000
'HSERTA'	-992.876962034296	3.75072052065661e-05			'HSERTA'	-1000	-1000	-1000	-1000	-1000	-1000	-1000	-1000	-1000	-1000	-1000	-1000	-1000	-1000	-1000	-1000	-1000	-1000	-1000	-1000	-1000	-1000	-1000	-1000	-1000	-1000	-1000	-1000	-1000	-1000	-1000	-1000	-1000	-1000	-1000	-1000	-1000	-1000	-1000	-1000	-1000	-1000	-1000	-1000
'HSK'	0	3.75071610960731e-05			'HSK'	0	0	0	0	0	0	0	0	0	0	0	0	0	0	0	0	0	0	0	0	0	0	0	0	0	0	0	0	0	0	0	0	0	0	0	0	0	0	0	0	0	0	0	0
'HSTPTr'	-1.63074196279922e-06	0			'HSTPTr'	-115.942028985507	-115.942028985507	-115.942028985507	-115.942028985507	-115.942028985507	-115.942028985507	-115.942028985507	-115.942028985507	-115.942028985507	-115.942028985507	-115.942028985507	-115.942028985507	-115.942028985507	-115.942028985507	-115.942028985507	-115.942028985507	-115.942028985507	-115.942028985507	-115.942028985507	-115.942028985507	-115.942028985507	-115.942028985507	-115.942028985507	-115.942028985507	-115.942028985507	-115.942028985507	-115.942028985507	-115.942028985507	-115.942028985507	-115.942028985507	-115.942028985507	-115.942028985507	-115.942028985507	-115.942028985507	-115.942028985507	-115.942028985507	-115.942028985507	-115.942028985507	-115.942028985507	-115.942028985507	0	-115.942028985507	0	-115.942028985507
'HXPRT'	0	0			'HXPRT'	0	0	0	0	0	0	0	0	0	0	0	0	0	0	0	0	0	0	0	0	0	0	0	0	0	0	0	0	0	0	0	0	0	0	0	0	0	0	0	0	0	0	0	0
'HYD1'	0	1000			'HYD1'	0	0	0	0	0	0	0	0	0	0	0	0	0	0	0	0	0	0	0	0	0	0	0	0	0	0	0	0	0	0	0	0	0	0	0	0	0	0	0	0	0	0	0	0
'HYD2'	0	1000			'HYD2'	0	0	0	0	0	0	0	0	0	0	0	0	0	0	0	0	0	0	0	0	0	0	0	0	0	0	0	0	0	0	0	0	0	0	0	0	0	0	0	0	0	0	0	0
'HYD3'	0	999.831495852056			'HYD3'	0	0	0	0	0	0	0	0	0	0	0	0	0	0	0	0	0	0	0	0	0	0	0	0	0	0	0	0	0	0	0	0	0	0	0	0	0	0	0	0	0	0	0	0
'IBCOATA'	0	0			'IBCOATA'	0	0	0	0	0	0	0	0	0	0	0	0	0	0	0	0	0	0	0	0	0	0	0	0	0	0	0	0	0	0	0	0	0	0	0	0	0	0	0	0	0	0	0	0
'ICDHy'	0	3.75071483063039e-05			'ICDHy'	0	0	0	0	0	0	0	0	0	0	0	0	0	0	0	0	0	0	0	0	0	0	0	0	0	0	0	0	0	0	0	0	0	0	0	0	0	0	0	0	0	0	0	0
'ICHORS'	0.168504147943963	0.168504150050694			'ICHORS'	0	0	0	0	0	0	0	0	0	0	0	0	0	0	0	0	0	0	0	0	0	0	0	0	0	0	0	0	0	0	0	0	0	0	0	0	0	0	0	0	0	0	0	0
'IG3PS'	0	1.63074199171738e-06			'IG3PS'	0	0	0	0	0	0	0	0	0	0	0	0	0	0	0	0	0	0	0	0	0	0	0	0	0	0	0	0	0	0	0	0	0	0	0	0	0	0	0	0	0	0	0	0
'IGPDH'	0	1.63074199171738e-06			'IGPDH'	0	0	0	0	0	0	0	0	0	0	0	0	0	0	0	0	0	0	0	0	0	0	0	0	0	0	0	0	0	0	0	0	0	0	0	0	0	0	0	0	0	0	0	0
'IGPS'	0	1.25023602026708e-06			'IGPS'	0	0	0	0	0	0	0	0	0	0	0	0	0	0	0	0	0	0	0	0	0	0	0	0	0	0	0	0	0	0	0	0	0	0	0	0	0	0	0	0	0	0	0	0
'IHDCOATA'	0	0			'IHDCOATA'	0	0	0	0	0	0	0	0	0	0	0	0	0	0	0	0	0	0	0	0	0	0	0	0	0	0	0	0	0	0	0	0	0	0	0	0	0	0	0	0	0	0	0	0
'IHPDCOATA'	4.63551020134401	4.63551555951653			'IHPDCOATA'	0	0	0	0	0	0	0	0	0	0	0	0	0	0	0	0	0	0	0	0	0	0	0	0	0	0	0	0	0	0	0	0	0	0	0	0	0	0	0	0	0	0	0	0
'ILETA'	-13.1581797133084	-13.1581795488000			'ILETA'	0	0	0	0	0	0	0	0	0	0	0	0	0	0	0	0	0	0	0	0	0	0	0	0	0	0	0	0	0	0	0	0	0	0	0	0	0	0	0	0	0	0	0	0
'IMPC'	-17.8052279154796	-17.8052262847360			'IMPC'	-115.942028985507	-115.942028985507	-115.942028985507	-115.942028985507	-115.942028985507	-115.942028985507	-115.942028985507	-115.942028985507	-115.942028985507	-115.942028985507	-115.942028985507	-115.942028985507	-115.942028985507	-115.942028985507	-115.942028985507	-115.942028985507	-115.942028985507	-115.942028985507	-115.942028985507	-115.942028985507	-115.942028985507	-115.942028985507	-115.942028985507	-115.942028985507	-115.942028985507	-115.942028985507	-115.942028985507	-115.942028985507	-115.942028985507	-115.942028985507	-115.942028985507	-115.942028985507	-115.942028985507	-115.942028985507	-115.942028985507	-115.942028985507	-115.942028985507	-115.942028985507	-115.942028985507	-115.942028985507	0	-115.942028985507	0	-115.942028985507
'IMPD'	9.08303474821594	9.08303613736814			'IMPD'	0	0	0	0	0	0	0	0	0	0	0	0	0	0	0	0	0	0	0	0	0	0	0	0	0	0	0	0	0	0	0	0	0	0	0	0	0	0	0	0	0	0	0	0
'IND3ACt2r'	0	0			'IND3ACt2r'	0	0	0	0	0	0	0	0	0	0	0	0	0	0	0	0	0	0	0	0	0	0	0	0	0	0	0	0	0	0	0	0	0	0	0	0	0	0	0	0	0	0	0	0
'INDOLEt2r'	2.56861906019401	2.56862034254584			'INDOLEt2r'	-87.9120879120874	-87.9120879120879	-87.9120879120874	-87.9120879120879	-87.9120879120874	-87.9120879120879	-87.9120879120874	-87.9120879120879	-87.9120879120874	-87.9120879120879	-87.9120879120874	-87.9120879120879	-87.9120879120874	-87.9120879120879	-87.9120879120879	-87.9120879120874	-87.9120879120879	-87.9120879120874	-87.9120879120879	-87.9120879120874	-87.9120879120879	-87.9120879120874	-87.9120879120879	-87.9120879120874	-87.9120879120879	-87.9120879120874	-87.9120879120879	-87.9120879120874	-87.9120879120879	-87.9120879120874	-87.9120879120879	-87.9120879120879	-87.9120879120874	-87.9120879120874	-87.9120879120879	-87.9120879120874	-87.9120879120879	-87.9120879120874	-87.9120879120879	-87.9120879120879	0	-87.9120879120879	0	-87.9120879120879
'INHINDH'	0	0			'INHINDH'	0	0	0	0	0	0	0	0	0	0	0	0	0	0	0	0	0	0	0	0	0	0	0	0	0	0	0	0	0	0	0	0	0	0	0	0	0	0	0	0	0	0	0	0
'INSt'	-1.50028404277691e-06	0			'INSt'	-112.676056338028	-112.676056338028	-112.676056338028	-112.676056338028	-112.676056338028	-112.676056338028	-112.676056338028	-112.676056338028	-112.676056338028	-112.676056338028	-112.676056338028	-112.676056338028	-112.676056338028	-112.676056338028	-112.676056338028	-112.676056338028	-112.676056338028	-112.676056338028	-112.676056338028	-112.676056338028	-112.676056338028	-112.676056338028	-112.676056338028	-112.676056338028	-112.676056338028	-112.676056338028	-112.676056338028	-112.676056338028	-112.676056338028	-112.676056338028	-112.676056338028	-112.676056338028	-112.676056338028	-112.676056338028	-112.676056338028	-112.676056338028	-112.676056338028	-112.676056338028	-112.676056338028	-112.676056338028	0	-112.676056338028	0	-112.676056338028
'IPDCOATA'	0	0			'IPDCOATA'	0	0	0	0	0	0	0	0	0	0	0	0	0	0	0	0	0	0	0	0	0	0	0	0	0	0	0	0	0	0	0	0	0	0	0	0	0	0	0	0	0	0	0	0
'IPDPS'	0	15.9694482086325			'IPDPS'	0	0	0	0	0	0	0	0	0	0	0	0	0	0	0	0	0	0	0	0	0	0	0	0	0	0	0	0	0	0	0	0	0	0	0	0	0	0	0	0	0	0	0	0
'IPDPS2'	0	15.9694482086320			'IPDPS2'	0	0	0	0	0	0	0	0	0	0	0	0	0	0	0	0	0	0	0	0	0	0	0	0	0	0	0	0	0	0	0	0	0	0	0	0	0	0	0	0	0	0	0	0
'IPDPUPT'	1.36103899377600	1.36103901079221			'IPDPUPT'	0	0	0	0	0	0	0	0	0	0	0	0	0	0	0	0	0	0	0	0	0	0	0	0	0	0	0	0	0	0	0	0	0	0	0	0	0	0	0	0	0	0	0	0
'IPMDr'	0	0			'IPMDr'	0	0	0	0	0	0	0	0	0	0	0	0	0	0	0	0	0	0	0	0	0	0	0	0	0	0	0	0	0	0	0	0	0	0	0	0	0	0	0	0	0	0	0	0
'IPPMIa'	0	0			'IPPMIa'	0	0	0	0	0	0	0	0	0	0	0	0	0	0	0	0	0	0	0	0	0	0	0	0	0	0	0	0	0	0	0	0	0	0	0	0	0	0	0	0	0	0	0	0
'IPPMIb'	0	0			'IPPMIb'	0	0	0	0	0	0	0	0	0	0	0	0	0	0	0	0	0	0	0	0	0	0	0	0	0	0	0	0	0	0	0	0	0	0	0	0	0	0	0	0	0	0	0	0
'ITDCOATA'	0	0			'ITDCOATA'	0	0	0	0	0	0	0	0	0	0	0	0	0	0	0	0	0	0	0	0	0	0	0	0	0	0	0	0	0	0	0	0	0	0	0	0	0	0	0	0	0	0	0	0
'IVCOATA'	4.63551020134401	4.63551555951653			'IVCOATA'	0	0	0	0	0	0	0	0	0	0	0	0	0	0	0	0	0	0	0	0	0	0	0	0	0	0	0	0	0	0	0	0	0	0	0	0	0	0	0	0	0	0	0	0
'KARA1'	-1000	980.495474820432			'KARA1'	-1000	-1000	-1000	-1000	-1000	-1000	-1000	-1000	-1000	-1000	-1000	-1000	-1000	-1000	-1000	-1000	-1000	-1000	-1000	-1000	-1000	-1000	-1000	-1000	-1000	-1000	-1000	-1000	-1000	-1000	-1000	-1000	-1000	-1000	-1000	-1000	-1000	-1000	-1000	-1000	-1000	-1000	-1000	-1000
'KARA2'	-977.570800048512	1000			'KARA2'	-1000	-1000	-1000	-1000	-1000	-1000	-1000	-1000	-1000	-1000	-1000	-1000	-1000	-1000	-1000	-1000	-1000	-1000	-1000	-1000	-1000	-1000	-1000	-1000	-1000	-1000	-1000	-1000	-1000	-1000	-1000	-1000	-1000	-1000	-1000	-1000	-1000	-1000	-1000	-1000	-1000	-1000	-1000	-1000
'KARA3'	-1000	980.495474820432			'KARA3'	-1000	-1000	-1000	-1000	-1000	-1000	-1000	-1000	-1000	-1000	-1000	-1000	-1000	-1000	-1000	-1000	-1000	-1000	-1000	-1000	-1000	-1000	-1000	-1000	-1000	-1000	-1000	-1000	-1000	-1000	-1000	-1000	-1000	-1000	-1000	-1000	-1000	-1000	-1000	-1000	-1000	-1000	-1000	-1000
'KAS14'	0	7.50140926015774e-06			'KAS14'	0	0	0	0	0	0	0	0	0	0	0	0	0	0	0	0	0	0	0	0	0	0	0	0	0	0	0	0	0	0	0	0	0	0	0	0	0	0	0	0	0	0	0	0
'KAS16'	0	100.843661674140			'KAS16'	0	0	0	0	0	0	0	0	0	0	0	0	0	0	0	0	0	0	0	0	0	0	0	0	0	0	0	0	0	0	0	0	0	0	0	0	0	0	0	0	0	0	0	0
'KAS_HP'	0	3.75072204406024e-05			'KAS_HP'	0	0	0	0	0	0	0	0	0	0	0	0	0	0	0	0	0	0	0	0	0	0	0	0	0	0	0	0	0	0	0	0	0	0	0	0	0	0	0	0	0	0	0	0
'KDOCT2'	51.7828510773220	51.7828552447743			'KDOCT2'	0	0	0	0	0	0	0	0	0	0	0	0	0	0	0	0	0	0	0	0	0	0	0	0	0	0	0	0	0	0	0	0	0	0	0	0	0	0	0	0	0	0	0	0
'KDOPP'	51.7828510773220	51.7828552447743			'KDOPP'	0	0	0	0	0	0	0	0	0	0	0	0	0	0	0	0	0	0	0	0	0	0	0	0	0	0	0	0	0	0	0	0	0	0	0	0	0	0	0	0	0	0	0	0
'KDOPSr'	51.7828510773220	51.7828552447743			'KDOPSr'	0	0	0	0	0	0	0	0	0	0	0	0	0	0	0	0	0	0	0	0	0	0	0	0	0	0	0	0	0	0	0	0	0	0	0	0	0	0	0	0	0	0	0	0
'Kt1r'	0.168466640812653	1000			'Kt1r'	-1000	-1000	-1000	-1000	-1000	-1000	-1000	-1000	-1000	-1000	-1000	-1000	-1000	-1000	-1000	-1000	-1000	-1000	-1000	-1000	-1000	-1000	-1000	-1000	-1000	-1000	-1000	-1000	-1000	-1000	-1000	-1000	-1000	-1000	-1000	-1000	-1000	-1000	-1000	-1000	-1000	-1000	-1000	-1000
'Kt3'	0	999.831533359201			'Kt3'	0	0	0	0	0	0	0	0	0	0	0	0	0	0	0	0	0	0	0	0	0	0	0	0	0	0	0	0	0	0	0	0	0	0	0	0	0	0	0	0	0	0	0	0
'L2A6ODs'	0	1000			'L2A6ODs'	0	0	0	0	0	0	0	0	0	0	0	0	0	0	0	0	0	0	0	0	0	0	0	0	0	0	0	0	0	0	0	0	0	0	0	0	0	0	0	0	0	0	0	0
'LACZ'	0	0			'LACZ'	0	0	0	0	0	0	0	0	0	0	0	0	0	0	0	0	0	0	0	0	0	0	0	0	0	0	0	0	0	0	0	0	0	0	0	0	0	0	0	0	0	0	0	0
'LARGNAT'	-3.12558859150158e-06	1000			'LARGNAT'	-242.424242424243	-242.424242424242	-242.424242424243	-242.424242424242	-242.424242424243	-242.424242424242	-242.424242424243	-242.424242424242	-242.424242424243	-242.424242424242	-242.424242424243	-242.424242424242	-242.424242424243	-242.424242424242	-242.424242424242	-242.424242424243	-242.424242424242	-242.424242424243	-242.424242424242	-242.424242424243	-242.424242424242	-242.424242424243	-242.424242424242	-242.424242424243	-242.424242424242	-242.424242424243	-242.424242424242	-242.424242424243	-242.424242424242	-242.424242424243	-242.424242424242	-242.424242424242	-242.424242424243	-242.424242424243	-242.424242424242	-242.424242424243	-242.424242424242	-242.424242424243	-242.424242424242	-242.424242424242	0	-242.424242424243	0	-242.424242424243
'LDH_D'	-1000	1000			'LDH_D'	-1000	-1000	-1000	-1000	-1000	-1000	-1000	-1000	-1000	-1000	-1000	-1000	-1000	-1000	-1000	-1000	-1000	-1000	-1000	-1000	-1000	-1000	-1000	-1000	-1000	-1000	-1000	-1000	-1000	-1000	-1000	-1000	-1000	-1000	-1000	-1000	-1000	-1000	-1000	-1000	-1000	-1000	-1000	-1000
'LDH_D2'	0	1000			'LDH_D2'	0	0	0	0	0	0	0	0	0	0	0	0	0	0	0	0	0	0	0	0	0	0	0	0	0	0	0	0	0	0	0	0	0	0	0	0	0	0	0	0	0	0	0	0
'LEUTA'	0	0			'LEUTA'	0	0	0	0	0	0	0	0	0	0	0	0	0	0	0	0	0	0	0	0	0	0	0	0	0	0	0	0	0	0	0	0	0	0	0	0	0	0	0	0	0	0	0	0
'LEUt2r'	-979.572208636896	20.4278291256363			'LEUt2r'	-1000	-1000	-1000	-1000	-1000	-1000	-1000	-1000	-1000	-1000	-1000	-1000	-1000	-1000	-1000	-1000	-1000	-1000	-1000	-1000	-1000	-1000	-1000	-1000	-1000	-1000	-1000	-1000	-1000	-1000	-1000	-1000	-1000	-1000	-1000	-1000	-1000	-1000	-1000	-1000	-1000	-1000	-1000	-1000
'LPADSS'	25.2109060417730	25.2109081255000			'LPADSS'	0	0	0	0	0	0	0	0	0	0	0	0	0	0	0	0	0	0	0	0	0	0	0	0	0	0	0	0	0	0	0	0	0	0	0	0	0	0	0	0	0	0	0	0
'LPAMS'	0	41.9337304892139			'LPAMS'	0	0	0	0	0	0	0	0	0	0	0	0	0	0	0	0	0	0	0	0	0	0	0	0	0	0	0	0	0	0	0	0	0	0	0	0	0	0	0	0	0	0	0	0
'LYSt2r'	-984.467035688960	15.5329645052390			'LYSt2r'	-1000	-1000	-1000	-1000	-1000	-1000	-1000	-1000	-1000	-1000	-1000	-1000	-1000	-1000	-1000	-1000	-1000	-1000	-1000	-1000	-1000	-1000	-1000	-1000	-1000	-1000	-1000	-1000	-1000	-1000	-1000	-1000	-1000	-1000	-1000	-1000	-1000	-1000	-1000	-1000	-1000	-1000	-1000	-1000
'L_AROND'	-1000	3.12558859150158e-06			'L_AROND'	-1000	-1000	-1000	-1000	-1000	-1000	-1000	-1000	-1000	-1000	-1000	-1000	-1000	-1000	-1000	-1000	-1000	-1000	-1000	-1000	-1000	-1000	-1000	-1000	-1000	-1000	-1000	-1000	-1000	-1000	-1000	-1000	-1000	-1000	-1000	-1000	-1000	-1000	-1000	-1000	-1000	-1000	-1000	-1000
'MADGBG'	0	0			'MADGBG'	0	0	0	0	0	0	0	0	0	0	0	0	0	0	0	0	0	0	0	0	0	0	0	0	0	0	0	0	0	0	0	0	0	0	0	0	0	0	0	0	0	0	0	0
'MALCOACD'	0	4.21429183684983e-07			'MALCOACD'	0	0	0	0	0	0	0	0	0	0	0	0	0	0	0	0	0	0	0	0	0	0	0	0	0	0	0	0	0	0	0	0	0	0	0	0	0	0	0	0	0	0	0	0
'MALCOAMT'	0	4.21429183684983e-07			'MALCOAMT'	0	0	0	0	0	0	0	0	0	0	0	0	0	0	0	0	0	0	0	0	0	0	0	0	0	0	0	0	0	0	0	0	0	0	0	0	0	0	0	0	0	0	0	0
'MALT'	0	0			'MALT'	0	0	0	0	0	0	0	0	0	0	0	0	0	0	0	0	0	0	0	0	0	0	0	0	0	0	0	0	0	0	0	0	0	0	0	0	0	0	0	0	0	0	0	0
'MALTATr'	0	0			'MALTATr'	0	0	0	0	0	0	0	0	0	0	0	0	0	0	0	0	0	0	0	0	0	0	0	0	0	0	0	0	0	0	0	0	0	0	0	0	0	0	0	0	0	0	0	0
'MALTpts'	0	0			'MALTpts'	0	0	0	0	0	0	0	0	0	0	0	0	0	0	0	0	0	0	0	0	0	0	0	0	0	0	0	0	0	0	0	0	0	0	0	0	0	0	0	0	0	0	0	0
'MAN1PT2'	0	0			'MAN1PT2'	0	0	0	0	0	0	0	0	0	0	0	0	0	0	0	0	0	0	0	0	0	0	0	0	0	0	0	0	0	0	0	0	0	0	0	0	0	0	0	0	0	0	0	0
'MAN6PI'	0	592.093412707473			'MAN6PI'	0	0	0	0	0	0	0	0	0	0	0	0	0	0	0	0	0	0	0	0	0	0	0	0	0	0	0	0	0	0	0	0	0	0	0	0	0	0	0	0	0	0	0	0
'MANA4'	0	0			'MANA4'	0	0	0	0	0	0	0	0	0	0	0	0	0	0	0	0	0	0	0	0	0	0	0	0	0	0	0	0	0	0	0	0	0	0	0	0	0	0	0	0	0	0	0	0
'MANpts'	0	592.093412707473			'MANpts'	0	0	0	0	0	0	0	0	0	0	0	0	0	0	0	0	0	0	0	0	0	0	0	0	0	0	0	0	0	0	0	0	0	0	0	0	0	0	0	0	0	0	0	0
'MBDGBG'	0	0			'MBDGBG'	0	0	0	0	0	0	0	0	0	0	0	0	0	0	0	0	0	0	0	0	0	0	0	0	0	0	0	0	0	0	0	0	0	0	0	0	0	0	0	0	0	0	0	0
'MCOATA'	156.469746583215	156.469784090330			'MCOATA'	0	0	0	0	0	0	0	0	0	0	0	0	0	0	0	0	0	0	0	0	0	0	0	0	0	0	0	0	0	0	0	0	0	0	0	0	0	0	0	0	0	0	0	0
'MDH'	-948.108079109721	1000			'MDH'	-1000	-1000	-1000	-1000	-1000	-1000	-1000	-1000	-1000	-1000	-1000	-1000	-1000	-1000	-1000	-1000	-1000	-1000	-1000	-1000	-1000	-1000	-1000	-1000	-1000	-1000	-1000	-1000	-1000	-1000	-1000	-1000	-1000	-1000	-1000	-1000	-1000	-1000	-1000	-1000	-1000	-1000	-1000	-1000
'ME2'	0	1000			'ME2'	0	0	0	0	0	0	0	0	0	0	0	0	0	0	0	0	0	0	0	0	0	0	0	0	0	0	0	0	0	0	0	0	0	0	0	0	0	0	0	0	0	0	0	0
'MECDPDH2'	17.6674952986400	17.6674955195256			'MECDPDH2'	0	0	0	0	0	0	0	0	0	0	0	0	0	0	0	0	0	0	0	0	0	0	0	0	0	0	0	0	0	0	0	0	0	0	0	0	0	0	0	0	0	0	0	0
'MECDPS'	17.6674952986400	17.6674955195256			'MECDPS'	0	0	0	0	0	0	0	0	0	0	0	0	0	0	0	0	0	0	0	0	0	0	0	0	0	0	0	0	0	0	0	0	0	0	0	0	0	0	0	0	0	0	0	0
'MEPCT'	17.6674952986400	17.6674955195256			'MEPCT'	0	0	0	0	0	0	0	0	0	0	0	0	0	0	0	0	0	0	0	0	0	0	0	0	0	0	0	0	0	0	0	0	0	0	0	0	0	0	0	0	0	0	0	0
'METALA1c'	0	3.75072359020123e-05			'METALA1c'	0	0	0	0	0	0	0	0	0	0	0	0	0	0	0	0	0	0	0	0	0	0	0	0	0	0	0	0	0	0	0	0	0	0	0	0	0	0	0	0	0	0	0	0
'METALAabc'	0	3.75072358451689e-05			'METALAabc'	0	0	0	0	0	0	0	0	0	0	0	0	0	0	0	0	0	0	0	0	0	0	0	0	0	0	0	0	0	0	0	0	0	0	0	0	0	0	0	0	0	0	0	0
'METAT'	1.01102488766389	1.01102615194779			'METAT'	0	0	0	0	0	0	0	0	0	0	0	0	0	0	0	0	0	0	0	0	0	0	0	0	0	0	0	0	0	0	0	0	0	0	0	0	0	0	0	0	0	0	0	0
'METFR'	-1000	1000			'METFR'	-1000	-1000	-1000	-1000	-1000	-1000	-1000	-1000	-1000	-1000	-1000	-1000	-1000	-1000	-1000	-1000	-1000	-1000	-1000	-1000	-1000	-1000	-1000	-1000	-1000	-1000	-1000	-1000	-1000	-1000	-1000	-1000	-1000	-1000	-1000	-1000	-1000	-1000	-1000	-1000	-1000	-1000	-1000	-1000
'METSOXR1r'	0	0			'METSOXR1r'	0	0	0	0	0	0	0	0	0	0	0	0	0	0	0	0	0	0	0	0	0	0	0	0	0	0	0	0	0	0	0	0	0	0	0	0	0	0	0	0	0	0	0	0
'METSr'	-992.034441294674	0.842558246893532			'METSr'	-1000	-1000	-1000	-1000	-1000	-1000	-1000	-1000	-1000	-1000	-1000	-1000	-1000	-1000	-1000	-1000	-1000	-1000	-1000	-1000	-1000	-1000	-1000	-1000	-1000	-1000	-1000	-1000	-1000	-1000	-1000	-1000	-1000	-1000	-1000	-1000	-1000	-1000	-1000	-1000	-1000	-1000	-1000	-1000
'METt2r'	7.12303796562219	1000			'METt2r'	-1000	-1000	-1000	-1000	-1000	-1000	-1000	-1000	-1000	-1000	-1000	-1000	-1000	-1000	-1000	-1000	-1000	-1000	-1000	-1000	-1000	-1000	-1000	-1000	-1000	-1000	-1000	-1000	-1000	-1000	-1000	-1000	-1000	-1000	-1000	-1000	-1000	-1000	-1000	-1000	-1000	-1000	-1000	-1000
'MG2abc'	0	3.75071601865784e-05			'MG2abc'	0	0	0	0	0	0	0	0	0	0	0	0	0	0	0	0	0	0	0	0	0	0	0	0	0	0	0	0	0	0	0	0	0	0	0	0	0	0	0	0	0	0	0	0
'MGt5'	-0.168504150050694	-0.168466640874271			'MGt5'	0	0	0	0	0	0	0	0	0	0	0	0	0	0	0	0	0	0	0	0	0	0	0	0	0	0	0	0	0	0	0	0	0	0	0	0	0	0	0	0	0	0	0	0
'MI1PP'	0	0			'MI1PP'	0	0	0	0	0	0	0	0	0	0	0	0	0	0	0	0	0	0	0	0	0	0	0	0	0	0	0	0	0	0	0	0	0	0	0	0	0	0	0	0	0	0	0	0
'MI3PP'	0	0			'MI3PP'	0	0	0	0	0	0	0	0	0	0	0	0	0	0	0	0	0	0	0	0	0	0	0	0	0	0	0	0	0	0	0	0	0	0	0	0	0	0	0	0	0	0	0	0
'MI4PP'	0	0			'MI4PP'	0	0	0	0	0	0	0	0	0	0	0	0	0	0	0	0	0	0	0	0	0	0	0	0	0	0	0	0	0	0	0	0	0	0	0	0	0	0	0	0	0	0	0	0
'MK8t'	-0.168504150050694	-0.168504147943963			'MK8t'	0	0	0	0	0	0	0	0	0	0	0	0	0	0	0	0	0	0	0	0	0	0	0	0	0	0	0	0	0	0	0	0	0	0	0	0	0	0	0	0	0	0	0	0
'MMCD'	0	897.531244842601			'MMCD'	0	0	0	0	0	0	0	0	0	0	0	0	0	0	0	0	0	0	0	0	0	0	0	0	0	0	0	0	0	0	0	0	0	0	0	0	0	0	0	0	0	0	0	0
'MME'	0	897.531244842601			'MME'	0	0	0	0	0	0	0	0	0	0	0	0	0	0	0	0	0	0	0	0	0	0	0	0	0	0	0	0	0	0	0	0	0	0	0	0	0	0	0	0	0	0	0	0
'MMM2r'	0	897.531244842601			'MMM2r'	0	0	0	0	0	0	0	0	0	0	0	0	0	0	0	0	0	0	0	0	0	0	0	0	0	0	0	0	0	0	0	0	0	0	0	0	0	0	0	0	0	0	0	0
'MNLpts'	0	0			'MNLpts'	0	0	0	0	0	0	0	0	0	0	0	0	0	0	0	0	0	0	0	0	0	0	0	0	0	0	0	0	0	0	0	0	0	0	0	0	0	0	0	0	0	0	0	0
'MNabc'	0.168504147944000	0.168504150050701			'MNabc'	0	0	0	0	0	0	0	0	0	0	0	0	0	0	0	0	0	0	0	0	0	0	0	0	0	0	0	0	0	0	0	0	0	0	0	0	0	0	0	0	0	0	0	0
'MOAT'	25.2109060417730	25.2109081255000			'MOAT'	0	0	0	0	0	0	0	0	0	0	0	0	0	0	0	0	0	0	0	0	0	0	0	0	0	0	0	0	0	0	0	0	0	0	0	0	0	0	0	0	0	0	0	0
'MOAT3C'	1.36103899377600	1.36103901079221			'MOAT3C'	0	0	0	0	0	0	0	0	0	0	0	0	0	0	0	0	0	0	0	0	0	0	0	0	0	0	0	0	0	0	0	0	0	0	0	0	0	0	0	0	0	0	0	0
'MOHMT'	0.337008295887927	0.337008300101414			'MOHMT'	0	0	0	0	0	0	0	0	0	0	0	0	0	0	0	0	0	0	0	0	0	0	0	0	0	0	0	0	0	0	0	0	0	0	0	0	0	0	0	0	0	0	0	0
'MTHFC'	-861.752288125263	35.7789597179853			'MTHFC'	-1000	-1000	-1000	-1000	-1000	-1000	-1000	-1000	-1000	-1000	-1000	-1000	-1000	-1000	-1000	-1000	-1000	-1000	-1000	-1000	-1000	-1000	-1000	-1000	-1000	-1000	-1000	-1000	-1000	-1000	-1000	-1000	-1000	-1000	-1000	-1000	-1000	-1000	-1000	-1000	-1000	-1000	-1000	-1000
'MTHFD'	-1000	1000			'MTHFD'	-1000	-1000	-1000	-1000	-1000	-1000	-1000	-1000	-1000	-1000	-1000	-1000	-1000	-1000	-1000	-1000	-1000	-1000	-1000	-1000	-1000	-1000	-1000	-1000	-1000	-1000	-1000	-1000	-1000	-1000	-1000	-1000	-1000	-1000	-1000	-1000	-1000	-1000	-1000	-1000	-1000	-1000	-1000	-1000
'MTHFD2'	-1000	1000			'MTHFD2'	-1000	-1000	-1000	-1000	-1000	-1000	-1000	-1000	-1000	-1000	-1000	-1000	-1000	-1000	-1000	-1000	-1000	-1000	-1000	-1000	-1000	-1000	-1000	-1000	-1000	-1000	-1000	-1000	-1000	-1000	-1000	-1000	-1000	-1000	-1000	-1000	-1000	-1000	-1000	-1000	-1000	-1000	-1000	-1000
'NACt2r'	0.168504147943963	0.168511649360767			'NACt2r'	0	0	0	0	0	0	0	0	0	0	0	0	0	0	0	0	0	0	0	0	0	0	0	0	0	0	0	0	0	0	0	0	0	0	0	0	0	0	0	0	0	0	0	0
'NADH6'	0	1000			'NADH6'	0	0	0	0	0	0	0	0	0	0	0	0	0	0	0	0	0	0	0	0	0	0	0	0	0	0	0	0	0	0	0	0	0	0	0	0	0	0	0	0	0	0	0	0
'NADK'	0	0.168504150050691			'NADK'	0	0	0	0	0	0	0	0	0	0	0	0	0	0	0	0	0	0	0	0	0	0	0	0	0	0	0	0	0	0	0	0	0	0	0	0	0	0	0	0	0	0	0	0
'NADK2'	0	0.168504150050717			'NADK2'	0	0	0	0	0	0	0	0	0	0	0	0	0	0	0	0	0	0	0	0	0	0	0	0	0	0	0	0	0	0	0	0	0	0	0	0	0	0	0	0	0	0	0	0
'NADN'	0	7.50143940275727e-06			'NADN'	0	0	0	0	0	0	0	0	0	0	0	0	0	0	0	0	0	0	0	0	0	0	0	0	0	0	0	0	0	0	0	0	0	0	0	0	0	0	0	0	0	0	0	0
'NADS1'	0	0.337015797300171			'NADS1'	0	0	0	0	0	0	0	0	0	0	0	0	0	0	0	0	0	0	0	0	0	0	0	0	0	0	0	0	0	0	0	0	0	0	0	0	0	0	0	0	0	0	0	0
'NADS2'	0	0.337015797322787			'NADS2'	0	0	0	0	0	0	0	0	0	0	0	0	0	0	0	0	0	0	0	0	0	0	0	0	0	0	0	0	0	0	0	0	0	0	0	0	0	0	0	0	0	0	0	0
'NCPTRCA'	0.168504147944000	0.168504150050701			'NCPTRCA'	0	0	0	0	0	0	0	0	0	0	0	0	0	0	0	0	0	0	0	0	0	0	0	0	0	0	0	0	0	0	0	0	0	0	0	0	0	0	0	0	0	0	0	0
'NDPK1'	-982.026269567321	1000			'NDPK1'	-1000	-1000	-1000	-1000	-1000	-1000	-1000	-1000	-1000	-1000	-1000	-1000	-1000	-1000	-1000	-1000	-1000	-1000	-1000	-1000	-1000	-1000	-1000	-1000	-1000	-1000	-1000	-1000	-1000	-1000	-1000	-1000	-1000	-1000	-1000	-1000	-1000	-1000	-1000	-1000	-1000	-1000	-1000	-1000
'NDPK2'	-936.469093057288	1000			'NDPK2'	-1000	-1000	-1000	-1000	-1000	-1000	-1000	-1000	-1000	-1000	-1000	-1000	-1000	-1000	-1000	-1000	-1000	-1000	-1000	-1000	-1000	-1000	-1000	-1000	-1000	-1000	-1000	-1000	-1000	-1000	-1000	-1000	-1000	-1000	-1000	-1000	-1000	-1000	-1000	-1000	-1000	-1000	-1000	-1000
'NDPK3'	-917.275999894092	1000			'NDPK3'	-1000	-1000	-1000	-1000	-1000	-1000	-1000	-1000	-1000	-1000	-1000	-1000	-1000	-1000	-1000	-1000	-1000	-1000	-1000	-1000	-1000	-1000	-1000	-1000	-1000	-1000	-1000	-1000	-1000	-1000	-1000	-1000	-1000	-1000	-1000	-1000	-1000	-1000	-1000	-1000	-1000	-1000	-1000	-1000
'NDPK4'	-997.767136380288	1000			'NDPK4'	-1000	-1000	-1000	-1000	-1000	-1000	-1000	-1000	-1000	-1000	-1000	-1000	-1000	-1000	-1000	-1000	-1000	-1000	-1000	-1000	-1000	-1000	-1000	-1000	-1000	-1000	-1000	-1000	-1000	-1000	-1000	-1000	-1000	-1000	-1000	-1000	-1000	-1000	-1000	-1000	-1000	-1000	-1000	-1000
'NDPK5'	-1000	1000			'NDPK5'	-1000	-1000	-1000	-1000	-1000	-1000	-1000	-1000	-1000	-1000	-1000	-1000	-1000	-1000	-1000	-1000	-1000	-1000	-1000	-1000	-1000	-1000	-1000	-1000	-1000	-1000	-1000	-1000	-1000	-1000	-1000	-1000	-1000	-1000	-1000	-1000	-1000	-1000	-1000	-1000	-1000	-1000	-1000	-1000
'NDPK6'	-1000	1000			'NDPK6'	-1000	-1000	-1000	-1000	-1000	-1000	-1000	-1000	-1000	-1000	-1000	-1000	-1000	-1000	-1000	-1000	-1000	-1000	-1000	-1000	-1000	-1000	-1000	-1000	-1000	-1000	-1000	-1000	-1000	-1000	-1000	-1000	-1000	-1000	-1000	-1000	-1000	-1000	-1000	-1000	-1000	-1000	-1000	-1000
'NDPK7'	-1000	999.128177457792			'NDPK7'	-1000	-1000	-1000	-1000	-1000	-1000	-1000	-1000	-1000	-1000	-1000	-1000	-1000	-1000	-1000	-1000	-1000	-1000	-1000	-1000	-1000	-1000	-1000	-1000	-1000	-1000	-1000	-1000	-1000	-1000	-1000	-1000	-1000	-1000	-1000	-1000	-1000	-1000	-1000	-1000	-1000	-1000	-1000	-1000
'NDPK8'	-1000	1000			'NDPK8'	-1000	-1000	-1000	-1000	-1000	-1000	-1000	-1000	-1000	-1000	-1000	-1000	-1000	-1000	-1000	-1000	-1000	-1000	-1000	-1000	-1000	-1000	-1000	-1000	-1000	-1000	-1000	-1000	-1000	-1000	-1000	-1000	-1000	-1000	-1000	-1000	-1000	-1000	-1000	-1000	-1000	-1000	-1000	-1000
'NDPK9'	6.32038634420655	902.335095938964			'NDPK9'	0	0	0	0	0	0	0	0	0	0	0	0	0	0	0	0	0	0	0	0	0	0	0	0	0	0	0	0	0	0	0	0	0	0	0	0	0	0	0	0	0	0	0	0
'NH4tb'	-1000	1000			'NH4tb'	-1000	-1000	-1000	-1000	-1000	-1000	-1000	-1000	-1000	-1000	-1000	-1000	-1000	-1000	-1000	-1000	-1000	-1000	-1000	-1000	-1000	-1000	-1000	-1000	-1000	-1000	-1000	-1000	-1000	-1000	-1000	-1000	-1000	-1000	-1000	-1000	-1000	-1000	-1000	-1000	-1000	-1000	-1000	-1000
'NNAM'	0	7.50143940275727e-06			'NNAM'	0	0	0	0	0	0	0	0	0	0	0	0	0	0	0	0	0	0	0	0	0	0	0	0	0	0	0	0	0	0	0	0	0	0	0	0	0	0	0	0	0	0	0	0
'NNATr'	0.337008295888231	0.337015797320410			'NNATr'	0	0	0	0	0	0	0	0	0	0	0	0	0	0	0	0	0	0	0	0	0	0	0	0	0	0	0	0	0	0	0	0	0	0	0	0	0	0	0	0	0	0	0	0
'NNDMBRT'	0.168504147944000	0.168504150050701			'NNDMBRT'	0	0	0	0	0	0	0	0	0	0	0	0	0	0	0	0	0	0	0	0	0	0	0	0	0	0	0	0	0	0	0	0	0	0	0	0	0	0	0	0	0	0	0	0
'NNDPR'	0.505512443832231	0.505519945245828			'NNDPR'	0	0	0	0	0	0	0	0	0	0	0	0	0	0	0	0	0	0	0	0	0	0	0	0	0	0	0	0	0	0	0	0	0	0	0	0	0	0	0	0	0	0	0	0
'NPHS'	0.168504147944000	0.168504150050701			'NPHS'	0	0	0	0	0	0	0	0	0	0	0	0	0	0	0	0	0	0	0	0	0	0	0	0	0	0	0	0	0	0	0	0	0	0	0	0	0	0	0	0	0	0	0	0
'NT5C'	0	0			'NT5C'	0	0	0	0	0	0	0	0	0	0	0	0	0	0	0	0	0	0	0	0	0	0	0	0	0	0	0	0	0	0	0	0	0	0	0	0	0	0	0	0	0	0	0	0
'NTD1'	0	0			'NTD1'	0	0	0	0	0	0	0	0	0	0	0	0	0	0	0	0	0	0	0	0	0	0	0	0	0	0	0	0	0	0	0	0	0	0	0	0	0	0	0	0	0	0	0	0
'NTD10'	0	0			'NTD10'	0	0	0	0	0	0	0	0	0	0	0	0	0	0	0	0	0	0	0	0	0	0	0	0	0	0	0	0	0	0	0	0	0	0	0	0	0	0	0	0	0	0	0	0
'NTD11'	0	1.50028405343505e-06			'NTD11'	0	0	0	0	0	0	0	0	0	0	0	0	0	0	0	0	0	0	0	0	0	0	0	0	0	0	0	0	0	0	0	0	0	0	0	0	0	0	0	0	0	0	0	0
'NTD2'	0	2.08372761445474e-06			'NTD2'	0	0	0	0	0	0	0	0	0	0	0	0	0	0	0	0	0	0	0	0	0	0	0	0	0	0	0	0	0	0	0	0	0	0	0	0	0	0	0	0	0	0	0	0
'NTD3'	0	0			'NTD3'	0	0	0	0	0	0	0	0	0	0	0	0	0	0	0	0	0	0	0	0	0	0	0	0	0	0	0	0	0	0	0	0	0	0	0	0	0	0	0	0	0	0	0	0
'NTD4'	0	3.75070829710111e-05			'NTD4'	0	0	0	0	0	0	0	0	0	0	0	0	0	0	0	0	0	0	0	0	0	0	0	0	0	0	0	0	0	0	0	0	0	0	0	0	0	0	0	0	0	0	0	0
'NTD5'	0	896.014707511121			'NTD5'	0	0	0	0	0	0	0	0	0	0	0	0	0	0	0	0	0	0	0	0	0	0	0	0	0	0	0	0	0	0	0	0	0	0	0	0	0	0	0	0	0	0	0	0
'NTD5_a'	0	0			'NTD5_a'	0	0	0	0	0	0	0	0	0	0	0	0	0	0	0	0	0	0	0	0	0	0	0	0	0	0	0	0	0	0	0	0	0	0	0	0	0	0	0	0	0	0	0	0
'NTD6'	0	1.38915652314608e-06			'NTD6'	0	0	0	0	0	0	0	0	0	0	0	0	0	0	0	0	0	0	0	0	0	0	0	0	0	0	0	0	0	0	0	0	0	0	0	0	0	0	0	0	0	0	0	0
'NTD7'	0	1.38915547154284e-06			'NTD7'	0	0	0	0	0	0	0	0	0	0	0	0	0	0	0	0	0	0	0	0	0	0	0	0	0	0	0	0	0	0	0	0	0	0	0	0	0	0	0	0	0	0	0	0
'NTD8'	0	1.38915362413172e-06			'NTD8'	0	0	0	0	0	0	0	0	0	0	0	0	0	0	0	0	0	0	0	0	0	0	0	0	0	0	0	0	0	0	0	0	0	0	0	0	0	0	0	0	0	0	0	0
'NTD9'	0	0			'NTD9'	0	0	0	0	0	0	0	0	0	0	0	0	0	0	0	0	0	0	0	0	0	0	0	0	0	0	0	0	0	0	0	0	0	0	0	0	0	0	0	0	0	0	0	0
'NTPP7'	0	3.75071654730164e-05			'NTPP7'	0	0	0	0	0	0	0	0	0	0	0	0	0	0	0	0	0	0	0	0	0	0	0	0	0	0	0	0	0	0	0	0	0	0	0	0	0	0	0	0	0	0	0	0
'O2t'	0	1000			'O2t'	0	0	0	0	0	0	0	0	0	0	0	0	0	0	0	0	0	0	0	0	0	0	0	0	0	0	0	0	0	0	0	0	0	0	0	0	0	0	0	0	0	0	0	0
'OAADC'	0	1000			'OAADC'	0	0	0	0	0	0	0	0	0	0	0	0	0	0	0	0	0	0	0	0	0	0	0	0	0	0	0	0	0	0	0	0	0	0	0	0	0	0	0	0	0	0	0	0
'OAASr'	-3.75071143707828e-05	0			'OAASr'	-1000	-1000	-1000	-1000	-1000	-1000	-1000	-1000	-1000	-1000	-1000	-1000	-1000	-1000	-1000	-1000	-1000	-1000	-1000	-1000	-1000	-1000	-1000	-1000	-1000	-1000	-1000	-1000	-1000	-1000	-1000	-1000	-1000	-1000	-1000	-1000	-1000	-1000	-1000	-1000	-1000	-1000	-1000	-1000
'OBTFL'	102.468755157415	1000			'OBTFL'	0	0	0	0	0	0	0	0	0	0	0	0	0	0	0	0	0	0	0	0	0	0	0	0	0	0	0	0	0	0	0	0	0	0	0	0	0	0	0	0	0	0	0	0
'OCBT'	13.5933300151440	13.5933301850929			'OCBT'	0	0	0	0	0	0	0	0	0	0	0	0	0	0	0	0	0	0	0	0	0	0	0	0	0	0	0	0	0	0	0	0	0	0	0	0	0	0	0	0	0	0	0	0
'OCDCAtr'	4.63547269431172	4.63554770849601			'OCDCAtr'	-1000	-1000	-1000	-1000	-1000	-1000	-1000	-1000	-1000	-1000	-1000	-1000	-1000	-1000	-1000	-1000	-1000	-1000	-1000	-1000	-1000	-1000	-1000	-1000	-1000	-1000	-1000	-1000	-1000	-1000	-1000	-1000	-1000	-1000	-1000	-1000	-1000	-1000	-1000	-1000	-1000	-1000	-1000	-1000
'OCDCEAtr'	0	0			'OCDCEAtr'	0	0	0	0	0	0	0	0	0	0	0	0	0	0	0	0	0	0	0	0	0	0	0	0	0	0	0	0	0	0	0	0	0	0	0	0	0	0	0	0	0	0	0	0
'OHPBAT'	0	0			'OHPBAT'	0	0	0	0	0	0	0	0	0	0	0	0	0	0	0	0	0	0	0	0	0	0	0	0	0	0	0	0	0	0	0	0	0	0	0	0	0	0	0	0	0	0	0	0
'OHPHM'	0.168504147943963	0.168504150050702			'OHPHM'	0	0	0	0	0	0	0	0	0	0	0	0	0	0	0	0	0	0	0	0	0	0	0	0	0	0	0	0	0	0	0	0	0	0	0	0	0	0	0	0	0	0	0	0
'OIVD2'	0	0			'OIVD2'	0	0	0	0	0	0	0	0	0	0	0	0	0	0	0	0	0	0	0	0	0	0	0	0	0	0	0	0	0	0	0	0	0	0	0	0	0	0	0	0	0	0	0	0
'OIVD3'	9.27102040268800	9.27102576085503			'OIVD3'	0	0	0	0	0	0	0	0	0	0	0	0	0	0	0	0	0	0	0	0	0	0	0	0	0	0	0	0	0	0	0	0	0	0	0	0	0	0	0	0	0	0	0	0
'OMBZLM'	0.168504147943963	0.168504150050702			'OMBZLM'	0	0	0	0	0	0	0	0	0	0	0	0	0	0	0	0	0	0	0	0	0	0	0	0	0	0	0	0	0	0	0	0	0	0	0	0	0	0	0	0	0	0	0	0
'OMMBLHX3'	0.168504147943963	0.168504150050702			'OMMBLHX3'	0	0	0	0	0	0	0	0	0	0	0	0	0	0	0	0	0	0	0	0	0	0	0	0	0	0	0	0	0	0	0	0	0	0	0	0	0	0	0	0	0	0	0	0
'OMPDC'	0	1.87535381375170e-05			'OMPDC'	0	0	0	0	0	0	0	0	0	0	0	0	0	0	0	0	0	0	0	0	0	0	0	0	0	0	0	0	0	0	0	0	0	0	0	0	0	0	0	0	0	0	0	0
'OMPHHX3'	0.168504147943963	0.168504150050702			'OMPHHX3'	0	0	0	0	0	0	0	0	0	0	0	0	0	0	0	0	0	0	0	0	0	0	0	0	0	0	0	0	0	0	0	0	0	0	0	0	0	0	0	0	0	0	0	0
'OPHBDC'	0.168504147943963	0.168504150050702			'OPHBDC'	0	0	0	0	0	0	0	0	0	0	0	0	0	0	0	0	0	0	0	0	0	0	0	0	0	0	0	0	0	0	0	0	0	0	0	0	0	0	0	0	0	0	0	0
'OPHHX3'	0.168504147943963	0.168504150050702			'OPHHX3'	0	0	0	0	0	0	0	0	0	0	0	0	0	0	0	0	0	0	0	0	0	0	0	0	0	0	0	0	0	0	0	0	0	0	0	0	0	0	0	0	0	0	0	0
'ORNTAC'	0	896.014707511047			'ORNTAC'	0	0	0	0	0	0	0	0	0	0	0	0	0	0	0	0	0	0	0	0	0	0	0	0	0	0	0	0	0	0	0	0	0	0	0	0	0	0	0	0	0	0	0	0
'ORNt2r'	-882.421377495880	13.5933301850929			'ORNt2r'	-1000	-1000	-1000	-1000	-1000	-1000	-1000	-1000	-1000	-1000	-1000	-1000	-1000	-1000	-1000	-1000	-1000	-1000	-1000	-1000	-1000	-1000	-1000	-1000	-1000	-1000	-1000	-1000	-1000	-1000	-1000	-1000	-1000	-1000	-1000	-1000	-1000	-1000	-1000	-1000	-1000	-1000	-1000	-1000
'OROTPT'	0	1.87535381375170e-05			'OROTPT'	0	0	0	0	0	0	0	0	0	0	0	0	0	0	0	0	0	0	0	0	0	0	0	0	0	0	0	0	0	0	0	0	0	0	0	0	0	0	0	0	0	0	0	0
'P5CD'	0	3.75071749658673e-05			'P5CD'	0	0	0	0	0	0	0	0	0	0	0	0	0	0	0	0	0	0	0	0	0	0	0	0	0	0	0	0	0	0	0	0	0	0	0	0	0	0	0	0	0	0	0	0
'P5CRyr'	-1000	3.75071339249189e-05			'P5CRyr'	-1000	-1000	-1000	-1000	-1000	-1000	-1000	-1000	-1000	-1000	-1000	-1000	-1000	-1000	-1000	-1000	-1000	-1000	-1000	-1000	-1000	-1000	-1000	-1000	-1000	-1000	-1000	-1000	-1000	-1000	-1000	-1000	-1000	-1000	-1000	-1000	-1000	-1000	-1000	-1000	-1000	-1000	-1000	-1000
'PAAMOR'	0	351.739204105994			'PAAMOR'	0	0	0	0	0	0	0	0	0	0	0	0	0	0	0	0	0	0	0	0	0	0	0	0	0	0	0	0	0	0	0	0	0	0	0	0	0	0	0	0	0	0	0	0
'PANTS'	0.337008295887927	0.337008300101414			'PANTS'	0	0	0	0	0	0	0	0	0	0	0	0	0	0	0	0	0	0	0	0	0	0	0	0	0	0	0	0	0	0	0	0	0	0	0	0	0	0	0	0	0	0	0	0
'PAPPT2'	0	0			'PAPPT2'	0	0	0	0	0	0	0	0	0	0	0	0	0	0	0	0	0	0	0	0	0	0	0	0	0	0	0	0	0	0	0	0	0	0	0	0	0	0	0	0	0	0	0	0
'PAPPT3'	1.36103899377600	1.36103901079221			'PAPPT3'	0	0	0	0	0	0	0	0	0	0	0	0	0	0	0	0	0	0	0	0	0	0	0	0	0	0	0	0	0	0	0	0	0	0	0	0	0	0	0	0	0	0	0	0
'PBt'	0	0			'PBt'	0	0	0	0	0	0	0	0	0	0	0	0	0	0	0	0	0	0	0	0	0	0	0	0	0	0	0	0	0	0	0	0	0	0	0	0	0	0	0	0	0	0	0	0
'PDHa'	0	1000			'PDHa'	0	0	0	0	0	0	0	0	0	0	0	0	0	0	0	0	0	0	0	0	0	0	0	0	0	0	0	0	0	0	0	0	0	0	0	0	0	0	0	0	0	0	0	0
'PDHbr'	0	1000			'PDHbr'	0	0	0	0	0	0	0	0	0	0	0	0	0	0	0	0	0	0	0	0	0	0	0	0	0	0	0	0	0	0	0	0	0	0	0	0	0	0	0	0	0	0	0	0
'PDHc'	0	1000			'PDHc'	0	0	0	0	0	0	0	0	0	0	0	0	0	0	0	0	0	0	0	0	0	0	0	0	0	0	0	0	0	0	0	0	0	0	0	0	0	0	0	0	0	0	0	0
'PDX5PO'	0	0			'PDX5PO'	0	0	0	0	0	0	0	0	0	0	0	0	0	0	0	0	0	0	0	0	0	0	0	0	0	0	0	0	0	0	0	0	0	0	0	0	0	0	0	0	0	0	0	0
'PDX5PO2'	0	0			'PDX5PO2'	0	0	0	0	0	0	0	0	0	0	0	0	0	0	0	0	0	0	0	0	0	0	0	0	0	0	0	0	0	0	0	0	0	0	0	0	0	0	0	0	0	0	0	0
'PDX5PS'	0	0			'PDX5PS'	0	0	0	0	0	0	0	0	0	0	0	0	0	0	0	0	0	0	0	0	0	0	0	0	0	0	0	0	0	0	0	0	0	0	0	0	0	0	0	0	0	0	0	0
'PDX5PSYN'	0	0			'PDX5PSYN'	0	0	0	0	0	0	0	0	0	0	0	0	0	0	0	0	0	0	0	0	0	0	0	0	0	0	0	0	0	0	0	0	0	0	0	0	0	0	0	0	0	0	0	0
'PEPCK'	0	1000			'PEPCK'	0	0	0	0	0	0	0	0	0	0	0	0	0	0	0	0	0	0	0	0	0	0	0	0	0	0	0	0	0	0	0	0	0	0	0	0	0	0	0	0	0	0	0	0
'PEPGLY'	1.36103899377600	1.36103901079221			'PEPGLY'	0	0	0	0	0	0	0	0	0	0	0	0	0	0	0	0	0	0	0	0	0	0	0	0	0	0	0	0	0	0	0	0	0	0	0	0	0	0	0	0	0	0	0	0
'PFK'	0	527.218689946454			'PFK'	0	0	0	0	0	0	0	0	0	0	0	0	0	0	0	0	0	0	0	0	0	0	0	0	0	0	0	0	0	0	0	0	0	0	0	0	0	0	0	0	0	0	0	0
'PFK(ppi)'	0	527.218689946451			'PFK(ppi)'	0	0	0	0	0	0	0	0	0	0	0	0	0	0	0	0	0	0	0	0	0	0	0	0	0	0	0	0	0	0	0	0	0	0	0	0	0	0	0	0	0	0	0	0
'PFK_2'	0	527.218689946463			'PFK_2'	0	0	0	0	0	0	0	0	0	0	0	0	0	0	0	0	0	0	0	0	0	0	0	0	0	0	0	0	0	0	0	0	0	0	0	0	0	0	0	0	0	0	0	0
'PFK_3'	0	527.218689946435			'PFK_3'	0	0	0	0	0	0	0	0	0	0	0	0	0	0	0	0	0	0	0	0	0	0	0	0	0	0	0	0	0	0	0	0	0	0	0	0	0	0	0	0	0	0	0	0
'PFL'	0	896.014707511100			'PFL'	0	0	0	0	0	0	0	0	0	0	0	0	0	0	0	0	0	0	0	0	0	0	0	0	0	0	0	0	0	0	0	0	0	0	0	0	0	0	0	0	0	0	0	0
'PGCDr'	0	3.75071772396041e-05			'PGCDr'	0	0	0	0	0	0	0	0	0	0	0	0	0	0	0	0	0	0	0	0	0	0	0	0	0	0	0	0	0	0	0	0	0	0	0	0	0	0	0	0	0	0	0	0
'PGI'	-1000	1000			'PGI'	-1000	-1000	-1000	-1000	-1000	-1000	-1000	-1000	-1000	-1000	-1000	-1000	-1000	-1000	-1000	-1000	-1000	-1000	-1000	-1000	-1000	-1000	-1000	-1000	-1000	-1000	-1000	-1000	-1000	-1000	-1000	-1000	-1000	-1000	-1000	-1000	-1000	-1000	-1000	-1000	-1000	-1000	-1000	-1000
'PGK'	-1000	-296.521591788111			'PGK'	-1000	-1000	-1000	-1000	-1000	-1000	-1000	-1000	-1000	-1000	-1000	-1000	-1000	-1000	-1000	-1000	-1000	-1000	-1000	-1000	-1000	-1000	-1000	-1000	-1000	-1000	-1000	-1000	-1000	-1000	-1000	-1000	-1000	-1000	-1000	-1000	-1000	-1000	-1000	-1000	-1000	-1000	-1000	-1000
'PGLYCP'	0	0			'PGLYCP'	0	0	0	0	0	0	0	0	0	0	0	0	0	0	0	0	0	0	0	0	0	0	0	0	0	0	0	0	0	0	0	0	0	0	0	0	0	0	0	0	0	0	0	0
'PGM'	-1000	-296.521579285692			'PGM'	-1000	-1000	-1000	-1000	-1000	-1000	-1000	-1000	-1000	-1000	-1000	-1000	-1000	-1000	-1000	-1000	-1000	-1000	-1000	-1000	-1000	-1000	-1000	-1000	-1000	-1000	-1000	-1000	-1000	-1000	-1000	-1000	-1000	-1000	-1000	-1000	-1000	-1000	-1000	-1000	-1000	-1000	-1000	-1000
'PGMT'	-6.80519505396114	-6.80519496887996			'PGMT'	0	0	0	0	0	0	0	0	0	0	0	0	0	0	0	0	0	0	0	0	0	0	0	0	0	0	0	0	0	0	0	0	0	0	0	0	0	0	0	0	0	0	0	0
'PGPP180'	1.73831632550400	1.73833507908830			'PGPP180'	0	0	0	0	0	0	0	0	0	0	0	0	0	0	0	0	0	0	0	0	0	0	0	0	0	0	0	0	0	0	0	0	0	0	0	0	0	0	0	0	0	0	0	0
'PGPPAI17'	1.73831632550400	1.73831900459182			'PGPPAI17'	0	0	0	0	0	0	0	0	0	0	0	0	0	0	0	0	0	0	0	0	0	0	0	0	0	0	0	0	0	0	0	0	0	0	0	0	0	0	0	0	0	0	0	0
'PGPPI17'	1.73831632550400	1.73831900458741			'PGPPI17'	0	0	0	0	0	0	0	0	0	0	0	0	0	0	0	0	0	0	0	0	0	0	0	0	0	0	0	0	0	0	0	0	0	0	0	0	0	0	0	0	0	0	0	0
'PGSA120'	0	0			'PGSA120'	0	0	0	0	0	0	0	0	0	0	0	0	0	0	0	0	0	0	0	0	0	0	0	0	0	0	0	0	0	0	0	0	0	0	0	0	0	0	0	0	0	0	0	0
'PGSA140'	0	0			'PGSA140'	0	0	0	0	0	0	0	0	0	0	0	0	0	0	0	0	0	0	0	0	0	0	0	0	0	0	0	0	0	0	0	0	0	0	0	0	0	0	0	0	0	0	0	0
'PGSA141'	0	0			'PGSA141'	0	0	0	0	0	0	0	0	0	0	0	0	0	0	0	0	0	0	0	0	0	0	0	0	0	0	0	0	0	0	0	0	0	0	0	0	0	0	0	0	0	0	0	0
'PGSA160'	0	0			'PGSA160'	0	0	0	0	0	0	0	0	0	0	0	0	0	0	0	0	0	0	0	0	0	0	0	0	0	0	0	0	0	0	0	0	0	0	0	0	0	0	0	0	0	0	0	0
'PGSA161'	0	0			'PGSA161'	0	0	0	0	0	0	0	0	0	0	0	0	0	0	0	0	0	0	0	0	0	0	0	0	0	0	0	0	0	0	0	0	0	0	0	0	0	0	0	0	0	0	0	0
'PGSA180'	1.73831632550400	1.73833507908830			'PGSA180'	0	0	0	0	0	0	0	0	0	0	0	0	0	0	0	0	0	0	0	0	0	0	0	0	0	0	0	0	0	0	0	0	0	0	0	0	0	0	0	0	0	0	0	0
'PGSA181'	0	0			'PGSA181'	0	0	0	0	0	0	0	0	0	0	0	0	0	0	0	0	0	0	0	0	0	0	0	0	0	0	0	0	0	0	0	0	0	0	0	0	0	0	0	0	0	0	0	0
'PGSAAI15'	0	0			'PGSAAI15'	0	0	0	0	0	0	0	0	0	0	0	0	0	0	0	0	0	0	0	0	0	0	0	0	0	0	0	0	0	0	0	0	0	0	0	0	0	0	0	0	0	0	0	0
'PGSAAI17'	1.73831632550400	1.73831900459182			'PGSAAI17'	0	0	0	0	0	0	0	0	0	0	0	0	0	0	0	0	0	0	0	0	0	0	0	0	0	0	0	0	0	0	0	0	0	0	0	0	0	0	0	0	0	0	0	0
'PGSAI14'	0	0			'PGSAI14'	0	0	0	0	0	0	0	0	0	0	0	0	0	0	0	0	0	0	0	0	0	0	0	0	0	0	0	0	0	0	0	0	0	0	0	0	0	0	0	0	0	0	0	0
'PGSAI15'	0	0			'PGSAI15'	0	0	0	0	0	0	0	0	0	0	0	0	0	0	0	0	0	0	0	0	0	0	0	0	0	0	0	0	0	0	0	0	0	0	0	0	0	0	0	0	0	0	0	0
'PGSAI16'	0	0			'PGSAI16'	0	0	0	0	0	0	0	0	0	0	0	0	0	0	0	0	0	0	0	0	0	0	0	0	0	0	0	0	0	0	0	0	0	0	0	0	0	0	0	0	0	0	0	0
'PGSAI17'	1.73831632550400	1.73831900458741			'PGSAI17'	0	0	0	0	0	0	0	0	0	0	0	0	0	0	0	0	0	0	0	0	0	0	0	0	0	0	0	0	0	0	0	0	0	0	0	0	0	0	0	0	0	0	0	0
'PHETA1'	-993.432919608275	0			'PHETA1'	-1000	-1000	-1000	-1000	-1000	-1000	-1000	-1000	-1000	-1000	-1000	-1000	-1000	-1000	-1000	-1000	-1000	-1000	-1000	-1000	-1000	-1000	-1000	-1000	-1000	-1000	-1000	-1000	-1000	-1000	-1000	-1000	-1000	-1000	-1000	-1000	-1000	-1000	-1000	-1000	-1000	-1000	-1000	-1000
'PHEt2r'	-985.024309583954	8.40861012944754			'PHEt2r'	-1000	-1000	-1000	-1000	-1000	-1000	-1000	-1000	-1000	-1000	-1000	-1000	-1000	-1000	-1000	-1000	-1000	-1000	-1000	-1000	-1000	-1000	-1000	-1000	-1000	-1000	-1000	-1000	-1000	-1000	-1000	-1000	-1000	-1000	-1000	-1000	-1000	-1000	-1000	-1000	-1000	-1000	-1000	-1000
'PHTHRDH'	0	0			'PHTHRDH'	0	0	0	0	0	0	0	0	0	0	0	0	0	0	0	0	0	0	0	0	0	0	0	0	0	0	0	0	0	0	0	0	0	0	0	0	0	0	0	0	0	0	0	0
'PHYQS'	0	0			'PHYQS'	0	0	0	0	0	0	0	0	0	0	0	0	0	0	0	0	0	0	0	0	0	0	0	0	0	0	0	0	0	0	0	0	0	0	0	0	0	0	0	0	0	0	0	0
'PIabc'	0	3.75071560938522e-05			'PIabc'	0	0	0	0	0	0	0	0	0	0	0	0	0	0	0	0	0	0	0	0	0	0	0	0	0	0	0	0	0	0	0	0	0	0	0	0	0	0	0	0	0	0	0	0
'PIt6b'	91.8911269813561	1000			'PIt6b'	-1000	-1000	-1000	-1000	-1000	-1000	-1000	-1000	-1000	-1000	-1000	-1000	-1000	-1000	-1000	-1000	-1000	-1000	-1000	-1000	-1000	-1000	-1000	-1000	-1000	-1000	-1000	-1000	-1000	-1000	-1000	-1000	-1000	-1000	-1000	-1000	-1000	-1000	-1000	-1000	-1000	-1000	-1000	-1000
'PLPS'	0.168504147944000	0.168504150050701			'PLPS'	0	0	0	0	0	0	0	0	0	0	0	0	0	0	0	0	0	0	0	0	0	0	0	0	0	0	0	0	0	0	0	0	0	0	0	0	0	0	0	0	0	0	0	0
'PMACPME'	0	4.21429183684983e-07			'PMACPME'	0	0	0	0	0	0	0	0	0	0	0	0	0	0	0	0	0	0	0	0	0	0	0	0	0	0	0	0	0	0	0	0	0	0	0	0	0	0	0	0	0	0	0	0
'PMANM'	0	0			'PMANM'	0	0	0	0	0	0	0	0	0	0	0	0	0	0	0	0	0	0	0	0	0	0	0	0	0	0	0	0	0	0	0	0	0	0	0	0	0	0	0	0	0	0	0	0
'PMDPHT'	0.337008295888000	0.337008300101403			'PMDPHT'	0	0	0	0	0	0	0	0	0	0	0	0	0	0	0	0	0	0	0	0	0	0	0	0	0	0	0	0	0	0	0	0	0	0	0	0	0	0	0	0	0	0	0	0
'PMPK'	0	1.50028616729969e-06			'PMPK'	0	0	0	0	0	0	0	0	0	0	0	0	0	0	0	0	0	0	0	0	0	0	0	0	0	0	0	0	0	0	0	0	0	0	0	0	0	0	0	0	0	0	0	0
'PMTCOATA'	-3.75070760583185e-05	3.75072091856055e-05			'PMTCOATA'	-1000	-1000	-1000	-1000	-1000	-1000	-1000	-1000	-1000	-1000	-1000	-1000	-1000	-1000	-1000	-1000	-1000	-1000	-1000	-1000	-1000	-1000	-1000	-1000	-1000	-1000	-1000	-1000	-1000	-1000	-1000	-1000	-1000	-1000	-1000	-1000	-1000	-1000	-1000	-1000	-1000	-1000	-1000	-1000
'PNTK'	0.337008295887927	0.337008300101414			'PNTK'	0	0	0	0	0	0	0	0	0	0	0	0	0	0	0	0	0	0	0	0	0	0	0	0	0	0	0	0	0	0	0	0	0	0	0	0	0	0	0	0	0	0	0	0
'POR4'	-1000	1000			'POR4'	-1000	-1000	-1000	-1000	-1000	-1000	-1000	-1000	-1000	-1000	-1000	-1000	-1000	-1000	-1000	-1000	-1000	-1000	-1000	-1000	-1000	-1000	-1000	-1000	-1000	-1000	-1000	-1000	-1000	-1000	-1000	-1000	-1000	-1000	-1000	-1000	-1000	-1000	-1000	-1000	-1000	-1000	-1000	-1000
'POX'	0	3.75071372076263e-05			'POX'	0	0	0	0	0	0	0	0	0	0	0	0	0	0	0	0	0	0	0	0	0	0	0	0	0	0	0	0	0	0	0	0	0	0	0	0	0	0	0	0	0	0	0	0
'PPA'	0	3.75071963958362e-05			'PPA'	0	0	0	0	0	0	0	0	0	0	0	0	0	0	0	0	0	0	0	0	0	0	0	0	0	0	0	0	0	0	0	0	0	0	0	0	0	0	0	0	0	0	0	0
'PPAKr'	102.468755157407	1000			'PPAKr'	0	0	0	0	0	0	0	0	0	0	0	0	0	0	0	0	0	0	0	0	0	0	0	0	0	0	0	0	0	0	0	0	0	0	0	0	0	0	0	0	0	0	0	0
'PPAt2r'	102.468755157407	1000			'PPAt2r'	0	0	0	0	0	0	0	0	0	0	0	0	0	0	0	0	0	0	0	0	0	0	0	0	0	0	0	0	0	0	0	0	0	0	0	0	0	0	0	0	0	0	0	0
'PPBNGS'	0.674016591776000	0.674016600202805			'PPBNGS'	0	0	0	0	0	0	0	0	0	0	0	0	0	0	0	0	0	0	0	0	0	0	0	0	0	0	0	0	0	0	0	0	0	0	0	0	0	0	0	0	0	0	0	0
'PPCDC'	0.337008295887927	0.337008300101407			'PPCDC'	0	0	0	0	0	0	0	0	0	0	0	0	0	0	0	0	0	0	0	0	0	0	0	0	0	0	0	0	0	0	0	0	0	0	0	0	0	0	0	0	0	0	0	0
'PPDK'	0	613.257360069659			'PPDK'	0	0	0	0	0	0	0	0	0	0	0	0	0	0	0	0	0	0	0	0	0	0	0	0	0	0	0	0	0	0	0	0	0	0	0	0	0	0	0	0	0	0	0	0
'PPHTDK'	0	0			'PPHTDK'	0	0	0	0	0	0	0	0	0	0	0	0	0	0	0	0	0	0	0	0	0	0	0	0	0	0	0	0	0	0	0	0	0	0	0	0	0	0	0	0	0	0	0	0
'PPHTDT'	0	0			'PPHTDT'	0	0	0	0	0	0	0	0	0	0	0	0	0	0	0	0	0	0	0	0	0	0	0	0	0	0	0	0	0	0	0	0	0	0	0	0	0	0	0	0	0	0	0	0
'PPIt2e'	0	454.054417755768			'PPIt2e'	0	0	0	0	0	0	0	0	0	0	0	0	0	0	0	0	0	0	0	0	0	0	0	0	0	0	0	0	0	0	0	0	0	0	0	0	0	0	0	0	0	0	0	0
'PPM'	0	0			'PPM'	0	0	0	0	0	0	0	0	0	0	0	0	0	0	0	0	0	0	0	0	0	0	0	0	0	0	0	0	0	0	0	0	0	0	0	0	0	0	0	0	0	0	0	0
'PPNCL3'	0	0.337008300101401			'PPNCL3'	0	0	0	0	0	0	0	0	0	0	0	0	0	0	0	0	0	0	0	0	0	0	0	0	0	0	0	0	0	0	0	0	0	0	0	0	0	0	0	0	0	0	0	0
'PPND'	0	1000			'PPND'	0	0	0	0	0	0	0	0	0	0	0	0	0	0	0	0	0	0	0	0	0	0	0	0	0	0	0	0	0	0	0	0	0	0	0	0	0	0	0	0	0	0	0	0
'PPND2'	0	1000			'PPND2'	0	0	0	0	0	0	0	0	0	0	0	0	0	0	0	0	0	0	0	0	0	0	0	0	0	0	0	0	0	0	0	0	0	0	0	0	0	0	0	0	0	0	0	0
'PPNDH'	0	993.432919608275			'PPNDH'	0	0	0	0	0	0	0	0	0	0	0	0	0	0	0	0	0	0	0	0	0	0	0	0	0	0	0	0	0	0	0	0	0	0	0	0	0	0	0	0	0	0	0	0
'PPTT'	0	0.337008300101502			'PPTT'	0	0	0	0	0	0	0	0	0	0	0	0	0	0	0	0	0	0	0	0	0	0	0	0	0	0	0	0	0	0	0	0	0	0	0	0	0	0	0	0	0	0	0	0
'PRAGS'	17.8052262847352	17.8052277850209			'PRAGS'	0	0	0	0	0	0	0	0	0	0	0	0	0	0	0	0	0	0	0	0	0	0	0	0	0	0	0	0	0	0	0	0	0	0	0	0	0	0	0	0	0	0	0	0
'PRAI'	0	1.25023598229745e-06			'PRAI'	0	0	0	0	0	0	0	0	0	0	0	0	0	0	0	0	0	0	0	0	0	0	0	0	0	0	0	0	0	0	0	0	0	0	0	0	0	0	0	0	0	0	0	0
'PRAIS'	17.8052262847352	17.8052277850209			'PRAIS'	0	0	0	0	0	0	0	0	0	0	0	0	0	0	0	0	0	0	0	0	0	0	0	0	0	0	0	0	0	0	0	0	0	0	0	0	0	0	0	0	0	0	0	0
'PRAMPC'	0	1.63074199171738e-06			'PRAMPC'	0	0	0	0	0	0	0	0	0	0	0	0	0	0	0	0	0	0	0	0	0	0	0	0	0	0	0	0	0	0	0	0	0	0	0	0	0	0	0	0	0	0	0	0
'PRASCSi'	17.8052262847352	17.8052277850202			'PRASCSi'	0	0	0	0	0	0	0	0	0	0	0	0	0	0	0	0	0	0	0	0	0	0	0	0	0	0	0	0	0	0	0	0	0	0	0	0	0	0	0	0	0	0	0	0
'PRATPP'	0	1.63074199171738e-06			'PRATPP'	0	0	0	0	0	0	0	0	0	0	0	0	0	0	0	0	0	0	0	0	0	0	0	0	0	0	0	0	0	0	0	0	0	0	0	0	0	0	0	0	0	0	0	0
'PREN'	0	0.337008300101402			'PREN'	0	0	0	0	0	0	0	0	0	0	0	0	0	0	0	0	0	0	0	0	0	0	0	0	0	0	0	0	0	0	0	0	0	0	0	0	0	0	0	0	0	0	0	0
'PRFGS'	17.8052262847352	17.8052277850209			'PRFGS'	0	0	0	0	0	0	0	0	0	0	0	0	0	0	0	0	0	0	0	0	0	0	0	0	0	0	0	0	0	0	0	0	0	0	0	0	0	0	0	0	0	0	0	0
'PRMICI'	0	1.63074196279922e-06			'PRMICI'	0	0	0	0	0	0	0	0	0	0	0	0	0	0	0	0	0	0	0	0	0	0	0	0	0	0	0	0	0	0	0	0	0	0	0	0	0	0	0	0	0	0	0	0
'PRO1x'	0	1000			'PRO1x'	0	0	0	0	0	0	0	0	0	0	0	0	0	0	0	0	0	0	0	0	0	0	0	0	0	0	0	0	0	0	0	0	0	0	0	0	0	0	0	0	0	0	0	0
'PROD2'	0	1000			'PROD2'	0	0	0	0	0	0	0	0	0	0	0	0	0	0	0	0	0	0	0	0	0	0	0	0	0	0	0	0	0	0	0	0	0	0	0	0	0	0	0	0	0	0	0	0
'PROD3'	0	0			'PROD3'	0	0	0	0	0	0	0	0	0	0	0	0	0	0	0	0	0	0	0	0	0	0	0	0	0	0	0	0	0	0	0	0	0	0	0	0	0	0	0	0	0	0	0	0
'PRODTHLOX'	0	0			'PRODTHLOX'	0	0	0	0	0	0	0	0	0	0	0	0	0	0	0	0	0	0	0	0	0	0	0	0	0	0	0	0	0	0	0	0	0	0	0	0	0	0	0	0	0	0	0	0
'PROt2r'	-885.982820001557	10.0319250166513			'PROt2r'	-1000	-1000	-1000	-1000	-1000	-1000	-1000	-1000	-1000	-1000	-1000	-1000	-1000	-1000	-1000	-1000	-1000	-1000	-1000	-1000	-1000	-1000	-1000	-1000	-1000	-1000	-1000	-1000	-1000	-1000	-1000	-1000	-1000	-1000	-1000	-1000	-1000	-1000	-1000	-1000	-1000	-1000	-1000	-1000
'PRPPS'	23.2535996250765	23.2536071265031			'PRPPS'	0	0	0	0	0	0	0	0	0	0	0	0	0	0	0	0	0	0	0	0	0	0	0	0	0	0	0	0	0	0	0	0	0	0	0	0	0	0	0	0	0	0	0	0
'PSCVT'	0.674016591775853	0.674019717368537			'PSCVT'	0	0	0	0	0	0	0	0	0	0	0	0	0	0	0	0	0	0	0	0	0	0	0	0	0	0	0	0	0	0	0	0	0	0	0	0	0	0	0	0	0	0	0	0
'PSD120'	0	0			'PSD120'	0	0	0	0	0	0	0	0	0	0	0	0	0	0	0	0	0	0	0	0	0	0	0	0	0	0	0	0	0	0	0	0	0	0	0	0	0	0	0	0	0	0	0	0
'PSD140'	0	0			'PSD140'	0	0	0	0	0	0	0	0	0	0	0	0	0	0	0	0	0	0	0	0	0	0	0	0	0	0	0	0	0	0	0	0	0	0	0	0	0	0	0	0	0	0	0	0
'PSD141'	0	0			'PSD141'	0	0	0	0	0	0	0	0	0	0	0	0	0	0	0	0	0	0	0	0	0	0	0	0	0	0	0	0	0	0	0	0	0	0	0	0	0	0	0	0	0	0	0	0
'PSD160'	0	0			'PSD160'	0	0	0	0	0	0	0	0	0	0	0	0	0	0	0	0	0	0	0	0	0	0	0	0	0	0	0	0	0	0	0	0	0	0	0	0	0	0	0	0	0	0	0	0
'PSD161'	0	0			'PSD161'	0	0	0	0	0	0	0	0	0	0	0	0	0	0	0	0	0	0	0	0	0	0	0	0	0	0	0	0	0	0	0	0	0	0	0	0	0	0	0	0	0	0	0	0
'PSD180'	0.579438775168000	0.579438782412358			'PSD180'	0	0	0	0	0	0	0	0	0	0	0	0	0	0	0	0	0	0	0	0	0	0	0	0	0	0	0	0	0	0	0	0	0	0	0	0	0	0	0	0	0	0	0	0
'PSD181'	0	0			'PSD181'	0	0	0	0	0	0	0	0	0	0	0	0	0	0	0	0	0	0	0	0	0	0	0	0	0	0	0	0	0	0	0	0	0	0	0	0	0	0	0	0	0	0	0	0
'PSDAI15'	0	0			'PSDAI15'	0	0	0	0	0	0	0	0	0	0	0	0	0	0	0	0	0	0	0	0	0	0	0	0	0	0	0	0	0	0	0	0	0	0	0	0	0	0	0	0	0	0	0	0
'PSDAI17'	0.579438775168000	0.579438782412358			'PSDAI17'	0	0	0	0	0	0	0	0	0	0	0	0	0	0	0	0	0	0	0	0	0	0	0	0	0	0	0	0	0	0	0	0	0	0	0	0	0	0	0	0	0	0	0	0
'PSDI14'	0	0			'PSDI14'	0	0	0	0	0	0	0	0	0	0	0	0	0	0	0	0	0	0	0	0	0	0	0	0	0	0	0	0	0	0	0	0	0	0	0	0	0	0	0	0	0	0	0	0
'PSDI15'	0	0			'PSDI15'	0	0	0	0	0	0	0	0	0	0	0	0	0	0	0	0	0	0	0	0	0	0	0	0	0	0	0	0	0	0	0	0	0	0	0	0	0	0	0	0	0	0	0	0
'PSDI16'	0	0			'PSDI16'	0	0	0	0	0	0	0	0	0	0	0	0	0	0	0	0	0	0	0	0	0	0	0	0	0	0	0	0	0	0	0	0	0	0	0	0	0	0	0	0	0	0	0	0
'PSDI17'	0.579438775168000	0.579438782412358			'PSDI17'	0	0	0	0	0	0	0	0	0	0	0	0	0	0	0	0	0	0	0	0	0	0	0	0	0	0	0	0	0	0	0	0	0	0	0	0	0	0	0	0	0	0	0	0
'PSERT'	0	3.75071772396041e-05			'PSERT'	0	0	0	0	0	0	0	0	0	0	0	0	0	0	0	0	0	0	0	0	0	0	0	0	0	0	0	0	0	0	0	0	0	0	0	0	0	0	0	0	0	0	0	0
'PSP_L'	0	3.75071772396041e-05			'PSP_L'	0	0	0	0	0	0	0	0	0	0	0	0	0	0	0	0	0	0	0	0	0	0	0	0	0	0	0	0	0	0	0	0	0	0	0	0	0	0	0	0	0	0	0	0
'PSSA120'	0	0			'PSSA120'	0	0	0	0	0	0	0	0	0	0	0	0	0	0	0	0	0	0	0	0	0	0	0	0	0	0	0	0	0	0	0	0	0	0	0	0	0	0	0	0	0	0	0	0
'PSSA140'	0	0			'PSSA140'	0	0	0	0	0	0	0	0	0	0	0	0	0	0	0	0	0	0	0	0	0	0	0	0	0	0	0	0	0	0	0	0	0	0	0	0	0	0	0	0	0	0	0	0
'PSSA141'	0	0			'PSSA141'	0	0	0	0	0	0	0	0	0	0	0	0	0	0	0	0	0	0	0	0	0	0	0	0	0	0	0	0	0	0	0	0	0	0	0	0	0	0	0	0	0	0	0	0
'PSSA160'	0	0			'PSSA160'	0	0	0	0	0	0	0	0	0	0	0	0	0	0	0	0	0	0	0	0	0	0	0	0	0	0	0	0	0	0	0	0	0	0	0	0	0	0	0	0	0	0	0	0
'PSSA161'	0	0			'PSSA161'	0	0	0	0	0	0	0	0	0	0	0	0	0	0	0	0	0	0	0	0	0	0	0	0	0	0	0	0	0	0	0	0	0	0	0	0	0	0	0	0	0	0	0	0
'PSSA180'	0.579438775168000	0.579438782412358			'PSSA180'	0	0	0	0	0	0	0	0	0	0	0	0	0	0	0	0	0	0	0	0	0	0	0	0	0	0	0	0	0	0	0	0	0	0	0	0	0	0	0	0	0	0	0	0
'PSSA181'	0	0			'PSSA181'	0	0	0	0	0	0	0	0	0	0	0	0	0	0	0	0	0	0	0	0	0	0	0	0	0	0	0	0	0	0	0	0	0	0	0	0	0	0	0	0	0	0	0	0
'PSSAAI15'	0	0			'PSSAAI15'	0	0	0	0	0	0	0	0	0	0	0	0	0	0	0	0	0	0	0	0	0	0	0	0	0	0	0	0	0	0	0	0	0	0	0	0	0	0	0	0	0	0	0	0
'PSSAAI17'	0.579438775168000	0.579438782412358			'PSSAAI17'	0	0	0	0	0	0	0	0	0	0	0	0	0	0	0	0	0	0	0	0	0	0	0	0	0	0	0	0	0	0	0	0	0	0	0	0	0	0	0	0	0	0	0	0
'PSSAI14'	0	0			'PSSAI14'	0	0	0	0	0	0	0	0	0	0	0	0	0	0	0	0	0	0	0	0	0	0	0	0	0	0	0	0	0	0	0	0	0	0	0	0	0	0	0	0	0	0	0	0
'PSSAI15'	0	0			'PSSAI15'	0	0	0	0	0	0	0	0	0	0	0	0	0	0	0	0	0	0	0	0	0	0	0	0	0	0	0	0	0	0	0	0	0	0	0	0	0	0	0	0	0	0	0	0
'PSSAI16'	0	0			'PSSAI16'	0	0	0	0	0	0	0	0	0	0	0	0	0	0	0	0	0	0	0	0	0	0	0	0	0	0	0	0	0	0	0	0	0	0	0	0	0	0	0	0	0	0	0	0
'PSSAI17'	0.579438775168000	0.579438782412358			'PSSAI17'	0	0	0	0	0	0	0	0	0	0	0	0	0	0	0	0	0	0	0	0	0	0	0	0	0	0	0	0	0	0	0	0	0	0	0	0	0	0	0	0	0	0	0	0
'PTA2'	102.468755157407	1000			'PTA2'	0	0	0	0	0	0	0	0	0	0	0	0	0	0	0	0	0	0	0	0	0	0	0	0	0	0	0	0	0	0	0	0	0	0	0	0	0	0	0	0	0	0	0	0
'PTAr'	53.5634804053730	949.578187916455			'PTAr'	-1000	-1000	-1000	-1000	-1000	-1000	-1000	-1000	-1000	-1000	-1000	-1000	-1000	-1000	-1000	-1000	-1000	-1000	-1000	-1000	-1000	-1000	-1000	-1000	-1000	-1000	-1000	-1000	-1000	-1000	-1000	-1000	-1000	-1000	-1000	-1000	-1000	-1000	-1000	-1000	-1000	-1000	-1000	-1000
'PTPAT'	0.337008295887927	0.337008300101407			'PTPAT'	0	0	0	0	0	0	0	0	0	0	0	0	0	0	0	0	0	0	0	0	0	0	0	0	0	0	0	0	0	0	0	0	0	0	0	0	0	0	0	0	0	0	0	0
'PUTA3'	0	3.75072262954745e-05			'PUTA3'	0	0	0	0	0	0	0	0	0	0	0	0	0	0	0	0	0	0	0	0	0	0	0	0	0	0	0	0	0	0	0	0	0	0	0	0	0	0	0	0	0	0	0	0
'PYAM5POr'	0	0			'PYAM5POr'	0	0	0	0	0	0	0	0	0	0	0	0	0	0	0	0	0	0	0	0	0	0	0	0	0	0	0	0	0	0	0	0	0	0	0	0	0	0	0	0	0	0	0	0
'PYK'	0	1000			'PYK'	0	0	0	0	0	0	0	0	0	0	0	0	0	0	0	0	0	0	0	0	0	0	0	0	0	0	0	0	0	0	0	0	0	0	0	0	0	0	0	0	0	0	0	0
'QULNS'	0.505512443832231	0.505519945245828			'QULNS'	0	0	0	0	0	0	0	0	0	0	0	0	0	0	0	0	0	0	0	0	0	0	0	0	0	0	0	0	0	0	0	0	0	0	0	0	0	0	0	0	0	0	0	0
'RAFGH'	0	0			'RAFGH'	0	0	0	0	0	0	0	0	0	0	0	0	0	0	0	0	0	0	0	0	0	0	0	0	0	0	0	0	0	0	0	0	0	0	0	0	0	0	0	0	0	0	0	0
'RB5PE'	0	0			'RB5PE'	0	0	0	0	0	0	0	0	0	0	0	0	0	0	0	0	0	0	0	0	0	0	0	0	0	0	0	0	0	0	0	0	0	0	0	0	0	0	0	0	0	0	0	0
'RBFK'	0.168504147943963	0.168504150050701			'RBFK'	0	0	0	0	0	0	0	0	0	0	0	0	0	0	0	0	0	0	0	0	0	0	0	0	0	0	0	0	0	0	0	0	0	0	0	0	0	0	0	0	0	0	0	0
'RBFSa'	0.674016591776000	0.674016600202806			'RBFSa'	0	0	0	0	0	0	0	0	0	0	0	0	0	0	0	0	0	0	0	0	0	0	0	0	0	0	0	0	0	0	0	0	0	0	0	0	0	0	0	0	0	0	0	0
'RBFSb'	0.337008295888000	0.337008300101403			'RBFSb'	0	0	0	0	0	0	0	0	0	0	0	0	0	0	0	0	0	0	0	0	0	0	0	0	0	0	0	0	0	0	0	0	0	0	0	0	0	0	0	0	0	0	0	0
'RBK'	0	0			'RBK'	0	0	0	0	0	0	0	0	0	0	0	0	0	0	0	0	0	0	0	0	0	0	0	0	0	0	0	0	0	0	0	0	0	0	0	0	0	0	0	0	0	0	0	0
'RE1944C'	0	0			'RE1944C'	0	0	0	0	0	0	0	0	0	0	0	0	0	0	0	0	0	0	0	0	0	0	0	0	0	0	0	0	0	0	0	0	0	0	0	0	0	0	0	0	0	0	0	0
'RE3009C'	0	351.739204106001			'RE3009C'	0	0	0	0	0	0	0	0	0	0	0	0	0	0	0	0	0	0	0	0	0	0	0	0	0	0	0	0	0	0	0	0	0	0	0	0	0	0	0	0	0	0	0	0
'RHAT1'	1.36103899377600	1.36103901079221			'RHAT1'	0	0	0	0	0	0	0	0	0	0	0	0	0	0	0	0	0	0	0	0	0	0	0	0	0	0	0	0	0	0	0	0	0	0	0	0	0	0	0	0	0	0	0	0
'RNTR1'	0.871824625936029	0.871826015089127			'RNTR1'	0	0	0	0	0	0	0	0	0	0	0	0	0	0	0	0	0	0	0	0	0	0	0	0	0	0	0	0	0	0	0	0	0	0	0	0	0	0	0	0	0	0	0	0
'RNTR2'	0.871824625936000	0.871826015085958			'RNTR2'	0	0	0	0	0	0	0	0	0	0	0	0	0	0	0	0	0	0	0	0	0	0	0	0	0	0	0	0	0	0	0	0	0	0	0	0	0	0	0	0	0	0	0	0
'RNTR3'	1.74364716814273	897.758356762994			'RNTR3'	0	0	0	0	0	0	0	0	0	0	0	0	0	0	0	0	0	0	0	0	0	0	0	0	0	0	0	0	0	0	0	0	0	0	0	0	0	0	0	0	0	0	0	0
'RNTR4'	0	2.08373493393310e-06			'RNTR4'	0	0	0	0	0	0	0	0	0	0	0	0	0	0	0	0	0	0	0	0	0	0	0	0	0	0	0	0	0	0	0	0	0	0	0	0	0	0	0	0	0	0	0	0
'RPE'	-52.6253759844951	-52.6253718170385			'RPE'	-276.923076923077	-276.923076923077	-276.923076923077	-276.923076923077	-276.923076923077	-276.923076923077	-276.923076923077	-276.923076923077	-276.923076923077	-276.923076923077	-276.923076923077	-276.923076923077	-276.923076923077	-276.923076923077	-276.923076923077	-276.923076923077	-276.923076923077	-276.923076923077	-276.923076923077	-276.923076923077	-276.923076923077	-276.923076923077	-276.923076923077	-276.923076923077	-276.923076923077	-276.923076923077	-276.923076923077	-276.923076923077	-276.923076923077	-276.923076923077	-276.923076923077	-276.923076923077	-276.923076923077	-276.923076923077	-276.923076923077	-276.923076923077	-276.923076923077	-276.923076923077	-276.923076923077	-276.923076923077	0	-276.923076923077	0	-276.923076923077
'RZ5PP'	0.168504147944000	0.168504150050701			'RZ5PP'	0	0	0	0	0	0	0	0	0	0	0	0	0	0	0	0	0	0	0	0	0	0	0	0	0	0	0	0	0	0	0	0	0	0	0	0	0	0	0	0	0	0	0	0
'S7PIr'	5.44415597510397	5.44415604316885			'S7PIr'	0	0	0	0	0	0	0	0	0	0	0	0	0	0	0	0	0	0	0	0	0	0	0	0	0	0	0	0	0	0	0	0	0	0	0	0	0	0	0	0	0	0	0	0
'SADT'	0	351.739204105936			'SADT'	0	0	0	0	0	0	0	0	0	0	0	0	0	0	0	0	0	0	0	0	0	0	0	0	0	0	0	0	0	0	0	0	0	0	0	0	0	0	0	0	0	0	0	0
'SADT2'	0	3.75070146247936e-05			'SADT2'	0	0	0	0	0	0	0	0	0	0	0	0	0	0	0	0	0	0	0	0	0	0	0	0	0	0	0	0	0	0	0	0	0	0	0	0	0	0	0	0	0	0	0	0
'SALCpts'	0	0			'SALCpts'	0	0	0	0	0	0	0	0	0	0	0	0	0	0	0	0	0	0	0	0	0	0	0	0	0	0	0	0	0	0	0	0	0	0	0	0	0	0	0	0	0	0	0	0
'SBTD_D2'	0	0			'SBTD_D2'	0	0	0	0	0	0	0	0	0	0	0	0	0	0	0	0	0	0	0	0	0	0	0	0	0	0	0	0	0	0	0	0	0	0	0	0	0	0	0	0	0	0	0	0
'SBTpts'	0	0			'SBTpts'	0	0	0	0	0	0	0	0	0	0	0	0	0	0	0	0	0	0	0	0	0	0	0	0	0	0	0	0	0	0	0	0	0	0	0	0	0	0	0	0	0	0	0	0
'SEPHCHS'	0.168504147944000	0.168504150050701			'SEPHCHS'	0	0	0	0	0	0	0	0	0	0	0	0	0	0	0	0	0	0	0	0	0	0	0	0	0	0	0	0	0	0	0	0	0	0	0	0	0	0	0	0	0	0	0	0
'SERATi'	0	992.876962034451			'SERATi'	0	0	0	0	0	0	0	0	0	0	0	0	0	0	0	0	0	0	0	0	0	0	0	0	0	0	0	0	0	0	0	0	0	0	0	0	0	0	0	0	0	0	0	0
'SERt2r'	-1000	1000			'SERt2r'	-1000	-1000	-1000	-1000	-1000	-1000	-1000	-1000	-1000	-1000	-1000	-1000	-1000	-1000	-1000	-1000	-1000	-1000	-1000	-1000	-1000	-1000	-1000	-1000	-1000	-1000	-1000	-1000	-1000	-1000	-1000	-1000	-1000	-1000	-1000	-1000	-1000	-1000	-1000	-1000	-1000	-1000	-1000	-1000
'SGAT'	0	2.31777385427788			'SGAT'	0	0	0	0	0	0	0	0	0	0	0	0	0	0	0	0	0	0	0	0	0	0	0	0	0	0	0	0	0	0	0	0	0	0	0	0	0	0	0	0	0	0	0	0
'SHCHCS3'	0.168504147944000	0.168504150050701			'SHCHCS3'	0	0	0	0	0	0	0	0	0	0	0	0	0	0	0	0	0	0	0	0	0	0	0	0	0	0	0	0	0	0	0	0	0	0	0	0	0	0	0	0	0	0	0	0
'SHCHD2'	0.168504147944000	0.168504150050701			'SHCHD2'	0	0	0	0	0	0	0	0	0	0	0	0	0	0	0	0	0	0	0	0	0	0	0	0	0	0	0	0	0	0	0	0	0	0	0	0	0	0	0	0	0	0	0	0
'SHCHF'	0.168504147944000	0.168504150050701			'SHCHF'	0	0	0	0	0	0	0	0	0	0	0	0	0	0	0	0	0	0	0	0	0	0	0	0	0	0	0	0	0	0	0	0	0	0	0	0	0	0	0	0	0	0	0	0
'SHK3Dr'	0.674016591775853	0.674019717368537			'SHK3Dr'	0	0	0	0	0	0	0	0	0	0	0	0	0	0	0	0	0	0	0	0	0	0	0	0	0	0	0	0	0	0	0	0	0	0	0	0	0	0	0	0	0	0	0	0
'SHKK'	0.674016591775890	0.674019717368482			'SHKK'	0	0	0	0	0	0	0	0	0	0	0	0	0	0	0	0	0	0	0	0	0	0	0	0	0	0	0	0	0	0	0	0	0	0	0	0	0	0	0	0	0	0	0	0
'SHSL2'	0	0			'SHSL2'	0	0	0	0	0	0	0	0	0	0	0	0	0	0	0	0	0	0	0	0	0	0	0	0	0	0	0	0	0	0	0	0	0	0	0	0	0	0	0	0	0	0	0	0
'SIAASE_OGLYCAN1e'	0	1000			'SIAASE_OGLYCAN1e'	0	0	0	0	0	0	0	0	0	0	0	0	0	0	0	0	0	0	0	0	0	0	0	0	0	0	0	0	0	0	0	0	0	0	0	0	0	0	0	0	0	0	0	0
'SIAASE_OGLYCAN2e'	0	1000			'SIAASE_OGLYCAN2e'	0	0	0	0	0	0	0	0	0	0	0	0	0	0	0	0	0	0	0	0	0	0	0	0	0	0	0	0	0	0	0	0	0	0	0	0	0	0	0	0	0	0	0	0
'SIAASE_OGLYCAN3e'	0	1000			'SIAASE_OGLYCAN3e'	0	0	0	0	0	0	0	0	0	0	0	0	0	0	0	0	0	0	0	0	0	0	0	0	0	0	0	0	0	0	0	0	0	0	0	0	0	0	0	0	0	0	0	0
'SO4t2'	0.168504147943963	351.907708253907			'SO4t2'	0	0	0	0	0	0	0	0	0	0	0	0	0	0	0	0	0	0	0	0	0	0	0	0	0	0	0	0	0	0	0	0	0	0	0	0	0	0	0	0	0	0	0	0
'SPMDabc'	0.168504147944000	0.168504150050701			'SPMDabc'	0	0	0	0	0	0	0	0	0	0	0	0	0	0	0	0	0	0	0	0	0	0	0	0	0	0	0	0	0	0	0	0	0	0	0	0	0	0	0	0	0	0	0	0
'SPODM'	0	0			'SPODM'	0	0	0	0	0	0	0	0	0	0	0	0	0	0	0	0	0	0	0	0	0	0	0	0	0	0	0	0	0	0	0	0	0	0	0	0	0	0	0	0	0	0	0	0
'SPTc'	0	0			'SPTc'	0	0	0	0	0	0	0	0	0	0	0	0	0	0	0	0	0	0	0	0	0	0	0	0	0	0	0	0	0	0	0	0	0	0	0	0	0	0	0	0	0	0	0	0
'STCOATA'	-4.63554770844246	1000			'STCOATA'	-1000	-1000	-1000	-1000	-1000	-1000	-1000	-1000	-1000	-1000	-1000	-1000	-1000	-1000	-1000	-1000	-1000	-1000	-1000	-1000	-1000	-1000	-1000	-1000	-1000	-1000	-1000	-1000	-1000	-1000	-1000	-1000	-1000	-1000	-1000	-1000	-1000	-1000	-1000	-1000	-1000	-1000	-1000	-1000
'STYSGH'	0	0			'STYSGH'	0	0	0	0	0	0	0	0	0	0	0	0	0	0	0	0	0	0	0	0	0	0	0	0	0	0	0	0	0	0	0	0	0	0	0	0	0	0	0	0	0	0	0	0
'SUCBZL'	0.168504147944000	0.168504150050701			'SUCBZL'	0	0	0	0	0	0	0	0	0	0	0	0	0	0	0	0	0	0	0	0	0	0	0	0	0	0	0	0	0	0	0	0	0	0	0	0	0	0	0	0	0	0	0	0
'SUCBZS'	0.168504147944000	0.168504150050701			'SUCBZS'	0	0	0	0	0	0	0	0	0	0	0	0	0	0	0	0	0	0	0	0	0	0	0	0	0	0	0	0	0	0	0	0	0	0	0	0	0	0	0	0	0	0	0	0
'SUCCt2r'	-988.228826946234	1000			'SUCCt2r'	-1000	-1000	-1000	-1000	-1000	-1000	-1000	-1000	-1000	-1000	-1000	-1000	-1000	-1000	-1000	-1000	-1000	-1000	-1000	-1000	-1000	-1000	-1000	-1000	-1000	-1000	-1000	-1000	-1000	-1000	-1000	-1000	-1000	-1000	-1000	-1000	-1000	-1000	-1000	-1000	-1000	-1000	-1000	-1000
'SUCD1'	-1000	1000			'SUCD1'	-1000	-1000	-1000	-1000	-1000	-1000	-1000	-1000	-1000	-1000	-1000	-1000	-1000	-1000	-1000	-1000	-1000	-1000	-1000	-1000	-1000	-1000	-1000	-1000	-1000	-1000	-1000	-1000	-1000	-1000	-1000	-1000	-1000	-1000	-1000	-1000	-1000	-1000	-1000	-1000	-1000	-1000	-1000	-1000
'SUCD4'	-1000	1000			'SUCD4'	-1000	-1000	-1000	-1000	-1000	-1000	-1000	-1000	-1000	-1000	-1000	-1000	-1000	-1000	-1000	-1000	-1000	-1000	-1000	-1000	-1000	-1000	-1000	-1000	-1000	-1000	-1000	-1000	-1000	-1000	-1000	-1000	-1000	-1000	-1000	-1000	-1000	-1000	-1000	-1000	-1000	-1000	-1000	-1000
'SUCDi'	0	1000			'SUCDi'	0	0	0	0	0	0	0	0	0	0	0	0	0	0	0	0	0	0	0	0	0	0	0	0	0	0	0	0	0	0	0	0	0	0	0	0	0	0	0	0	0	0	0	0
'SUCDimq'	0	1000			'SUCDimq'	0	0	0	0	0	0	0	0	0	0	0	0	0	0	0	0	0	0	0	0	0	0	0	0	0	0	0	0	0	0	0	0	0	0	0	0	0	0	0	0	0	0	0	0
'SUCOAS'	0	897.531244842698			'SUCOAS'	0	0	0	0	0	0	0	0	0	0	0	0	0	0	0	0	0	0	0	0	0	0	0	0	0	0	0	0	0	0	0	0	0	0	0	0	0	0	0	0	0	0	0	0
'SUCpts'	0	0			'SUCpts'	0	0	0	0	0	0	0	0	0	0	0	0	0	0	0	0	0	0	0	0	0	0	0	0	0	0	0	0	0	0	0	0	0	0	0	0	0	0	0	0	0	0	0	0
'SULR'	-685.072537439269	333.333333333333			'SULR'	-1000	-1000	-1000	-1000	-1000	-1000	-1000	-1000	-1000	-1000	-1000	-1000	-1000	-1000	-1000	-1000	-1000	-1000	-1000	-1000	-1000	-1000	-1000	-1000	-1000	-1000	-1000	-1000	-1000	-1000	-1000	-1000	-1000	-1000	-1000	-1000	-1000	-1000	-1000	-1000	-1000	-1000	-1000	-1000
'TALA'	-555.916445546604	-28.6977556001823			'TALA'	-954.545454545454	-954.545454545455	-954.545454545454	-954.545454545455	-954.545454545454	-954.545454545455	-954.545454545454	-954.545454545455	-954.545454545454	-954.545454545455	-954.545454545454	-954.545454545455	-954.545454545454	-954.545454545455	-954.545454545455	-954.545454545454	-954.545454545455	-954.545454545454	-954.545454545455	-954.545454545454	-954.545454545455	-954.545454545454	-954.545454545455	-954.545454545454	-954.545454545455	-954.545454545454	-954.545454545455	-954.545454545454	-954.545454545455	-954.545454545454	-954.545454545455	-954.545454545455	-954.545454545454	-954.545454545454	-954.545454545455	-954.545454545454	-954.545454545455	-954.545454545454	-954.545454545455	-954.545454545455	-954.545454545455	-954.545454545455	-954.545454545455	-954.545454545454
'TDCOATA'	-1000	-1.36100148664923			'TDCOATA'	-1000	-1000	-1000	-1000	-1000	-1000	-1000	-1000	-1000	-1000	-1000	-1000	-1000	-1000	-1000	-1000	-1000	-1000	-1000	-1000	-1000	-1000	-1000	-1000	-1000	-1000	-1000	-1000	-1000	-1000	-1000	-1000	-1000	-1000	-1000	-1000	-1000	-1000	-1000	-1000	-1000	-1000	-1000	-1000
'TDG3PACT'	-998.638998513350	0			'TDG3PACT'	-1000	-1000	-1000	-1000	-1000	-1000	-1000	-1000	-1000	-1000	-1000	-1000	-1000	-1000	-1000	-1000	-1000	-1000	-1000	-1000	-1000	-1000	-1000	-1000	-1000	-1000	-1000	-1000	-1000	-1000	-1000	-1000	-1000	-1000	-1000	-1000	-1000	-1000	-1000	-1000	-1000	-1000	-1000	-1000
'TDPDRE'	1.36103899377600	1.36103901079221			'TDPDRE'	0	0	0	0	0	0	0	0	0	0	0	0	0	0	0	0	0	0	0	0	0	0	0	0	0	0	0	0	0	0	0	0	0	0	0	0	0	0	0	0	0	0	0	0
'TDPDRRr'	1.36103899377599	1.36103901079218			'TDPDRRr'	0	0	0	0	0	0	0	0	0	0	0	0	0	0	0	0	0	0	0	0	0	0	0	0	0	0	0	0	0	0	0	0	0	0	0	0	0	0	0	0	0	0	0	0
'TDPGDH'	1.36103899377600	1.36103901079221			'TDPGDH'	0	0	0	0	0	0	0	0	0	0	0	0	0	0	0	0	0	0	0	0	0	0	0	0	0	0	0	0	0	0	0	0	0	0	0	0	0	0	0	0	0	0	0	0
'TDSK'	25.2109060417730	25.2109081255000			'TDSK'	0	0	0	0	0	0	0	0	0	0	0	0	0	0	0	0	0	0	0	0	0	0	0	0	0	0	0	0	0	0	0	0	0	0	0	0	0	0	0	0	0	0	0	0
'TGBPA'	0	527.218689946463			'TGBPA'	0	0	0	0	0	0	0	0	0	0	0	0	0	0	0	0	0	0	0	0	0	0	0	0	0	0	0	0	0	0	0	0	0	0	0	0	0	0	0	0	0	0	0	0
'THIORDXi'	0	996.512701496256			'THIORDXi'	0	0	0	0	0	0	0	0	0	0	0	0	0	0	0	0	0	0	0	0	0	0	0	0	0	0	0	0	0	0	0	0	0	0	0	0	0	0	0	0	0	0	0	0
'THMDt2r'	-896.014707511121	0			'THMDt2r'	-1000	-1000	-1000	-1000	-1000	-1000	-1000	-1000	-1000	-1000	-1000	-1000	-1000	-1000	-1000	-1000	-1000	-1000	-1000	-1000	-1000	-1000	-1000	-1000	-1000	-1000	-1000	-1000	-1000	-1000	-1000	-1000	-1000	-1000	-1000	-1000	-1000	-1000	-1000	-1000	-1000	-1000	-1000	-1000
'THMabc'	0.168502647659146	0.168504150050701			'THMabc'	0	0	0	0	0	0	0	0	0	0	0	0	0	0	0	0	0	0	0	0	0	0	0	0	0	0	0	0	0	0	0	0	0	0	0	0	0	0	0	0	0	0	0	0
'THRAr'	-1000	988.514111298027			'THRAr'	-1000	-1000	-1000	-1000	-1000	-1000	-1000	-1000	-1000	-1000	-1000	-1000	-1000	-1000	-1000	-1000	-1000	-1000	-1000	-1000	-1000	-1000	-1000	-1000	-1000	-1000	-1000	-1000	-1000	-1000	-1000	-1000	-1000	-1000	-1000	-1000	-1000	-1000	-1000	-1000	-1000	-1000	-1000	-1000
'THRD'	0	1000			'THRD'	0	0	0	0	0	0	0	0	0	0	0	0	0	0	0	0	0	0	0	0	0	0	0	0	0	0	0	0	0	0	0	0	0	0	0	0	0	0	0	0	0	0	0	0
'THRD_L'	0	1000			'THRD_L'	0	0	0	0	0	0	0	0	0	0	0	0	0	0	0	0	0	0	0	0	0	0	0	0	0	0	0	0	0	0	0	0	0	0	0	0	0	0	0	0	0	0	0	0
'THRPD'	0	0			'THRPD'	0	0	0	0	0	0	0	0	0	0	0	0	0	0	0	0	0	0	0	0	0	0	0	0	0	0	0	0	0	0	0	0	0	0	0	0	0	0	0	0	0	0	0	0
'THRS'	0	3.75071610960731e-05			'THRS'	0	0	0	0	0	0	0	0	0	0	0	0	0	0	0	0	0	0	0	0	0	0	0	0	0	0	0	0	0	0	0	0	0	0	0	0	0	0	0	0	0	0	0	0
'THRt2r'	-988.514111297984	1000			'THRt2r'	-1000	-1000	-1000	-1000	-1000	-1000	-1000	-1000	-1000	-1000	-1000	-1000	-1000	-1000	-1000	-1000	-1000	-1000	-1000	-1000	-1000	-1000	-1000	-1000	-1000	-1000	-1000	-1000	-1000	-1000	-1000	-1000	-1000	-1000	-1000	-1000	-1000	-1000	-1000	-1000	-1000	-1000	-1000	-1000
'THZPSN'	0	1.50028616729969e-06			'THZPSN'	0	0	0	0	0	0	0	0	0	0	0	0	0	0	0	0	0	0	0	0	0	0	0	0	0	0	0	0	0	0	0	0	0	0	0	0	0	0	0	0	0	0	0	0
'TKT1'	-23.2536017088094	-23.2535996250823			'TKT1'	-138.461538461538	-138.461538461538	-138.461538461538	-138.461538461538	-138.461538461538	-138.461538461538	-138.461538461538	-138.461538461538	-138.461538461538	-138.461538461538	-138.461538461538	-138.461538461538	-138.461538461538	-138.461538461538	-138.461538461538	-138.461538461538	-138.461538461538	-138.461538461538	-138.461538461538	-138.461538461538	-138.461538461538	-138.461538461538	-138.461538461538	-138.461538461538	-138.461538461538	-138.461538461538	-138.461538461538	-138.461538461538	-138.461538461538	-138.461538461538	-138.461538461538	-138.461538461538	-138.461538461538	-138.461538461538	-138.461538461538	-138.461538461538	-138.461538461538	-138.461538461538	-138.461538461538	-138.461538461538	0	-138.461538461538	0	-138.461538461538
'TKT2'	-29.3717753175522	-29.3717721919595			'TKT2'	-242.424242424243	-242.424242424243	-242.424242424243	-242.424242424243	-242.424242424243	-242.424242424243	-242.424242424243	-242.424242424243	-242.424242424243	-242.424242424243	-242.424242424243	-242.424242424243	-242.424242424243	-242.424242424243	-242.424242424243	-242.424242424243	-242.424242424243	-242.424242424243	-242.424242424243	-242.424242424243	-242.424242424243	-242.424242424243	-242.424242424243	-242.424242424243	-242.424242424243	-242.424242424243	-242.424242424243	-242.424242424243	-242.424242424243	-242.424242424243	-242.424242424243	-242.424242424243	-242.424242424243	-242.424242424243	-242.424242424243	-242.424242424243	-242.424242424243	-242.424242424243	-242.424242424243	-242.424242424243	0	-242.424242424242	0	-242.424242424243
'TMDS'	0.871824625936029	896.886532137028			'TMDS'	0	0	0	0	0	0	0	0	0	0	0	0	0	0	0	0	0	0	0	0	0	0	0	0	0	0	0	0	0	0	0	0	0	0	0	0	0	0	0	0	0	0	0	0
'TMK'	0.168502647659146	0.168504150050701			'TMK'	0	0	0	0	0	0	0	0	0	0	0	0	0	0	0	0	0	0	0	0	0	0	0	0	0	0	0	0	0	0	0	0	0	0	0	0	0	0	0	0	0	0	0	0
'TMPK'	0.168504147943999	0.168504150050702			'TMPK'	0	0	0	0	0	0	0	0	0	0	0	0	0	0	0	0	0	0	0	0	0	0	0	0	0	0	0	0	0	0	0	0	0	0	0	0	0	0	0	0	0	0	0	0
'TMPPP'	0	1.50028616729969e-06			'TMPPP'	0	0	0	0	0	0	0	0	0	0	0	0	0	0	0	0	0	0	0	0	0	0	0	0	0	0	0	0	0	0	0	0	0	0	0	0	0	0	0	0	0	0	0	0
'TPI'	162.805740364579	1000			'TPI'	-600	-600	-600	-600	-600	-600	-600	-600	-600	-600	-600	-600	-600	-600	-600	-600	-600	-600	-600	-600	-600	-600	-600	-600	-600	-600	-600	-600	-600	-600	-600	-600	-600	-600	-600	-600	-600	-600	-600	-600	-600	-600	-600	-600
'TRDOXOX'	0	0			'TRDOXOX'	0	0	0	0	0	0	0	0	0	0	0	0	0	0	0	0	0	0	0	0	0	0	0	0	0	0	0	0	0	0	0	0	0	0	0	0	0	0	0	0	0	0	0	0
'TRDRr'	3.48729850374411	1000			'TRDRr'	0	0	0	0	0	0	0	0	0	0	0	0	0	0	0	0	0	0	0	0	0	0	0	0	0	0	0	0	0	0	0	0	0	0	0	0	0	0	0	0	0	0	0	0
'TREH'	0	0			'TREH'	0	0	0	0	0	0	0	0	0	0	0	0	0	0	0	0	0	0	0	0	0	0	0	0	0	0	0	0	0	0	0	0	0	0	0	0	0	0	0	0	0	0	0	0
'TREpts'	0	0			'TREpts'	0	0	0	0	0	0	0	0	0	0	0	0	0	0	0	0	0	0	0	0	0	0	0	0	0	0	0	0	0	0	0	0	0	0	0	0	0	0	0	0	0	0	0	0
'TRPAS2'	-1000	1000			'TRPAS2'	-1000	-1000	-1000	-1000	-1000	-1000	-1000	-1000	-1000	-1000	-1000	-1000	-1000	-1000	-1000	-1000	-1000	-1000	-1000	-1000	-1000	-1000	-1000	-1000	-1000	-1000	-1000	-1000	-1000	-1000	-1000	-1000	-1000	-1000	-1000	-1000	-1000	-1000	-1000	-1000	-1000	-1000	-1000	-1000
'TRPS1'	0	1000			'TRPS1'	0	0	0	0	0	0	0	0	0	0	0	0	0	0	0	0	0	0	0	0	0	0	0	0	0	0	0	0	0	0	0	0	0	0	0	0	0	0	0	0	0	0	0	0
'TRPS2r'	-1000	1000			'TRPS2r'	-1000	-1000	-1000	-1000	-1000	-1000	-1000	-1000	-1000	-1000	-1000	-1000	-1000	-1000	-1000	-1000	-1000	-1000	-1000	-1000	-1000	-1000	-1000	-1000	-1000	-1000	-1000	-1000	-1000	-1000	-1000	-1000	-1000	-1000	-1000	-1000	-1000	-1000	-1000	-1000	-1000	-1000	-1000	-1000
'TRPS3r'	-1000	1.25023484542908e-06			'TRPS3r'	-1000	-1000	-1000	-1000	-1000	-1000	-1000	-1000	-1000	-1000	-1000	-1000	-1000	-1000	-1000	-1000	-1000	-1000	-1000	-1000	-1000	-1000	-1000	-1000	-1000	-1000	-1000	-1000	-1000	-1000	-1000	-1000	-1000	-1000	-1000	-1000	-1000	-1000	-1000	-1000	-1000	-1000	-1000	-1000
'TRSARr'	-1000	0			'TRSARr'	-1000	-1000	-1000	-1000	-1000	-1000	-1000	-1000	-1000	-1000	-1000	-1000	-1000	-1000	-1000	-1000	-1000	-1000	-1000	-1000	-1000	-1000	-1000	-1000	-1000	-1000	-1000	-1000	-1000	-1000	-1000	-1000	-1000	-1000	-1000	-1000	-1000	-1000	-1000	-1000	-1000	-1000	-1000	-1000
'TRSARry'	0	1000			'TRSARry'	0	0	0	0	0	0	0	0	0	0	0	0	0	0	0	0	0	0	0	0	0	0	0	0	0	0	0	0	0	0	0	0	0	0	0	0	0	0	0	0	0	0	0	0
'TTDCAtr'	1.36100148664923	1.36107650082749			'TTDCAtr'	-1000	-1000	-1000	-1000	-1000	-1000	-1000	-1000	-1000	-1000	-1000	-1000	-1000	-1000	-1000	-1000	-1000	-1000	-1000	-1000	-1000	-1000	-1000	-1000	-1000	-1000	-1000	-1000	-1000	-1000	-1000	-1000	-1000	-1000	-1000	-1000	-1000	-1000	-1000	-1000	-1000	-1000	-1000	-1000
'TYRTA'	-1000	0			'TYRTA'	-1000	-1000	-1000	-1000	-1000	-1000	-1000	-1000	-1000	-1000	-1000	-1000	-1000	-1000	-1000	-1000	-1000	-1000	-1000	-1000	-1000	-1000	-1000	-1000	-1000	-1000	-1000	-1000	-1000	-1000	-1000	-1000	-1000	-1000	-1000	-1000	-1000	-1000	-1000	-1000	-1000	-1000	-1000	-1000
'TYRt2r'	6.56708039180126	1000			'TYRt2r'	-1000	-1000	-1000	-1000	-1000	-1000	-1000	-1000	-1000	-1000	-1000	-1000	-1000	-1000	-1000	-1000	-1000	-1000	-1000	-1000	-1000	-1000	-1000	-1000	-1000	-1000	-1000	-1000	-1000	-1000	-1000	-1000	-1000	-1000	-1000	-1000	-1000	-1000	-1000	-1000	-1000	-1000	-1000	-1000
'U23GAAT'	50.4218120835460	50.4218162510000			'U23GAAT'	0	0	0	0	0	0	0	0	0	0	0	0	0	0	0	0	0	0	0	0	0	0	0	0	0	0	0	0	0	0	0	0	0	0	0	0	0	0	0	0	0	0	0	0
'UAAGDS'	1.36103899377600	1.36103901079221			'UAAGDS'	0	0	0	0	0	0	0	0	0	0	0	0	0	0	0	0	0	0	0	0	0	0	0	0	0	0	0	0	0	0	0	0	0	0	0	0	0	0	0	0	0	0	0	0
'UACMAMAT'	0	0			'UACMAMAT'	0	0	0	0	0	0	0	0	0	0	0	0	0	0	0	0	0	0	0	0	0	0	0	0	0	0	0	0	0	0	0	0	0	0	0	0	0	0	0	0	0	0	0	0
'UAG4E'	0	0			'UAG4E'	0	0	0	0	0	0	0	0	0	0	0	0	0	0	0	0	0	0	0	0	0	0	0	0	0	0	0	0	0	0	0	0	0	0	0	0	0	0	0	0	0	0	0	0
'UAGAAT'	50.4218120835460	50.4218162510001			'UAGAAT'	0	0	0	0	0	0	0	0	0	0	0	0	0	0	0	0	0	0	0	0	0	0	0	0	0	0	0	0	0	0	0	0	0	0	0	0	0	0	0	0	0	0	0	0
'UAGCVT_r'	1.36103899377599	1.36103901079218			'UAGCVT_r'	0	0	0	0	0	0	0	0	0	0	0	0	0	0	0	0	0	0	0	0	0	0	0	0	0	0	0	0	0	0	0	0	0	0	0	0	0	0	0	0	0	0	0	0
'UAGDP'	53.1438900710984	53.1438942385557			'UAGDP'	0	0	0	0	0	0	0	0	0	0	0	0	0	0	0	0	0	0	0	0	0	0	0	0	0	0	0	0	0	0	0	0	0	0	0	0	0	0	0	0	0	0	0	0
'UAGPT2'	0	0			'UAGPT2'	0	0	0	0	0	0	0	0	0	0	0	0	0	0	0	0	0	0	0	0	0	0	0	0	0	0	0	0	0	0	0	0	0	0	0	0	0	0	0	0	0	0	0	0
'UAGPT3'	1.36103899377600	1.36103901079221			'UAGPT3'	0	0	0	0	0	0	0	0	0	0	0	0	0	0	0	0	0	0	0	0	0	0	0	0	0	0	0	0	0	0	0	0	0	0	0	0	0	0	0	0	0	0	0	0
'UAMAGS'	1.36103899377600	1.36103901079221			'UAMAGS'	0	0	0	0	0	0	0	0	0	0	0	0	0	0	0	0	0	0	0	0	0	0	0	0	0	0	0	0	0	0	0	0	0	0	0	0	0	0	0	0	0	0	0	0
'UAMAS'	1.36103899377600	1.36103901079221			'UAMAS'	0	0	0	0	0	0	0	0	0	0	0	0	0	0	0	0	0	0	0	0	0	0	0	0	0	0	0	0	0	0	0	0	0	0	0	0	0	0	0	0	0	0	0	0
'UAPGR'	1.36103899377600	1.36103901079221			'UAPGR'	0	0	0	0	0	0	0	0	0	0	0	0	0	0	0	0	0	0	0	0	0	0	0	0	0	0	0	0	0	0	0	0	0	0	0	0	0	0	0	0	0	0	0	0
'UDCPDP'	1.36103899377600	1.36103901079221			'UDCPDP'	0	0	0	0	0	0	0	0	0	0	0	0	0	0	0	0	0	0	0	0	0	0	0	0	0	0	0	0	0	0	0	0	0	0	0	0	0	0	0	0	0	0	0	0
'UDPG4E'	0	0			'UDPG4E'	0	0	0	0	0	0	0	0	0	0	0	0	0	0	0	0	0	0	0	0	0	0	0	0	0	0	0	0	0	0	0	0	0	0	0	0	0	0	0	0	0	0	0	0
'UDPGDr'	0	0			'UDPGDr'	0	0	0	0	0	0	0	0	0	0	0	0	0	0	0	0	0	0	0	0	0	0	0	0	0	0	0	0	0	0	0	0	0	0	0	0	0	0	0	0	0	0	0	0
'UGMDDS'	1.36103899377600	1.36103901079221			'UGMDDS'	0	0	0	0	0	0	0	0	0	0	0	0	0	0	0	0	0	0	0	0	0	0	0	0	0	0	0	0	0	0	0	0	0	0	0	0	0	0	0	0	0	0	0	0
'UHGADA'	50.4218120835460	50.4218162510000			'UHGADA'	0	0	0	0	0	0	0	0	0	0	0	0	0	0	0	0	0	0	0	0	0	0	0	0	0	0	0	0	0	0	0	0	0	0	0	0	0	0	0	0	0	0	0	0
'UMPK'	31.5148059320591	31.5148100995175			'UMPK'	0	0	0	0	0	0	0	0	0	0	0	0	0	0	0	0	0	0	0	0	0	0	0	0	0	0	0	0	0	0	0	0	0	0	0	0	0	0	0	0	0	0	0	0
'UPP3MT'	0.168504147944000	0.168504150050701			'UPP3MT'	0	0	0	0	0	0	0	0	0	0	0	0	0	0	0	0	0	0	0	0	0	0	0	0	0	0	0	0	0	0	0	0	0	0	0	0	0	0	0	0	0	0	0	0
'UPP3S'	0.168504147944000	0.168504150050701			'UPP3S'	0	0	0	0	0	0	0	0	0	0	0	0	0	0	0	0	0	0	0	0	0	0	0	0	0	0	0	0	0	0	0	0	0	0	0	0	0	0	0	0	0	0	0	0
'UPPRT'	4.94284214294501	4.94286298023776			'UPPRT'	0	0	0	0	0	0	0	0	0	0	0	0	0	0	0	0	0	0	0	0	0	0	0	0	0	0	0	0	0	0	0	0	0	0	0	0	0	0	0	0	0	0	0	0
'URAt2'	4.94284214294501	4.94286298023776			'URAt2'	0	0	0	0	0	0	0	0	0	0	0	0	0	0	0	0	0	0	0	0	0	0	0	0	0	0	0	0	0	0	0	0	0	0	0	0	0	0	0	0	0	0	0	0
'URIDK3'	-2.08372716770100e-06	0			'URIDK3'	-138.461538461538	-138.461538461538	-138.461538461538	-138.461538461538	-138.461538461538	-138.461538461538	-138.461538461538	-138.461538461538	-138.461538461538	-138.461538461538	-138.461538461538	-138.461538461538	-138.461538461538	-138.461538461538	-138.461538461538	-138.461538461538	-138.461538461538	-138.461538461538	-138.461538461538	-138.461538461538	-138.461538461538	-138.461538461538	-138.461538461538	-138.461538461538	-138.461538461538	-138.461538461538	-138.461538461538	-138.461538461538	-138.461538461538	-138.461538461538	-138.461538461538	-138.461538461538	-138.461538461538	-138.461538461538	-138.461538461538	-138.461538461538	-138.461538461538	-138.461538461538	-138.461538461538	-138.461538461538	0	-138.461538461538	0	-138.461538461538
'URIt2r'	-2.08372762244835e-06	0			'URIt2r'	-138.461538461538	-138.461538461538	-138.461538461538	-138.461538461538	-138.461538461538	-138.461538461538	-138.461538461538	-138.461538461538	-138.461538461538	-138.461538461538	-138.461538461538	-138.461538461538	-138.461538461538	-138.461538461538	-138.461538461538	-138.461538461538	-138.461538461538	-138.461538461538	-138.461538461538	-138.461538461538	-138.461538461538	-138.461538461538	-138.461538461538	-138.461538461538	-138.461538461538	-138.461538461538	-138.461538461538	-138.461538461538	-138.461538461538	-138.461538461538	-138.461538461538	-138.461538461538	-138.461538461538	-138.461538461538	-138.461538461538	-138.461538461538	-138.461538461538	-138.461538461538	-138.461538461538	-138.461538461538	0	-138.461538461538	0	-138.461538461538
'USHD'	25.2109060417730	25.2109081255000			'USHD'	0	0	0	0	0	0	0	0	0	0	0	0	0	0	0	0	0	0	0	0	0	0	0	0	0	0	0	0	0	0	0	0	0	0	0	0	0	0	0	0	0	0	0	0
'UTPATPT'	-1000	936.469093057288			'UTPATPT'	-1000	-1000	-1000	-1000	-1000	-1000	-1000	-1000	-1000	-1000	-1000	-1000	-1000	-1000	-1000	-1000	-1000	-1000	-1000	-1000	-1000	-1000	-1000	-1000	-1000	-1000	-1000	-1000	-1000	-1000	-1000	-1000	-1000	-1000	-1000	-1000	-1000	-1000	-1000	-1000	-1000	-1000	-1000	-1000
'VALTA'	-1000	952.956960783438			'VALTA'	-1000	-1000	-1000	-1000	-1000	-1000	-1000	-1000	-1000	-1000	-1000	-1000	-1000	-1000	-1000	-1000	-1000	-1000	-1000	-1000	-1000	-1000	-1000	-1000	-1000	-1000	-1000	-1000	-1000	-1000	-1000	-1000	-1000	-1000	-1000	-1000	-1000	-1000	-1000	-1000	-1000	-1000	-1000	-1000
'VPAMTr'	-972.124477667092	980.832483116320			'VPAMTr'	-1000	-1000	-1000	-1000	-1000	-1000	-1000	-1000	-1000	-1000	-1000	-1000	-1000	-1000	-1000	-1000	-1000	-1000	-1000	-1000	-1000	-1000	-1000	-1000	-1000	-1000	-1000	-1000	-1000	-1000	-1000	-1000	-1000	-1000	-1000	-1000	-1000	-1000	-1000	-1000	-1000	-1000	-1000	-1000
'XPPTr'	0	0			'XPPTr'	0	0	0	0	0	0	0	0	0	0	0	0	0	0	0	0	0	0	0	0	0	0	0	0	0	0	0	0	0	0	0	0	0	0	0	0	0	0	0	0	0	0	0	0
'XYLt'	0	0			'XYLt'	0	0	0	0	0	0	0	0	0	0	0	0	0	0	0	0	0	0	0	0	0	0	0	0	0	0	0	0	0	0	0	0	0	0	0	0	0	0	0	0	0	0	0	0
'YUMPS'	0	0			'YUMPS'	0	0	0	0	0	0	0	0	0	0	0	0	0	0	0	0	0	0	0	0	0	0	0	0	0	0	0	0	0	0	0	0	0	0	0	0	0	0	0	0	0	0	0	0
'ZNabc'	0.168504147944000	0.168504150050701			'ZNabc'	0	0	0	0	0	0	0	0	0	0	0	0	0	0	0	0	0	0	0	0	0	0	0	0	0	0	0	0	0	0	0	0	0	0	0	0	0	0	0	0	0	0	0	0
'dreplication'	54.4176160000000	54.4176166803492			'dreplication'	0	0	0	0	0	0	0	0	0	0	0	0	0	0	0	0	0	0	0	0	0	0	0	0	0	0	0	0	0	0	0	0	0	0	0	0	0	0	0	0	0	0	0	0
'pbiosynthesis'	54.4176160000000	54.4176166803492			'pbiosynthesis'	0	0	0	0	0	0	0	0	0	0	0	0	0	0	0	0	0	0	0	0	0	0	0	0	0	0	0	0	0	0	0	0	0	0	0	0	0	0	0	0	0	0	0	0
'r0010'	0	500.505521820605			'r0010'	0	0	0	0	0	0	0	0	0	0	0	0	0	0	0	0	0	0	0	0	0	0	0	0	0	0	0	0	0	0	0	0	0	0	0	0	0	0	0	0	0	0	0	0
'r0060'	0	1000			'r0060'	0	0	0	0	0	0	0	0	0	0	0	0	0	0	0	0	0	0	0	0	0	0	0	0	0	0	0	0	0	0	0	0	0	0	0	0	0	0	0	0	0	0	0	0
'r0082'	0	3.75070286509072e-05			'r0082'	0	0	0	0	0	0	0	0	0	0	0	0	0	0	0	0	0	0	0	0	0	0	0	0	0	0	0	0	0	0	0	0	0	0	0	0	0	0	0	0	0	0	0	0
'r0120'	0	0			'r0120'	0	0	0	0	0	0	0	0	0	0	0	0	0	0	0	0	0	0	0	0	0	0	0	0	0	0	0	0	0	0	0	0	0	0	0	0	0	0	0	0	0	0	0	0
'r0163c'	0	0			'r0163c'	0	0	0	0	0	0	0	0	0	0	0	0	0	0	0	0	0	0	0	0	0	0	0	0	0	0	0	0	0	0	0	0	0	0	0	0	0	0	0	0	0	0	0	0
'r0345'	-1.38915652314608e-06	0			'r0345'	-106.666666666667	-106.666666666667	-106.666666666667	-106.666666666667	-106.666666666667	-106.666666666667	-106.666666666667	-106.666666666667	-106.666666666667	-106.666666666667	-106.666666666667	-106.666666666667	-106.666666666667	-106.666666666667	-106.666666666667	-106.666666666667	-106.666666666667	-106.666666666667	-106.666666666667	-106.666666666667	-106.666666666667	-106.666666666667	-106.666666666667	-106.666666666667	-106.666666666667	-106.666666666667	-106.666666666667	-106.666666666667	-106.666666666667	-106.666666666667	-106.666666666667	-106.666666666667	-106.666666666667	-106.666666666667	-106.666666666667	-106.666666666667	-106.666666666667	-106.666666666667	-106.666666666667	-106.666666666667	0	-106.666666666667	0	-106.666666666667
'r0398'	0	0			'r0398'	0	0	0	0	0	0	0	0	0	0	0	0	0	0	0	0	0	0	0	0	0	0	0	0	0	0	0	0	0	0	0	0	0	0	0	0	0	0	0	0	0	0	0	0
'r0422'	0	3.75070286509072e-05			'r0422'	0	0	0	0	0	0	0	0	0	0	0	0	0	0	0	0	0	0	0	0	0	0	0	0	0	0	0	0	0	0	0	0	0	0	0	0	0	0	0	0	0	0	0	0
'r0556ci'	0	0			'r0556ci'	0	0	0	0	0	0	0	0	0	0	0	0	0	0	0	0	0	0	0	0	0	0	0	0	0	0	0	0	0	0	0	0	0	0	0	0	0	0	0	0	0	0	0	0
'r0671'	0	0.337008300101411			'r0671'	0	0	0	0	0	0	0	0	0	0	0	0	0	0	0	0	0	0	0	0	0	0	0	0	0	0	0	0	0	0	0	0	0	0	0	0	0	0	0	0	0	0	0	0
'r0708'	0	0			'r0708'	0	0	0	0	0	0	0	0	0	0	0	0	0	0	0	0	0	0	0	0	0	0	0	0	0	0	0	0	0	0	0	0	0	0	0	0	0	0	0	0	0	0	0	0
'r0775'	0	0			'r0775'	0	0	0	0	0	0	0	0	0	0	0	0	0	0	0	0	0	0	0	0	0	0	0	0	0	0	0	0	0	0	0	0	0	0	0	0	0	0	0	0	0	0	0	0
'r0777'	0	0			'r0777'	0	0	0	0	0	0	0	0	0	0	0	0	0	0	0	0	0	0	0	0	0	0	0	0	0	0	0	0	0	0	0	0	0	0	0	0	0	0	0	0	0	0	0	0
'r0792'	-1000	1000			'r0792'	-1000	-1000	-1000	-1000	-1000	-1000	-1000	-1000	-1000	-1000	-1000	-1000	-1000	-1000	-1000	-1000	-1000	-1000	-1000	-1000	-1000	-1000	-1000	-1000	-1000	-1000	-1000	-1000	-1000	-1000	-1000	-1000	-1000	-1000	-1000	-1000	-1000	-1000	-1000	-1000	-1000	-1000	-1000	-1000
'r2137'	0.168504147943963	0.168504150050694			'r2137'	0	0	0	0	0	0	0	0	0	0	0	0	0	0	0	0	0	0	0	0	0	0	0	0	0	0	0	0	0	0	0	0	0	0	0	0	0	0	0	0	0	0	0	0
'rtranscription'	54.4176160000000	54.4176166803492			'rtranscription'	0	0	0	0	0	0	0	0	0	0	0	0	0	0	0	0	0	0	0	0	0	0	0	0	0	0	0	0	0	0	0	0	0	0	0	0	0	0	0	0	0	0	0	0
'sink_s'	-4.21429149355390e-07	0			'sink_s'	-32.3886639676114	-32.3886639676114	-32.3886639676114	-32.3886639676114	-32.3886639676114	-32.3886639676114	-32.3886639676114	-32.3886639676114	-32.3886639676114	-32.3886639676114	-32.3886639676114	-32.3886639676114	-32.3886639676114	-32.3886639676114	-32.3886639676114	-32.3886639676114	-32.3886639676114	-32.3886639676114	-32.3886639676114	-32.3886639676114	-32.3886639676114	-32.3886639676114	-32.3886639676114	-32.3886639676114	-32.3886639676114	-32.3886639676114	-32.3886639676114	-32.3886639676114	-32.3886639676114	-32.3886639676114	-32.3886639676114	-32.3886639676114	-32.3886639676114	-32.3886639676114	-32.3886639676114	-32.3886639676114	-32.3886639676114	-32.3886639676114	-32.3886639676114	-32.3886639676118	0	-32.3886639676114	0	-32.3886639676114
'biomass345'	54.4176160000000	54.4176166803492			'biomass345'	0	0	0	0	0	0	0	0	0	0	0	0	0	0	0	0	0	0	0	0	0	0	0	0	0	0	0	0	0	0	0	0	0	0	0	0	0	0	0	0	0	0	0	0
[truncated: 1,225 more columns]

## Sheet: FVA_I.bartlettii
FVA fluxes (min and max) of: no constraints in the model; block each Jsl reaction at a time; block each Jdl pair reactions at a time; block each essential exchange reaction at a time; block each non-essential exchange reaction at a time
rxns ID	min Flux	max Flux			rxns ID	'ACGK'	'ACOTA'	'ACPS1'	'AGPR'	'ALAALA'	'BPNT'	'CA2abc'	'CDPMEK'	'Coabc'	'Cuabc'	'DMATT'	'DPCOAK'	'DTMPK'	'DXPRIr'	'DXPS'	'EX_biomass_LPAREN_e_RPAREN_'	'EX_ca2_LPAREN_e_RPAREN_'	'EX_cl_LPAREN_e_RPAREN_'	'EX_cobalt2_LPAREN_e_RPAREN_'	'EX_cu2_LPAREN_e_RPAREN_'	'EX_fe2_LPAREN_e_RPAREN_'	'EX_fe3_LPAREN_e_RPAREN_'	'EX_k_LPAREN_e_RPAREN_'	'EX_mg2_LPAREN_e_RPAREN_'	'EX_mn2_LPAREN_e_RPAREN_'	'EX_pi_LPAREN_e_RPAREN_'	'EX_pnto_R_LPAREN_e_RPAREN_'	'EX_so4_LPAREN_e_RPAREN_'	'EX_thymd_LPAREN_e_RPAREN_'	'EX_trp_L_LPAREN_e_RPAREN_'	'EX_zn2_LPAREN_e_RPAREN_'	'FE2abc'	'FE3abc'	'FMNAT'	'G1PACT'	'GALU'	'GF6PTA'	'GLUR'	'GRTT'	'Kt3r'	'MECDPDH2'	'MECDPS'	'MEPCT'	'METATr'
'23DHMPO'	-1000	1000			'23DHMPO'	-1000	-1000	-1000	-1000	-1000	-1000	-1000	-1000	-1000	-1000	-1000	-1000	-1000	-1000	-1000	-1000	-1000	-1000	-1000	-1000	-1000	-1000	-1000	-1000	-1000	-1000	-1000	-1000	-1000	-1000	-1000	-1000	-1000	-1000	-1000	-1000	-1000	-1000	-1000	-1000	-1000	-1000	-1000	-1000
'2AHBUTI'	-1000	1000			'2AHBUTI'	-1000	-1000	-1000	-1000	-1000	-1000	-1000	-1000	-1000	-1000	-1000	-1000	-1000	-1000	-1000	-1000	-1000	-1000	-1000	-1000	-1000	-1000	-1000	-1000	-1000	-1000	-1000	-1000	-1000	-1000	-1000	-1000	-1000	-1000	-1000	-1000	-1000	-1000	-1000	-1000	-1000	-1000	-1000	-1000
'2MBCOATA'	0	0			'2MBCOATA'	0	0	0	0	0	0	0	0	0	0	0	0	0	0	0	0	0	0	0	0	0	0	0	0	0	0	0	0	0	0	0	0	0	0	0	0	0	0	0	0	0	0	0	0
'3HAD100'	0	0			'3HAD100'	0	0	0	0	0	0	0	0	0	0	0	0	0	0	0	0	0	0	0	0	0	0	0	0	0	0	0	0	0	0	0	0	0	0	0	0	0	0	0	0	0	0	0	0
'3HAD10M11'	0	0			'3HAD10M11'	0	0	0	0	0	0	0	0	0	0	0	0	0	0	0	0	0	0	0	0	0	0	0	0	0	0	0	0	0	0	0	0	0	0	0	0	0	0	0	0	0	0	0	0
'3HAD10M12'	0	0			'3HAD10M12'	0	0	0	0	0	0	0	0	0	0	0	0	0	0	0	0	0	0	0	0	0	0	0	0	0	0	0	0	0	0	0	0	0	0	0	0	0	0	0	0	0	0	0	0
'3HAD11M12'	0	0			'3HAD11M12'	0	0	0	0	0	0	0	0	0	0	0	0	0	0	0	0	0	0	0	0	0	0	0	0	0	0	0	0	0	0	0	0	0	0	0	0	0	0	0	0	0	0	0	0
'3HAD120'	0	0			'3HAD120'	0	0	0	0	0	0	0	0	0	0	0	0	0	0	0	0	0	0	0	0	0	0	0	0	0	0	0	0	0	0	0	0	0	0	0	0	0	0	0	0	0	0	0	0
'3HAD12M13'	0	0			'3HAD12M13'	0	0	0	0	0	0	0	0	0	0	0	0	0	0	0	0	0	0	0	0	0	0	0	0	0	0	0	0	0	0	0	0	0	0	0	0	0	0	0	0	0	0	0	0
'3HAD12M14'	0	0			'3HAD12M14'	0	0	0	0	0	0	0	0	0	0	0	0	0	0	0	0	0	0	0	0	0	0	0	0	0	0	0	0	0	0	0	0	0	0	0	0	0	0	0	0	0	0	0	0
'3HAD13M14'	0	0			'3HAD13M14'	0	0	0	0	0	0	0	0	0	0	0	0	0	0	0	0	0	0	0	0	0	0	0	0	0	0	0	0	0	0	0	0	0	0	0	0	0	0	0	0	0	0	0	0
'3HAD140'	0	0			'3HAD140'	0	0	0	0	0	0	0	0	0	0	0	0	0	0	0	0	0	0	0	0	0	0	0	0	0	0	0	0	0	0	0	0	0	0	0	0	0	0	0	0	0	0	0	0
'3HAD14M15'	0	0			'3HAD14M15'	0	0	0	0	0	0	0	0	0	0	0	0	0	0	0	0	0	0	0	0	0	0	0	0	0	0	0	0	0	0	0	0	0	0	0	0	0	0	0	0	0	0	0	0
'3HAD14M16'	0	0			'3HAD14M16'	0	0	0	0	0	0	0	0	0	0	0	0	0	0	0	0	0	0	0	0	0	0	0	0	0	0	0	0	0	0	0	0	0	0	0	0	0	0	0	0	0	0	0	0
'3HAD15M16'	0	0			'3HAD15M16'	0	0	0	0	0	0	0	0	0	0	0	0	0	0	0	0	0	0	0	0	0	0	0	0	0	0	0	0	0	0	0	0	0	0	0	0	0	0	0	0	0	0	0	0
'3HAD160'	0	0			'3HAD160'	0	0	0	0	0	0	0	0	0	0	0	0	0	0	0	0	0	0	0	0	0	0	0	0	0	0	0	0	0	0	0	0	0	0	0	0	0	0	0	0	0	0	0	0
'3HAD180'	0	0			'3HAD180'	0	0	0	0	0	0	0	0	0	0	0	0	0	0	0	0	0	0	0	0	0	0	0	0	0	0	0	0	0	0	0	0	0	0	0	0	0	0	0	0	0	0	0	0
'3HAD40'	0	0			'3HAD40'	0	0	0	0	0	0	0	0	0	0	0	0	0	0	0	0	0	0	0	0	0	0	0	0	0	0	0	0	0	0	0	0	0	0	0	0	0	0	0	0	0	0	0	0
'3HAD4M5'	0	0			'3HAD4M5'	0	0	0	0	0	0	0	0	0	0	0	0	0	0	0	0	0	0	0	0	0	0	0	0	0	0	0	0	0	0	0	0	0	0	0	0	0	0	0	0	0	0	0	0
'3HAD4M6'	0	0			'3HAD4M6'	0	0	0	0	0	0	0	0	0	0	0	0	0	0	0	0	0	0	0	0	0	0	0	0	0	0	0	0	0	0	0	0	0	0	0	0	0	0	0	0	0	0	0	0
'3HAD5M6'	0	0			'3HAD5M6'	0	0	0	0	0	0	0	0	0	0	0	0	0	0	0	0	0	0	0	0	0	0	0	0	0	0	0	0	0	0	0	0	0	0	0	0	0	0	0	0	0	0	0	0
'3HAD60'	0	0			'3HAD60'	0	0	0	0	0	0	0	0	0	0	0	0	0	0	0	0	0	0	0	0	0	0	0	0	0	0	0	0	0	0	0	0	0	0	0	0	0	0	0	0	0	0	0	0
'3HAD6M7'	0	0			'3HAD6M7'	0	0	0	0	0	0	0	0	0	0	0	0	0	0	0	0	0	0	0	0	0	0	0	0	0	0	0	0	0	0	0	0	0	0	0	0	0	0	0	0	0	0	0	0
'3HAD6M8'	0	0			'3HAD6M8'	0	0	0	0	0	0	0	0	0	0	0	0	0	0	0	0	0	0	0	0	0	0	0	0	0	0	0	0	0	0	0	0	0	0	0	0	0	0	0	0	0	0	0	0
'3HAD7M8'	0	0			'3HAD7M8'	0	0	0	0	0	0	0	0	0	0	0	0	0	0	0	0	0	0	0	0	0	0	0	0	0	0	0	0	0	0	0	0	0	0	0	0	0	0	0	0	0	0	0	0
'3HAD80'	0	0			'3HAD80'	0	0	0	0	0	0	0	0	0	0	0	0	0	0	0	0	0	0	0	0	0	0	0	0	0	0	0	0	0	0	0	0	0	0	0	0	0	0	0	0	0	0	0	0
'3HAD8M10'	0	0			'3HAD8M10'	0	0	0	0	0	0	0	0	0	0	0	0	0	0	0	0	0	0	0	0	0	0	0	0	0	0	0	0	0	0	0	0	0	0	0	0	0	0	0	0	0	0	0	0
'3HAD8M9'	0	0			'3HAD8M9'	0	0	0	0	0	0	0	0	0	0	0	0	0	0	0	0	0	0	0	0	0	0	0	0	0	0	0	0	0	0	0	0	0	0	0	0	0	0	0	0	0	0	0	0
'3HAD9M10'	0	0			'3HAD9M10'	0	0	0	0	0	0	0	0	0	0	0	0	0	0	0	0	0	0	0	0	0	0	0	0	0	0	0	0	0	0	0	0	0	0	0	0	0	0	0	0	0	0	0	0
'3MOBS'	-7.78289495428908e-06	0			'3MOBS'	-3.75913853431416	-3.75913853431416	-3.75913853431348	-3.75913853431416	-3.75913853431348	-3.75913853431348	-3.75913853431348	-3.75913853431382	-3.75913853431359	-3.75913853431405	-3.75913853431371	-3.75913853431348	-3.75913853431382	-3.75913853431371	-3.75913853431371	-7.78289495428908e-06	-7.78289495428908e-06	-7.78289495428908e-06	-7.78289495428908e-06	-7.78289495428908e-06	-7.78289495428908e-06	-7.78289495428908e-06	-7.78289495428908e-06	-7.78289495428908e-06	-7.78289495428908e-06	-7.78289495428908e-06	-7.78289495428908e-06	-7.78289495428908e-06	-7.78289495428908e-06	-7.78289495428908e-06	-7.78289495428908e-06	-3.75913853431348	-3.75913853431348	-3.75913853431348	-3.75913853431348	-3.75913853431348	-3.75913853431348	-3.75913853431348	-3.75913853431371	-3.75913853431348	-3.75913853431371	-3.75913853431382	-3.75913853431371	-3.75913853431359
'3OAR100'	0	0			'3OAR100'	0	0	0	0	0	0	0	0	0	0	0	0	0	0	0	0	0	0	0	0	0	0	0	0	0	0	0	0	0	0	0	0	0	0	0	0	0	0	0	0	0	0	0	0
'3OAR10M11'	0	0			'3OAR10M11'	0	0	0	0	0	0	0	0	0	0	0	0	0	0	0	0	0	0	0	0	0	0	0	0	0	0	0	0	0	0	0	0	0	0	0	0	0	0	0	0	0	0	0	0
'3OAR10M12'	0	0			'3OAR10M12'	0	0	0	0	0	0	0	0	0	0	0	0	0	0	0	0	0	0	0	0	0	0	0	0	0	0	0	0	0	0	0	0	0	0	0	0	0	0	0	0	0	0	0	0
'3OAR11M12'	0	0			'3OAR11M12'	0	0	0	0	0	0	0	0	0	0	0	0	0	0	0	0	0	0	0	0	0	0	0	0	0	0	0	0	0	0	0	0	0	0	0	0	0	0	0	0	0	0	0	0
'3OAR120'	0	0			'3OAR120'	0	0	0	0	0	0	0	0	0	0	0	0	0	0	0	0	0	0	0	0	0	0	0	0	0	0	0	0	0	0	0	0	0	0	0	0	0	0	0	0	0	0	0	0
'3OAR12M13'	0	0			'3OAR12M13'	0	0	0	0	0	0	0	0	0	0	0	0	0	0	0	0	0	0	0	0	0	0	0	0	0	0	0	0	0	0	0	0	0	0	0	0	0	0	0	0	0	0	0	0
'3OAR12M14'	0	0			'3OAR12M14'	0	0	0	0	0	0	0	0	0	0	0	0	0	0	0	0	0	0	0	0	0	0	0	0	0	0	0	0	0	0	0	0	0	0	0	0	0	0	0	0	0	0	0	0
'3OAR13M14'	0	0			'3OAR13M14'	0	0	0	0	0	0	0	0	0	0	0	0	0	0	0	0	0	0	0	0	0	0	0	0	0	0	0	0	0	0	0	0	0	0	0	0	0	0	0	0	0	0	0	0
'3OAR140'	0	0			'3OAR140'	0	0	0	0	0	0	0	0	0	0	0	0	0	0	0	0	0	0	0	0	0	0	0	0	0	0	0	0	0	0	0	0	0	0	0	0	0	0	0	0	0	0	0	0
'3OAR14M15'	0	0			'3OAR14M15'	0	0	0	0	0	0	0	0	0	0	0	0	0	0	0	0	0	0	0	0	0	0	0	0	0	0	0	0	0	0	0	0	0	0	0	0	0	0	0	0	0	0	0	0
'3OAR14M16'	0	0			'3OAR14M16'	0	0	0	0	0	0	0	0	0	0	0	0	0	0	0	0	0	0	0	0	0	0	0	0	0	0	0	0	0	0	0	0	0	0	0	0	0	0	0	0	0	0	0	0
'3OAR15M16'	0	0			'3OAR15M16'	0	0	0	0	0	0	0	0	0	0	0	0	0	0	0	0	0	0	0	0	0	0	0	0	0	0	0	0	0	0	0	0	0	0	0	0	0	0	0	0	0	0	0	0
'3OAR160'	0	0			'3OAR160'	0	0	0	0	0	0	0	0	0	0	0	0	0	0	0	0	0	0	0	0	0	0	0	0	0	0	0	0	0	0	0	0	0	0	0	0	0	0	0	0	0	0	0	0
'3OAR180'	0	0			'3OAR180'	0	0	0	0	0	0	0	0	0	0	0	0	0	0	0	0	0	0	0	0	0	0	0	0	0	0	0	0	0	0	0	0	0	0	0	0	0	0	0	0	0	0	0	0
'3OAR40'	0	0			'3OAR40'	0	0	0	0	0	0	0	0	0	0	0	0	0	0	0	0	0	0	0	0	0	0	0	0	0	0	0	0	0	0	0	0	0	0	0	0	0	0	0	0	0	0	0	0
'3OAR4M5'	0	0			'3OAR4M5'	0	0	0	0	0	0	0	0	0	0	0	0	0	0	0	0	0	0	0	0	0	0	0	0	0	0	0	0	0	0	0	0	0	0	0	0	0	0	0	0	0	0	0	0
'3OAR4M6'	0	0			'3OAR4M6'	0	0	0	0	0	0	0	0	0	0	0	0	0	0	0	0	0	0	0	0	0	0	0	0	0	0	0	0	0	0	0	0	0	0	0	0	0	0	0	0	0	0	0	0
'3OAR5M6'	0	0			'3OAR5M6'	0	0	0	0	0	0	0	0	0	0	0	0	0	0	0	0	0	0	0	0	0	0	0	0	0	0	0	0	0	0	0	0	0	0	0	0	0	0	0	0	0	0	0	0
'3OAR60'	0	0			'3OAR60'	0	0	0	0	0	0	0	0	0	0	0	0	0	0	0	0	0	0	0	0	0	0	0	0	0	0	0	0	0	0	0	0	0	0	0	0	0	0	0	0	0	0	0	0
'3OAR6M7'	0	0			'3OAR6M7'	0	0	0	0	0	0	0	0	0	0	0	0	0	0	0	0	0	0	0	0	0	0	0	0	0	0	0	0	0	0	0	0	0	0	0	0	0	0	0	0	0	0	0	0
'3OAR6M8'	0	0			'3OAR6M8'	0	0	0	0	0	0	0	0	0	0	0	0	0	0	0	0	0	0	0	0	0	0	0	0	0	0	0	0	0	0	0	0	0	0	0	0	0	0	0	0	0	0	0	0
'3OAR7M8'	0	0			'3OAR7M8'	0	0	0	0	0	0	0	0	0	0	0	0	0	0	0	0	0	0	0	0	0	0	0	0	0	0	0	0	0	0	0	0	0	0	0	0	0	0	0	0	0	0	0	0
'3OAR80'	0	0			'3OAR80'	0	0	0	0	0	0	0	0	0	0	0	0	0	0	0	0	0	0	0	0	0	0	0	0	0	0	0	0	0	0	0	0	0	0	0	0	0	0	0	0	0	0	0	0
'3OAR8M10'	0	0			'3OAR8M10'	0	0	0	0	0	0	0	0	0	0	0	0	0	0	0	0	0	0	0	0	0	0	0	0	0	0	0	0	0	0	0	0	0	0	0	0	0	0	0	0	0	0	0	0
'3OAR8M9'	0	0			'3OAR8M9'	0	0	0	0	0	0	0	0	0	0	0	0	0	0	0	0	0	0	0	0	0	0	0	0	0	0	0	0	0	0	0	0	0	0	0	0	0	0	0	0	0	0	0	0
'3OAR9M10'	0	0			'3OAR9M10'	0	0	0	0	0	0	0	0	0	0	0	0	0	0	0	0	0	0	0	0	0	0	0	0	0	0	0	0	0	0	0	0	0	0	0	0	0	0	0	0	0	0	0	0
'3OAS100'	0	0			'3OAS100'	0	0	0	0	0	0	0	0	0	0	0	0	0	0	0	0	0	0	0	0	0	0	0	0	0	0	0	0	0	0	0	0	0	0	0	0	0	0	0	0	0	0	0	0
'3OAS10M11'	0	0			'3OAS10M11'	0	0	0	0	0	0	0	0	0	0	0	0	0	0	0	0	0	0	0	0	0	0	0	0	0	0	0	0	0	0	0	0	0	0	0	0	0	0	0	0	0	0	0	0
'3OAS10M12'	0	0			'3OAS10M12'	0	0	0	0	0	0	0	0	0	0	0	0	0	0	0	0	0	0	0	0	0	0	0	0	0	0	0	0	0	0	0	0	0	0	0	0	0	0	0	0	0	0	0	0
'3OAS11M12'	0	0			'3OAS11M12'	0	0	0	0	0	0	0	0	0	0	0	0	0	0	0	0	0	0	0	0	0	0	0	0	0	0	0	0	0	0	0	0	0	0	0	0	0	0	0	0	0	0	0	0
'3OAS120'	0	0			'3OAS120'	0	0	0	0	0	0	0	0	0	0	0	0	0	0	0	0	0	0	0	0	0	0	0	0	0	0	0	0	0	0	0	0	0	0	0	0	0	0	0	0	0	0	0	0
'3OAS12M13'	0	0			'3OAS12M13'	0	0	0	0	0	0	0	0	0	0	0	0	0	0	0	0	0	0	0	0	0	0	0	0	0	0	0	0	0	0	0	0	0	0	0	0	0	0	0	0	0	0	0	0
'3OAS12M14'	0	0			'3OAS12M14'	0	0	0	0	0	0	0	0	0	0	0	0	0	0	0	0	0	0	0	0	0	0	0	0	0	0	0	0	0	0	0	0	0	0	0	0	0	0	0	0	0	0	0	0
'3OAS13M14'	0	0			'3OAS13M14'	0	0	0	0	0	0	0	0	0	0	0	0	0	0	0	0	0	0	0	0	0	0	0	0	0	0	0	0	0	0	0	0	0	0	0	0	0	0	0	0	0	0	0	0
'3OAS140'	0	0			'3OAS140'	0	0	0	0	0	0	0	0	0	0	0	0	0	0	0	0	0	0	0	0	0	0	0	0	0	0	0	0	0	0	0	0	0	0	0	0	0	0	0	0	0	0	0	0
'3OAS160'	0	0			'3OAS160'	0	0	0	0	0	0	0	0	0	0	0	0	0	0	0	0	0	0	0	0	0	0	0	0	0	0	0	0	0	0	0	0	0	0	0	0	0	0	0	0	0	0	0	0
'3OAS180'	0	0			'3OAS180'	0	0	0	0	0	0	0	0	0	0	0	0	0	0	0	0	0	0	0	0	0	0	0	0	0	0	0	0	0	0	0	0	0	0	0	0	0	0	0	0	0	0	0	0
'3OAS2M3'	0	0			'3OAS2M3'	0	0	0	0	0	0	0	0	0	0	0	0	0	0	0	0	0	0	0	0	0	0	0	0	0	0	0	0	0	0	0	0	0	0	0	0	0	0	0	0	0	0	0	0
'3OAS3M4'	0	0			'3OAS3M4'	0	0	0	0	0	0	0	0	0	0	0	0	0	0	0	0	0	0	0	0	0	0	0	0	0	0	0	0	0	0	0	0	0	0	0	0	0	0	0	0	0	0	0	0
'3OAS4M3O6'	0	0			'3OAS4M3O6'	0	0	0	0	0	0	0	0	0	0	0	0	0	0	0	0	0	0	0	0	0	0	0	0	0	0	0	0	0	0	0	0	0	0	0	0	0	0	0	0	0	0	0	0
'3OAS4M5'	0	0			'3OAS4M5'	0	0	0	0	0	0	0	0	0	0	0	0	0	0	0	0	0	0	0	0	0	0	0	0	0	0	0	0	0	0	0	0	0	0	0	0	0	0	0	0	0	0	0	0
'3OAS4M6'	0	0			'3OAS4M6'	0	0	0	0	0	0	0	0	0	0	0	0	0	0	0	0	0	0	0	0	0	0	0	0	0	0	0	0	0	0	0	0	0	0	0	0	0	0	0	0	0	0	0	0
'3OAS5M6'	0	0			'3OAS5M6'	0	0	0	0	0	0	0	0	0	0	0	0	0	0	0	0	0	0	0	0	0	0	0	0	0	0	0	0	0	0	0	0	0	0	0	0	0	0	0	0	0	0	0	0
'3OAS60'	0	0			'3OAS60'	0	0	0	0	0	0	0	0	0	0	0	0	0	0	0	0	0	0	0	0	0	0	0	0	0	0	0	0	0	0	0	0	0	0	0	0	0	0	0	0	0	0	0	0
'3OAS6M7'	0	0			'3OAS6M7'	0	0	0	0	0	0	0	0	0	0	0	0	0	0	0	0	0	0	0	0	0	0	0	0	0	0	0	0	0	0	0	0	0	0	0	0	0	0	0	0	0	0	0	0
'3OAS6M8'	0	0			'3OAS6M8'	0	0	0	0	0	0	0	0	0	0	0	0	0	0	0	0	0	0	0	0	0	0	0	0	0	0	0	0	0	0	0	0	0	0	0	0	0	0	0	0	0	0	0	0
'3OAS7M8'	0	0			'3OAS7M8'	0	0	0	0	0	0	0	0	0	0	0	0	0	0	0	0	0	0	0	0	0	0	0	0	0	0	0	0	0	0	0	0	0	0	0	0	0	0	0	0	0	0	0	0
'3OAS80'	0	0			'3OAS80'	0	0	0	0	0	0	0	0	0	0	0	0	0	0	0	0	0	0	0	0	0	0	0	0	0	0	0	0	0	0	0	0	0	0	0	0	0	0	0	0	0	0	0	0
'3OAS8M10'	0	0			'3OAS8M10'	0	0	0	0	0	0	0	0	0	0	0	0	0	0	0	0	0	0	0	0	0	0	0	0	0	0	0	0	0	0	0	0	0	0	0	0	0	0	0	0	0	0	0	0
'3OAS8M9'	0	0			'3OAS8M9'	0	0	0	0	0	0	0	0	0	0	0	0	0	0	0	0	0	0	0	0	0	0	0	0	0	0	0	0	0	0	0	0	0	0	0	0	0	0	0	0	0	0	0	0
'3OAS9M10'	0	0			'3OAS9M10'	0	0	0	0	0	0	0	0	0	0	0	0	0	0	0	0	0	0	0	0	0	0	0	0	0	0	0	0	0	0	0	0	0	0	0	0	0	0	0	0	0	0	0	0
'4HTHRS'	0	0			'4HTHRS'	0	0	0	0	0	0	0	0	0	0	0	0	0	0	0	0	0	0	0	0	0	0	0	0	0	0	0	0	0	0	0	0	0	0	0	0	0	0	0	0	0	0	0	0
'5AIZCDC'	0	8.75576605933491e-06			'5AIZCDC'	0	0	0	0	0	0	0	0	0	0	0	0	0	0	0	0	0	0	0	0	0	0	0	0	0	0	0	0	0	0	0	0	0	0	0	0	0	0	0	0	0	0	0	0
'5GLUP5T1'	0	0			'5GLUP5T1'	0	0	0	0	0	0	0	0	0	0	0	0	0	0	0	0	0	0	0	0	0	0	0	0	0	0	0	0	0	0	0	0	0	0	0	0	0	0	0	0	0	0	0	0
'5GLUP5T2'	0	0			'5GLUP5T2'	0	0	0	0	0	0	0	0	0	0	0	0	0	0	0	0	0	0	0	0	0	0	0	0	0	0	0	0	0	0	0	0	0	0	0	0	0	0	0	0	0	0	0	0
'6PHBG'	0	0			'6PHBG'	0	0	0	0	0	0	0	0	0	0	0	0	0	0	0	0	0	0	0	0	0	0	0	0	0	0	0	0	0	0	0	0	0	0	0	0	0	0	0	0	0	0	0	0
'6PHBG2'	0	0			'6PHBG2'	0	0	0	0	0	0	0	0	0	0	0	0	0	0	0	0	0	0	0	0	0	0	0	0	0	0	0	0	0	0	0	0	0	0	0	0	0	0	0	0	0	0	0	0
'AACGLYDH'	0	0			'AACGLYDH'	0	0	0	0	0	0	0	0	0	0	0	0	0	0	0	0	0	0	0	0	0	0	0	0	0	0	0	0	0	0	0	0	0	0	0	0	0	0	0	0	0	0	0	0
'AADSACYCL'	0	0			'AADSACYCL'	0	0	0	0	0	0	0	0	0	0	0	0	0	0	0	0	0	0	0	0	0	0	0	0	0	0	0	0	0	0	0	0	0	0	0	0	0	0	0	0	0	0	0	0
'AB6PGH'	0	0			'AB6PGH'	0	0	0	0	0	0	0	0	0	0	0	0	0	0	0	0	0	0	0	0	0	0	0	0	0	0	0	0	0	0	0	0	0	0	0	0	0	0	0	0	0	0	0	0
'AB6PGH2'	0	0			'AB6PGH2'	0	0	0	0	0	0	0	0	0	0	0	0	0	0	0	0	0	0	0	0	0	0	0	0	0	0	0	0	0	0	0	0	0	0	0	0	0	0	0	0	0	0	0	0
'ABUTD'	0	1000			'ABUTD'	0	0	0	0	0	0	0	0	0	0	0	0	0	0	0	0	0	0	0	0	0	0	0	0	0	0	0	0	0	0	0	0	0	0	0	0	0	0	0	0	0	0	0	0
'ABUTR'	-1000	0			'ABUTR'	-1000	-1000	-1000	-1000	-1000	-1000	-1000	-1000	-1000	-1000	-1000	-1000	-1000	-1000	-1000	-1000	-1000	-1000	-1000	-1000	-1000	-1000	-1000	-1000	-1000	-1000	-1000	-1000	-1000	-1000	-1000	-1000	-1000	-1000	-1000	-1000	-1000	-1000	-1000	-1000	-1000	-1000	-1000	-1000
'ACALD'	-3.99673031332691	-3.70056321528796			'ACALD'	-17.3816548833338	-17.3816548833338	-17.3816548833343	-17.3816548833338	-17.3816548833343	-17.3816548833343	-17.3816548833333	-17.3816548833333	-17.3816548833327	-17.3816548833333	-17.3816548833344	-17.3816548833332	-17.3816548833325	-17.3816548833335	-17.3816548833335	-3.99673031332691	-3.99673031332691	-3.99673031332691	-3.99673031332691	-3.99673031332691	-3.99673031332691	-3.99673031332691	-3.99673031332691	-3.99673031332691	-3.99673031332691	-3.99673031332691	-3.99673031332691	-3.99673031332691	-3.99673031332691	-3.99673031332691	-3.99673031332691	-17.3816548833333	-17.3816548833333	-17.3816548833333	-17.3816548833329	-17.3816548833333	-17.3816548833329	-17.3816548833333	-17.3816548833344	-17.3816548833333	-17.3816548833335	-17.3816548833333	-17.3816548833335	-17.3816548833327
'ACBIPGT'	0	0			'ACBIPGT'	0	0	0	0	0	0	0	0	0	0	0	0	0	0	0	0	0	0	0	0	0	0	0	0	0	0	0	0	0	0	0	0	0	0	0	0	0	0	0	0	0	0	0	0
'ACCOACL'	0	0			'ACCOACL'	0	0	0	0	0	0	0	0	0	0	0	0	0	0	0	0	0	0	0	0	0	0	0	0	0	0	0	0	0	0	0	0	0	0	0	0	0	0	0	0	0	0	0	0
'ACGK'	0.0509823314000000	0.0509823696834844			'ACGK'	0	0	0	0	0	0	0	0	0	0	0	0	0	0	0	0.0509823314000000	0.0509823314000000	0.0509823314000000	0.0509823314000000	0.0509823314000000	0.0509823314000000	0.0509823314000000	0.0509823314000000	0.0509823314000000	0.0509823314000000	0.0509823314000000	0.0509823314000000	0.0509823314000000	0.0509823314000000	0.0509823314000000	0.0509823314000000	0	0	0	0	0	0	0	0	0	0	0	0	0
'ACGS'	0	0			'ACGS'	0	0	0	0	0	0	0	0	0	0	0	0	0	0	0	0	0	0	0	0	0	0	0	0	0	0	0	0	0	0	0	0	0	0	0	0	0	0	0	0	0	0	0	0
'ACHBPL'	0	8.75576392900257e-06			'ACHBPL'	0	0	0	0	0	0	0	0	0	0	0	0	0	0	0	0	0	0	0	0	0	0	0	0	0	0	0	0	0	0	0	0	0	0	0	0	0	0	0	0	0	0	0	0
'ACKr'	-3.67648886894199	-3.38034511959131			'ACKr'	-13.7309186000003	-13.7309186000002	-13.7309186000006	-13.7309186000002	-13.7309186000006	-13.7309186000006	-13.7309186000006	-13.7309185999997	-13.7309185999998	-13.7309186000001	-13.7309186000002	-13.7309185999997	-13.7309185999998	-13.7309185999997	-13.7309185999997	-3.67648886894199	-3.67648886894199	-3.67648886894199	-3.67648886894199	-3.67648886894199	-3.67648886894199	-3.67648886894199	-3.67648886894199	-3.67648886894199	-3.67648886894199	-3.67648886894199	-3.67648886894199	-3.67648886894199	-3.67648886894199	-3.67648886894199	-3.67648886894199	-13.7309186000000	-13.7309186000000	-13.7309185999999	-13.7309185999999	-13.7309185999999	-13.7309185999999	-13.7309185999999	-13.7309186000002	-13.7309185999999	-13.7309185999997	-13.7309185999997	-13.7309185999997	-13.7309185999998
'ACLS_a'	0	1.16743512990070e-05			'ACLS_a'	0	0	0	0	0	0	0	0	0	0	0	0	0	0	0	0	0	0	0	0	0	0	0	0	0	0	0	0	0	0	0	0	0	0	0	0	0	0	0	0	0	0	0	0
'ACLS_b'	-1.16743477747150e-05	0			'ACLS_b'	-4.93815533333327	-4.93815533333327	-4.93815533333327	-4.93815533333327	-4.93815533333327	-4.93815533333327	-4.93815533333327	-4.93815533333327	-4.93815533333327	-4.93815533333327	-4.93815533333338	-4.93815533333327	-4.93815533333327	-4.93815533333327	-4.93815533333327	-1.16743477747150e-05	-1.16743477747150e-05	-1.16743477747150e-05	-1.16743477747150e-05	-1.16743477747150e-05	-1.16743477747150e-05	-1.16743477747150e-05	-1.16743477747150e-05	-1.16743477747150e-05	-1.16743477747150e-05	-1.16743477747150e-05	-1.16743477747150e-05	-1.16743477747150e-05	-1.16743477747150e-05	-1.16743477747150e-05	-1.16743477747150e-05	-4.93815533333327	-4.93815533333327	-4.93815533333327	-4.93815533333327	-4.93815533333327	-4.93815533333327	-4.93815533333327	-4.93815533333338	-4.93815533333327	-4.93815533333327	-4.93815533333327	-4.93815533333327	-4.93815533333327
'ACOAAGPAT140'	0	0			'ACOAAGPAT140'	0	0	0	0	0	0	0	0	0	0	0	0	0	0	0	0	0	0	0	0	0	0	0	0	0	0	0	0	0	0	0	0	0	0	0	0	0	0	0	0	0	0	0	0
'ACOAAGPAT160'	0	0			'ACOAAGPAT160'	0	0	0	0	0	0	0	0	0	0	0	0	0	0	0	0	0	0	0	0	0	0	0	0	0	0	0	0	0	0	0	0	0	0	0	0	0	0	0	0	0	0	0	0
'ACOAAGPAT180'	0	0			'ACOAAGPAT180'	0	0	0	0	0	0	0	0	0	0	0	0	0	0	0	0	0	0	0	0	0	0	0	0	0	0	0	0	0	0	0	0	0	0	0	0	0	0	0	0	0	0	0	0
'ACOAAGPATAI15'	0	0			'ACOAAGPATAI15'	0	0	0	0	0	0	0	0	0	0	0	0	0	0	0	0	0	0	0	0	0	0	0	0	0	0	0	0	0	0	0	0	0	0	0	0	0	0	0	0	0	0	0	0
'ACOAAGPATAI17'	0	0			'ACOAAGPATAI17'	0	0	0	0	0	0	0	0	0	0	0	0	0	0	0	0	0	0	0	0	0	0	0	0	0	0	0	0	0	0	0	0	0	0	0	0	0	0	0	0	0	0	0	0
'ACOAAGPATI14'	0	0			'ACOAAGPATI14'	0	0	0	0	0	0	0	0	0	0	0	0	0	0	0	0	0	0	0	0	0	0	0	0	0	0	0	0	0	0	0	0	0	0	0	0	0	0	0	0	0	0	0	0
'ACOAAGPATI15'	0	0			'ACOAAGPATI15'	0	0	0	0	0	0	0	0	0	0	0	0	0	0	0	0	0	0	0	0	0	0	0	0	0	0	0	0	0	0	0	0	0	0	0	0	0	0	0	0	0	0	0	0
'ACOAAGPATI16'	0	0			'ACOAAGPATI16'	0	0	0	0	0	0	0	0	0	0	0	0	0	0	0	0	0	0	0	0	0	0	0	0	0	0	0	0	0	0	0	0	0	0	0	0	0	0	0	0	0	0	0	0
'ACOAAGPATI17'	0	0			'ACOAAGPATI17'	0	0	0	0	0	0	0	0	0	0	0	0	0	0	0	0	0	0	0	0	0	0	0	0	0	0	0	0	0	0	0	0	0	0	0	0	0	0	0	0	0	0	0	0
'ACOATA'	0	0			'ACOATA'	0	0	0	0	0	0	0	0	0	0	0	0	0	0	0	0	0	0	0	0	0	0	0	0	0	0	0	0	0	0	0	0	0	0	0	0	0	0	0	0	0	0	0	0
'ACONMT'	0	0			'ACONMT'	0	0	0	0	0	0	0	0	0	0	0	0	0	0	0	0	0	0	0	0	0	0	0	0	0	0	0	0	0	0	0	0	0	0	0	0	0	0	0	0	0	0	0	0
'ACOTA'	-0.0509823696835383	-0.0509823313999505			'ACOTA'	0	0	0	0	0	0	0	0	0	0	0	0	0	0	0	-0.0509823696835383	-0.0509823696835383	-0.0509823696835383	-0.0509823696835383	-0.0509823696835383	-0.0509823696835383	-0.0509823696835383	-0.0509823696835383	-0.0509823696835383	-0.0509823696835383	-0.0509823696835383	-0.0509823696835383	-0.0509823696835383	-0.0509823696835383	-0.0509823696835383	-0.0509823696835383	0	0	0	0	0	0	0	0	0	0	0	0	0
'ACPS1'	0.00454184368000000	0.00454184709054514			'ACPS1'	0	0	0	0	0	0	0	0	0	0	0	0	0	0	0	0.00454184368000000	0.00454184368000000	0.00454184368000000	0.00454184368000000	0.00454184368000000	0.00454184368000000	0.00454184368000000	0.00454184368000000	0.00454184368000000	0.00454184368000000	0.00454184368000000	0.00454184368000000	0.00454184368000000	0.00454184368000000	0.00454184368000000	0.00454184368000000	0	0	0	0	0	0	0	0	0	0	0	0	0
'ACTNDH'	0	0			'ACTNDH'	0	0	0	0	0	0	0	0	0	0	0	0	0	0	0	0	0	0	0	0	0	0	0	0	0	0	0	0	0	0	0	0	0	0	0	0	0	0	0	0	0	0	0	0
'ADCL'	0	0			'ADCL'	0	0	0	0	0	0	0	0	0	0	0	0	0	0	0	0	0	0	0	0	0	0	0	0	0	0	0	0	0	0	0	0	0	0	0	0	0	0	0	0	0	0	0	0
'ADCPS1'	0	0			'ADCPS1'	0	0	0	0	0	0	0	0	0	0	0	0	0	0	0	0	0	0	0	0	0	0	0	0	0	0	0	0	0	0	0	0	0	0	0	0	0	0	0	0	0	0	0	0
'ADCPS2'	0	0			'ADCPS2'	0	0	0	0	0	0	0	0	0	0	0	0	0	0	0	0	0	0	0	0	0	0	0	0	0	0	0	0	0	0	0	0	0	0	0	0	0	0	0	0	0	0	0	0
'ADCS'	0	0			'ADCS'	0	0	0	0	0	0	0	0	0	0	0	0	0	0	0	0	0	0	0	0	0	0	0	0	0	0	0	0	0	0	0	0	0	0	0	0	0	0	0	0	0	0	0	0
'ADCYRS'	0	0			'ADCYRS'	0	0	0	0	0	0	0	0	0	0	0	0	0	0	0	0	0	0	0	0	0	0	0	0	0	0	0	0	0	0	0	0	0	0	0	0	0	0	0	0	0	0	0	0
'ADK1'	-1000	1000			'ADK1'	-1000	-1000	-1000	-1000	-1000	-1000	-1000	-1000	-1000	-1000	-1000	-1000	-1000	-1000	-1000	-1000	-1000	-1000	-1000	-1000	-1000	-1000	-1000	-1000	-1000	-1000	-1000	-1000	-1000	-1000	-1000	-1000	-1000	-1000	-1000	-1000	-1000	-1000	-1000	-1000	-1000	-1000	-1000	-1000
'ADK2'	0	0			'ADK2'	0	0	0	0	0	0	0	0	0	0	0	0	0	0	0	0	0	0	0	0	0	0	0	0	0	0	0	0	0	0	0	0	0	0	0	0	0	0	0	0	0	0	0	0
'ADNCNT3tc'	0.999983835523949	1			'ADNCNT3tc'	-2.23414911658051	-2.23414911658028	-2.23414911658017	-2.23414911658051	-2.23414911657994	-2.23414911658017	-2.23414911657983	-2.23414911658085	-2.23414911658017	-2.23414911658062	-2.23414911658028	-2.23414911658006	-2.23414911658028	-2.23414911658085	-2.23414911658085	0.999983835523949	0.999983835523949	0.999983835523949	0.999983835523949	0.999983835523949	0.999983835523949	0.999983835523949	0.999983835523949	0.999983835523949	0.999983835523949	0.999983835523949	0.999983835523949	0.999983835523949	0.999983835523949	0.999983835523949	0.999983835523949	-2.23414911658040	-2.23414911658040	-2.23414911658040	-2.23414911658040	-2.23414911658040	-2.23414911658040	-2.23414911658040	-2.23414911658028	-2.23414911658040	-2.23414911658085	-2.23414911658085	-2.23414911658085	-2.23414911658017
'ADOCBIK'	0	0			'ADOCBIK'	0	0	0	0	0	0	0	0	0	0	0	0	0	0	0	0	0	0	0	0	0	0	0	0	0	0	0	0	0	0	0	0	0	0	0	0	0	0	0	0	0	0	0	0
'ADOCBIK2'	0	0			'ADOCBIK2'	0	0	0	0	0	0	0	0	0	0	0	0	0	0	0	0	0	0	0	0	0	0	0	0	0	0	0	0	0	0	0	0	0	0	0	0	0	0	0	0	0	0	0	0
'ADOCBLS'	0	0			'ADOCBLS'	0	0	0	0	0	0	0	0	0	0	0	0	0	0	0	0	0	0	0	0	0	0	0	0	0	0	0	0	0	0	0	0	0	0	0	0	0	0	0	0	0	0	0	0
'ADOCBLabc'	0	0			'ADOCBLabc'	0	0	0	0	0	0	0	0	0	0	0	0	0	0	0	0	0	0	0	0	0	0	0	0	0	0	0	0	0	0	0	0	0	0	0	0	0	0	0	0	0	0	0	0
'ADPRDP'	0	0			'ADPRDP'	0	0	0	0	0	0	0	0	0	0	0	0	0	0	0	0	0	0	0	0	0	0	0	0	0	0	0	0	0	0	0	0	0	0	0	0	0	0	0	0	0	0	0	0
'ADPT'	0.0369857015346798	0.0369938735821340			'ADPT'	0	0	0	0	0	0	0	0	0	0	0	0	0	0	0	0.0369857015346798	0.0369857015346798	0.0369857015346798	0.0369857015346798	0.0369857015346798	0.0369857015346798	0.0369857015346798	0.0369857015346798	0.0369857015346798	0.0369857015346798	0.0369857015346798	0.0369857015346798	0.0369857015346798	0.0369857015346798	0.0369857015346798	0.0369857015346798	0	0	0	0	0	0	0	0	0	0	0	0	0
'ADSL1r'	0	2.33487332934601e-06			'ADSL1r'	0	0	0	0	0	0	0	0	0	0	0	0	0	0	0	0	0	0	0	0	0	0	0	0	0	0	0	0	0	0	0	0	0	0	0	0	0	0	0	0	0	0	0	0
'ADSL2r'	0	7.69737198424991e-07			'ADSL2r'	0	0	0	0	0	0	0	0	0	0	0	0	0	0	0	0	0	0	0	0	0	0	0	0	0	0	0	0	0	0	0	0	0	0	0	0	0	0	0	0	0	0	0	0
'ADSS'	0	2.33487332380877e-06			'ADSS'	0	0	0	0	0	0	0	0	0	0	0	0	0	0	0	0	0	0	0	0	0	0	0	0	0	0	0	0	0	0	0	0	0	0	0	0	0	0	0	0	0	0	0	0
'AGPAT120'	0	0			'AGPAT120'	0	0	0	0	0	0	0	0	0	0	0	0	0	0	0	0	0	0	0	0	0	0	0	0	0	0	0	0	0	0	0	0	0	0	0	0	0	0	0	0	0	0	0	0
'AGPAT140'	0	0			'AGPAT140'	0	0	0	0	0	0	0	0	0	0	0	0	0	0	0	0	0	0	0	0	0	0	0	0	0	0	0	0	0	0	0	0	0	0	0	0	0	0	0	0	0	0	0	0
'AGPAT141'	0	0			'AGPAT141'	0	0	0	0	0	0	0	0	0	0	0	0	0	0	0	0	0	0	0	0	0	0	0	0	0	0	0	0	0	0	0	0	0	0	0	0	0	0	0	0	0	0	0	0
'AGPAT160'	0	0			'AGPAT160'	0	0	0	0	0	0	0	0	0	0	0	0	0	0	0	0	0	0	0	0	0	0	0	0	0	0	0	0	0	0	0	0	0	0	0	0	0	0	0	0	0	0	0	0
'AGPAT161'	0	0			'AGPAT161'	0	0	0	0	0	0	0	0	0	0	0	0	0	0	0	0	0	0	0	0	0	0	0	0	0	0	0	0	0	0	0	0	0	0	0	0	0	0	0	0	0	0	0	0
'AGPAT180'	0	0			'AGPAT180'	0	0	0	0	0	0	0	0	0	0	0	0	0	0	0	0	0	0	0	0	0	0	0	0	0	0	0	0	0	0	0	0	0	0	0	0	0	0	0	0	0	0	0	0
'AGPAT181'	0	0			'AGPAT181'	0	0	0	0	0	0	0	0	0	0	0	0	0	0	0	0	0	0	0	0	0	0	0	0	0	0	0	0	0	0	0	0	0	0	0	0	0	0	0	0	0	0	0	0
'AGPR'	-0.0509823696835383	-0.0509823313999505			'AGPR'	0	0	0	0	0	0	0	0	0	0	0	0	0	0	0	-0.0509823696835383	-0.0509823696835383	-0.0509823696835383	-0.0509823696835383	-0.0509823696835383	-0.0509823696835383	-0.0509823696835383	-0.0509823696835383	-0.0509823696835383	-0.0509823696835383	-0.0509823696835383	-0.0509823696835383	-0.0509823696835383	-0.0509823696835383	-0.0509823696835383	-0.0509823696835383	0	0	0	0	0	0	0	0	0	0	0	0	0
'AGTi'	0	0			'AGTi'	0	0	0	0	0	0	0	0	0	0	0	0	0	0	0	0	0	0	0	0	0	0	0	0	0	0	0	0	0	0	0	0	0	0	0	0	0	0	0	0	0	0	0	0
'AHCYSNS_r'	0	0			'AHCYSNS_r'	0	0	0	0	0	0	0	0	0	0	0	0	0	0	0	0	0	0	0	0	0	0	0	0	0	0	0	0	0	0	0	0	0	0	0	0	0	0	0	0	0	0	0	0
'AHEXASE3'	0	0			'AHEXASE3'	0	0	0	0	0	0	0	0	0	0	0	0	0	0	0	0	0	0	0	0	0	0	0	0	0	0	0	0	0	0	0	0	0	0	0	0	0	0	0	0	0	0	0	0
'AHMMPS'	0	0			'AHMMPS'	0	0	0	0	0	0	0	0	0	0	0	0	0	0	0	0	0	0	0	0	0	0	0	0	0	0	0	0	0	0	0	0	0	0	0	0	0	0	0	0	0	0	0	0
'AHSERL2'	0	0			'AHSERL2'	0	0	0	0	0	0	0	0	0	0	0	0	0	0	0	0	0	0	0	0	0	0	0	0	0	0	0	0	0	0	0	0	0	0	0	0	0	0	0	0	0	0	0	0
'AHSERL3'	0	0			'AHSERL3'	0	0	0	0	0	0	0	0	0	0	0	0	0	0	0	0	0	0	0	0	0	0	0	0	0	0	0	0	0	0	0	0	0	0	0	0	0	0	0	0	0	0	0	0
'AICART'	0	1.10599080471729e-06			'AICART'	0	0	0	0	0	0	0	0	0	0	0	0	0	0	0	0	0	0	0	0	0	0	0	0	0	0	0	0	0	0	0	0	0	0	0	0	0	0	0	0	0	0	0	0
'AIHPDCOATA'	0	0			'AIHPDCOATA'	0	0	0	0	0	0	0	0	0	0	0	0	0	0	0	0	0	0	0	0	0	0	0	0	0	0	0	0	0	0	0	0	0	0	0	0	0	0	0	0	0	0	0	0
'AIPDCOATA'	0	0			'AIPDCOATA'	0	0	0	0	0	0	0	0	0	0	0	0	0	0	0	0	0	0	0	0	0	0	0	0	0	0	0	0	0	0	0	0	0	0	0	0	0	0	0	0	0	0	0	0
'AIRC4'	0	8.75577819917595e-06			'AIRC4'	0	0	0	0	0	0	0	0	0	0	0	0	0	0	0	0	0	0	0	0	0	0	0	0	0	0	0	0	0	0	0	0	0	0	0	0	0	0	0	0	0	0	0	0
'ALAALA'	0.00371780662000000	0.00371780941176215			'ALAALA'	0	0	0	0	0	0	0	0	0	0	0	0	0	0	0	0.00371780662000000	0.00371780662000000	0.00371780662000000	0.00371780662000000	0.00371780662000000	0.00371780662000000	0.00371780662000000	0.00371780662000000	0.00371780662000000	0.00371780662000000	0.00371780662000000	0.00371780662000000	0.00371780662000000	0.00371780662000000	0.00371780662000000	0.00371780662000000	0	0	0	0	0	0	0	0	0	0	0	0	0
'ALAASP1c'	0	0			'ALAASP1c'	0	0	0	0	0	0	0	0	0	0	0	0	0	0	0	0	0	0	0	0	0	0	0	0	0	0	0	0	0	0	0	0	0	0	0	0	0	0	0	0	0	0	0	0
'ALAASPabc'	0	0			'ALAASPabc'	0	0	0	0	0	0	0	0	0	0	0	0	0	0	0	0	0	0	0	0	0	0	0	0	0	0	0	0	0	0	0	0	0	0	0	0	0	0	0	0	0	0	0	0
'ALACI'	-1000	1000			'ALACI'	-1000	-1000	-1000	-1000	-1000	-1000	-1000	-1000	-1000	-1000	-1000	-1000	-1000	-1000	-1000	-1000	-1000	-1000	-1000	-1000	-1000	-1000	-1000	-1000	-1000	-1000	-1000	-1000	-1000	-1000	-1000	-1000	-1000	-1000	-1000	-1000	-1000	-1000	-1000	-1000	-1000	-1000	-1000	-1000
'ALAGLN1c'	0	0			'ALAGLN1c'	0	0	0	0	0	0	0	0	0	0	0	0	0	0	0	0	0	0	0	0	0	0	0	0	0	0	0	0	0	0	0	0	0	0	0	0	0	0	0	0	0	0	0	0
'ALAGLNabc'	0	0			'ALAGLNabc'	0	0	0	0	0	0	0	0	0	0	0	0	0	0	0	0	0	0	0	0	0	0	0	0	0	0	0	0	0	0	0	0	0	0	0	0	0	0	0	0	0	0	0	0
'ALAGLU1c'	0	0			'ALAGLU1c'	0	0	0	0	0	0	0	0	0	0	0	0	0	0	0	0	0	0	0	0	0	0	0	0	0	0	0	0	0	0	0	0	0	0	0	0	0	0	0	0	0	0	0	0
'ALAGLUabc'	0	0			'ALAGLUabc'	0	0	0	0	0	0	0	0	0	0	0	0	0	0	0	0	0	0	0	0	0	0	0	0	0	0	0	0	0	0	0	0	0	0	0	0	0	0	0	0	0	0	0	0
'ALAGLY1c'	0	0			'ALAGLY1c'	0	0	0	0	0	0	0	0	0	0	0	0	0	0	0	0	0	0	0	0	0	0	0	0	0	0	0	0	0	0	0	0	0	0	0	0	0	0	0	0	0	0	0	0
'ALAGLYabc'	0	0			'ALAGLYabc'	0	0	0	0	0	0	0	0	0	0	0	0	0	0	0	0	0	0	0	0	0	0	0	0	0	0	0	0	0	0	0	0	0	0	0	0	0	0	0	0	0	0	0	0
'ALAHIS1c'	0	0			'ALAHIS1c'	0	0	0	0	0	0	0	0	0	0	0	0	0	0	0	0	0	0	0	0	0	0	0	0	0	0	0	0	0	0	0	0	0	0	0	0	0	0	0	0	0	0	0	0
'ALAHISabc'	0	0			'ALAHISabc'	0	0	0	0	0	0	0	0	0	0	0	0	0	0	0	0	0	0	0	0	0	0	0	0	0	0	0	0	0	0	0	0	0	0	0	0	0	0	0	0	0	0	0	0
'ALALEU1c'	0	0			'ALALEU1c'	0	0	0	0	0	0	0	0	0	0	0	0	0	0	0	0	0	0	0	0	0	0	0	0	0	0	0	0	0	0	0	0	0	0	0	0	0	0	0	0	0	0	0	0
'ALALEUabc'	0	0			'ALALEUabc'	0	0	0	0	0	0	0	0	0	0	0	0	0	0	0	0	0	0	0	0	0	0	0	0	0	0	0	0	0	0	0	0	0	0	0	0	0	0	0	0	0	0	0	0
'ALAR'	-0.992564386760023	-0.992541038059358			'ALAR'	-1	-1	-1	-1	-1	-1	-1	-1	-1	-1	-1	-1	-1	-1	-1	-0.992564386760023	-0.992564386760023	-0.992564386760023	-0.992564386760023	-0.992564386760023	-0.992564386760023	-0.992564386760023	-0.992564386760023	-0.992564386760023	-0.992564386760023	-0.992564386760023	-0.992564386760023	-0.992564386760023	-0.992564386760023	-0.992564386760023	-0.992564386760023	-1	-1	-1	-1	-1	-1	-1	-1	-1	-1	-1	-1	-1
'ALATHR1c'	0	0			'ALATHR1c'	0	0	0	0	0	0	0	0	0	0	0	0	0	0	0	0	0	0	0	0	0	0	0	0	0	0	0	0	0	0	0	0	0	0	0	0	0	0	0	0	0	0	0	0
'ALATHRabc'	0	0			'ALATHRabc'	0	0	0	0	0	0	0	0	0	0	0	0	0	0	0	0	0	0	0	0	0	0	0	0	0	0	0	0	0	0	0	0	0	0	0	0	0	0	0	0	0	0	0	0
'ALAt2r'	0.999976651309680	1			'ALAt2r'	-8.53498539393934	-8.53498539393945	-8.53498539393934	-8.53498539393934	-8.53498539393934	-8.53498539393934	-8.53498539393934	-8.53498539393922	-8.53498539393934	-8.53498539393934	-8.53498539393934	-8.53498539393934	-8.53498539393934	-8.53498539393922	-8.53498539393922	0.999976651309680	0.999976651309680	0.999976651309680	0.999976651309680	0.999976651309680	0.999976651309680	0.999976651309680	0.999976651309680	0.999976651309680	0.999976651309680	0.999976651309680	0.999976651309680	0.999976651309680	0.999976651309680	0.999976651309680	0.999976651309680	-8.53498539393934	-8.53498539393934	-8.53498539393934	-8.53498539393945	-8.53498539393934	-8.53498539393945	-8.53498539393934	-8.53498539393934	-8.53498539393934	-8.53498539393922	-8.53498539393922	-8.53498539393922	-8.53498539393934
'ALCD19'	-1.79965500000003	0.148986000000036			'ALCD19'	-1.79965500000003	-1.79965500000003	-1.79965500000003	-1.79965500000003	-1.79965500000003	-1.79965500000003	-1.79965500000003	-1.79965500000003	-1.79965500000003	-1.79965500000003	-1.79965500000003	-1.79965500000003	-1.79965500000003	-1.79965500000003	-1.79965500000003	-1.79965500000003	-1.79965500000003	-1.79965500000003	-1.79965500000003	-1.79965500000003	-1.79965500000003	-1.79965500000003	-1.79965500000003	-1.79965500000003	-1.79965500000003	-1.79965500000003	-1.79965500000003	-1.79965500000003	-1.79965500000003	-1.79965500000003	-1.79965500000003	-1.79965500000003	-1.79965500000003	-1.79965500000003	-1.79965500000003	-1.79965500000003	-1.79965500000003	-1.79965500000003	-1.79965500000003	-1.79965500000003	-1.79965500000003	-1.79965500000003	-1.79965500000003	-1.79965500000003
'ALCD2x'	-2.01368641843726	-1.71754500397810			'ALCD2x'	-8.99400762962978	-8.99400762962989	-8.99400762962898	-8.99400762962978	-8.99400762962910	-8.99400762962898	-8.99400762962898	-8.99400762962932	-8.99400762962944	-8.99400762962955	-8.99400762962932	-8.99400762962955	-8.99400762962944	-8.99400762962932	-8.99400762962932	-2.01368641843726	-2.01368641843726	-2.01368641843726	-2.01368641843726	-2.01368641843726	-2.01368641843726	-2.01368641843726	-2.01368641843726	-2.01368641843726	-2.01368641843726	-2.01368641843726	-2.01368641843726	-2.01368641843726	-2.01368641843726	-2.01368641843726	-2.01368641843726	-8.99400762962921	-8.99400762962921	-8.99400762962921	-8.99400762963012	-8.99400762962921	-8.99400762963012	-8.99400762962921	-8.99400762962932	-8.99400762962921	-8.99400762962932	-8.99400762962932	-8.99400762962932	-8.99400762962944
'ALDD2x'	0	8.75576171932568e-06			'ALDD2x'	0	0	0	0	0	0	0	0	0	0	0	0	0	0	0	0	0	0	0	0	0	0	0	0	0	0	0	0	0	0	0	0	0	0	0	0	0	0	0	0	0	0	0	0
'ALLTNRS'	0	0			'ALLTNRS'	0	0	0	0	0	0	0	0	0	0	0	0	0	0	0	0	0	0	0	0	0	0	0	0	0	0	0	0	0	0	0	0	0	0	0	0	0	0	0	0	0	0	0	0
'ALLTNS'	0	0			'ALLTNS'	0	0	0	0	0	0	0	0	0	0	0	0	0	0	0	0	0	0	0	0	0	0	0	0	0	0	0	0	0	0	0	0	0	0	0	0	0	0	0	0	0	0	0	0
'AMAA'	0	0			'AMAA'	0	0	0	0	0	0	0	0	0	0	0	0	0	0	0	0	0	0	0	0	0	0	0	0	0	0	0	0	0	0	0	0	0	0	0	0	0	0	0	0	0	0	0	0
'AMALT1'	0	0			'AMALT1'	0	0	0	0	0	0	0	0	0	0	0	0	0	0	0	0	0	0	0	0	0	0	0	0	0	0	0	0	0	0	0	0	0	0	0	0	0	0	0	0	0	0	0	0
'AMALT2'	0	0			'AMALT2'	0	0	0	0	0	0	0	0	0	0	0	0	0	0	0	0	0	0	0	0	0	0	0	0	0	0	0	0	0	0	0	0	0	0	0	0	0	0	0	0	0	0	0	0
'AMALT3'	0	0			'AMALT3'	0	0	0	0	0	0	0	0	0	0	0	0	0	0	0	0	0	0	0	0	0	0	0	0	0	0	0	0	0	0	0	0	0	0	0	0	0	0	0	0	0	0	0	0
'AMALT4'	0.0744842442228246	0.0744930000000000			'AMALT4'	0	0	0	0	0	0	0	0	0	0	0	0	0	0	0	0.0744842442228246	0.0744842442228246	0.0744842442228246	0.0744842442228246	0.0744842442228246	0.0744842442228246	0.0744842442228246	0.0744842442228246	0.0744842442228246	0.0744842442228246	0.0744842442228246	0.0744842442228246	0.0744842442228246	0.0744842442228246	0.0744842442228246	0.0744842442228246	0	0	0	0	0	0	0	0	0	0	0	0	0
'AMAMTi'	0	0			'AMAMTi'	0	0	0	0	0	0	0	0	0	0	0	0	0	0	0	0	0	0	0	0	0	0	0	0	0	0	0	0	0	0	0	0	0	0	0	0	0	0	0	0	0	0	0	0
'AMOPBHL'	0	0			'AMOPBHL'	0	0	0	0	0	0	0	0	0	0	0	0	0	0	0	0	0	0	0	0	0	0	0	0	0	0	0	0	0	0	0	0	0	0	0	0	0	0	0	0	0	0	0	0
'AMPTASECG'	0.999929953797720	1			'AMPTASECG'	0	0	0	0	0	0	0	0	0	0	0	0	0	0	0	0.999929953797720	0.999929953797720	0.999929953797720	0.999929953797720	0.999929953797720	0.999929953797720	0.999929953797720	0.999929953797720	0.999929953797720	0.999929953797720	0.999929953797720	0.999929953797720	0.999929953797720	0.999929953797720	0.999929953797720	0.999929953797720	0	0	0	0	0	0	0	0	0	0	0	0	0
'AMPTASEGC'	0	0			'AMPTASEGC'	0	0	0	0	0	0	0	0	0	0	0	0	0	0	0	0	0	0	0	0	0	0	0	0	0	0	0	0	0	0	0	0	0	0	0	0	0	0	0	0	0	0	0	0
'AOBUTDs'	0	0			'AOBUTDs'	0	0	0	0	0	0	0	0	0	0	0	0	0	0	0	0	0	0	0	0	0	0	0	0	0	0	0	0	0	0	0	0	0	0	0	0	0	0	0	0	0	0	0	0
'AOXHEXCYCL'	0	0			'AOXHEXCYCL'	0	0	0	0	0	0	0	0	0	0	0	0	0	0	0	0	0	0	0	0	0	0	0	0	0	0	0	0	0	0	0	0	0	0	0	0	0	0	0	0	0	0	0	0
'APAT'	0	5.83717712743237e-06			'APAT'	0	0	0	0	0	0	0	0	0	0	0	0	0	0	0	0	0	0	0	0	0	0	0	0	0	0	0	0	0	0	0	0	0	0	0	0	0	0	0	0	0	0	0	0
'APRAUR'	0	9.21658640814135e-07			'APRAUR'	0	0	0	0	0	0	0	0	0	0	0	0	0	0	0	0	0	0	0	0	0	0	0	0	0	0	0	0	0	0	0	0	0	0	0	0	0	0	0	0	0	0	0	0
'ARBTpts'	0	0			'ARBTpts'	0	0	0	0	0	0	0	0	0	0	0	0	0	0	0	0	0	0	0	0	0	0	0	0	0	0	0	0	0	0	0	0	0	0	0	0	0	0	0	0	0	0	0	0
'ARBabc'	0	0			'ARBabc'	0	0	0	0	0	0	0	0	0	0	0	0	0	0	0	0	0	0	0	0	0	0	0	0	0	0	0	0	0	0	0	0	0	0	0	0	0	0	0	0	0	0	0	0
'ARGDC'	0	0			'ARGDC'	0	0	0	0	0	0	0	0	0	0	0	0	0	0	0	0	0	0	0	0	0	0	0	0	0	0	0	0	0	0	0	0	0	0	0	0	0	0	0	0	0	0	0	0
'ARGSL'	0	2.18894206227560e-06			'ARGSL'	0	0	0	0	0	0	0	0	0	0	0	0	0	0	0	0	0	0	0	0	0	0	0	0	0	0	0	0	0	0	0	0	0	0	0	0	0	0	0	0	0	0	0	0
'ARGSSr'	0	2.18894206227560e-06			'ARGSSr'	0	0	0	0	0	0	0	0	0	0	0	0	0	0	0	0	0	0	0	0	0	0	0	0	0	0	0	0	0	0	0	0	0	0	0	0	0	0	0	0	0	0	0	0
'ARSENBt2'	0	0			'ARSENBt2'	0	0	0	0	0	0	0	0	0	0	0	0	0	0	0	0	0	0	0	0	0	0	0	0	0	0	0	0	0	0	0	0	0	0	0	0	0	0	0	0	0	0	0	0
'ASAD'	-1.40092348601684e-05	0			'ASAD'	-5.14792558046008	-5.14792558045986	-5.14792558045974	-5.14792558046008	-5.14792558045997	-5.14792558045974	-5.14792558046008	-5.14792558045963	-5.14792558045951	-5.14792558045997	-5.14792558046008	-5.14792558045974	-5.14792558045883	-5.14792558045974	-5.14792558045974	-1.40092348601684e-05	-1.40092348601684e-05	-1.40092348601684e-05	-1.40092348601684e-05	-1.40092348601684e-05	-1.40092348601684e-05	-1.40092348601684e-05	-1.40092348601684e-05	-1.40092348601684e-05	-1.40092348601684e-05	-1.40092348601684e-05	-1.40092348601684e-05	-1.40092348601684e-05	-1.40092348601684e-05	-1.40092348601684e-05	-1.40092348601684e-05	-5.14792558045997	-5.14792558045997	-5.14792558045997	-5.14792558045951	-5.14792558045997	-5.14792558045951	-5.14792558045997	-5.14792558046008	-5.14792558045997	-5.14792558045974	-5.14792558045963	-5.14792558045974	-5.14792558045951
'ASNS2'	0	5.83717520252769e-06			'ASNS2'	0	0	0	0	0	0	0	0	0	0	0	0	0	0	0	0	0	0	0	0	0	0	0	0	0	0	0	0	0	0	0	0	0	0	0	0	0	0	0	0	0	0	0	0
'ASO3t'	0	0			'ASO3t'	0	0	0	0	0	0	0	0	0	0	0	0	0	0	0	0	0	0	0	0	0	0	0	0	0	0	0	0	0	0	0	0	0	0	0	0	0	0	0	0	0	0	0	0
'ASO4t'	0	0			'ASO4t'	0	0	0	0	0	0	0	0	0	0	0	0	0	0	0	0	0	0	0	0	0	0	0	0	0	0	0	0	0	0	0	0	0	0	0	0	0	0	0	0	0	0	0	0
'ASPCT'	0	0			'ASPCT'	0	0	0	0	0	0	0	0	0	0	0	0	0	0	0	0	0	0	0	0	0	0	0	0	0	0	0	0	0	0	0	0	0	0	0	0	0	0	0	0	0	0	0	0
'ASPK'	0	1.40092348601684e-05			'ASPK'	0	0	0	0	0	0	0	0	0	0	0	0	0	0	0	0	0	0	0	0	0	0	0	0	0	0	0	0	0	0	0	0	0	0	0	0	0	0	0	0	0	0	0	0
'ASPO1'	0	0			'ASPO1'	0	0	0	0	0	0	0	0	0	0	0	0	0	0	0	0	0	0	0	0	0	0	0	0	0	0	0	0	0	0	0	0	0	0	0	0	0	0	0	0	0	0	0	0
'ASPO6'	0	0			'ASPO6'	0	0	0	0	0	0	0	0	0	0	0	0	0	0	0	0	0	0	0	0	0	0	0	0	0	0	0	0	0	0	0	0	0	0	0	0	0	0	0	0	0	0	0	0
'ASPT'	0.371782991165093	0.371805756146841			'ASPT'	0	0	0	0	0	0	0	0	0	0	0	0	0	0	0	0.371782991165093	0.371782991165093	0.371782991165093	0.371782991165093	0.371782991165093	0.371782991165093	0.371782991165093	0.371782991165093	0.371782991165093	0.371782991165093	0.371782991165093	0.371782991165093	0.371782991165093	0.371782991165093	0.371782991165093	0.371782991165093	0	0	0	0	0	0	0	0	0	0	0	0	0
'ASPTA'	0.970720123236447	1000			'ASPTA'	-10.6031126111113	-10.6031126111108	-10.6031126111118	-10.6031126111113	-10.6031126111121	-10.6031126111118	-10.6031126111118	-10.6031126111120	-10.6031126111110	-10.6031126111109	-10.6031126111131	-10.6031126111109	-10.6031126111109	-10.6031126111121	-10.6031126111121	0.970720123236447	0.970720123236447	0.970720123236447	0.970720123236447	0.970720123236447	0.970720123236447	0.970720123236447	0.970720123236447	0.970720123236447	0.970720123236447	0.970720123236447	0.970720123236447	0.970720123236447	0.970720123236447	0.970720123236447	0.970720123236447	-10.6031126111102	-10.6031126111102	-10.6031126111106	-10.6031126111108	-10.6031126111106	-10.6031126111108	-10.6031126111106	-10.6031126111131	-10.6031126111106	-10.6031126111121	-10.6031126111120	-10.6031126111121	-10.6031126111110
'ATPPRT'	0	1.10599114398976e-06			'ATPPRT'	0	0	0	0	0	0	0	0	0	0	0	0	0	0	0	0	0	0	0	0	0	0	0	0	0	0	0	0	0	0	0	0	0	0	0	0	0	0	0	0	0	0	0	0
'ATPS4'	0.386305519286064	0.386375565365104			'ATPS4'	0	0	0	0	0	0	0	0	0	0	0	0	0	0	0	0.386305519286064	0.386305519286064	0.386305519286064	0.386305519286064	0.386305519286064	0.386305519286064	0.386305519286064	0.386305519286064	0.386305519286064	0.386305519286064	0.386305519286064	0.386305519286064	0.386305519286064	0.386305519286064	0.386305519286064	0.386305519286064	0	0	0	0	0	0	0	0	0	0	0	0	0
'BACCLi'	0	0			'BACCLi'	0	0	0	0	0	0	0	0	0	0	0	0	0	0	0	0	0	0	0	0	0	0	0	0	0	0	0	0	0	0	0	0	0	0	0	0	0	0	0	0	0	0	0	0
'BGLA'	0	0			'BGLA'	0	0	0	0	0	0	0	0	0	0	0	0	0	0	0	0	0	0	0	0	0	0	0	0	0	0	0	0	0	0	0	0	0	0	0	0	0	0	0	0	0	0	0	0
'BGLA1'	0.0744914080417510	0.0744930000000000			'BGLA1'	0	0	0	0	0	0	0	0	0	0	0	0	0	0	0	0.0744914080417510	0.0744914080417510	0.0744914080417510	0.0744914080417510	0.0744914080417510	0.0744914080417510	0.0744914080417510	0.0744914080417510	0.0744914080417510	0.0744914080417510	0.0744914080417510	0.0744914080417510	0.0744914080417510	0.0744914080417510	0.0744914080417510	0.0744914080417510	0	0	0	0	0	0	0	0	0	0	0	0	0
'BGLAr'	0	0			'BGLAr'	0	0	0	0	0	0	0	0	0	0	0	0	0	0	0	0	0	0	0	0	0	0	0	0	0	0	0	0	0	0	0	0	0	0	0	0	0	0	0	0	0	0	0	0
'BHBtp'	0	0			'BHBtp'	0	0	0	0	0	0	0	0	0	0	0	0	0	0	0	0	0	0	0	0	0	0	0	0	0	0	0	0	0	0	0	0	0	0	0	0	0	0	0	0	0	0	0	0
'BPNT'	0.00454184368000000	0.00454184709054514			'BPNT'	0	0	0	0	0	0	0	0	0	0	0	0	0	0	0	0.00454184368000000	0.00454184368000000	0.00454184368000000	0.00454184368000000	0.00454184368000000	0.00454184368000000	0.00454184368000000	0.00454184368000000	0.00454184368000000	0.00454184368000000	0.00454184368000000	0.00454184368000000	0.00454184368000000	0.00454184368000000	0.00454184368000000	0.00454184368000000	0	0	0	0	0	0	0	0	0	0	0	0	0
'BTNabc'	0	0			'BTNabc'	0	0	0	0	0	0	0	0	0	0	0	0	0	0	0	0	0	0	0	0	0	0	0	0	0	0	0	0	0	0	0	0	0	0	0	0	0	0	0	0	0	0	0	0
'BUTKr'	0	0			'BUTKr'	0	0	0	0	0	0	0	0	0	0	0	0	0	0	0	0	0	0	0	0	0	0	0	0	0	0	0	0	0	0	0	0	0	0	0	0	0	0	0	0	0	0	0	0
'BUTSO3abc'	0	0			'BUTSO3abc'	0	0	0	0	0	0	0	0	0	0	0	0	0	0	0	0	0	0	0	0	0	0	0	0	0	0	0	0	0	0	0	0	0	0	0	0	0	0	0	0	0	0	0	0
'CA2abc'	0.00454184368000000	0.00454184709054514			'CA2abc'	0	0	0	0	0	0	0	0	0	0	0	0	0	0	0	0.00454184368000000	0.00454184368000000	0.00454184368000000	0.00454184368000000	0.00454184368000000	0.00454184368000000	0.00454184368000000	0.00454184368000000	0.00454184368000000	0.00454184368000000	0.00454184368000000	0.00454184368000000	0.00454184368000000	0.00454184368000000	0.00454184368000000	0.00454184368000000	0	0	0	0	0	0	0	0	0	0	0	0	0
'CBIAT'	0	0			'CBIAT'	0	0	0	0	0	0	0	0	0	0	0	0	0	0	0	0	0	0	0	0	0	0	0	0	0	0	0	0	0	0	0	0	0	0	0	0	0	0	0	0	0	0	0	0
'CBL1abc'	0	0			'CBL1abc'	0	0	0	0	0	0	0	0	0	0	0	0	0	0	0	0	0	0	0	0	0	0	0	0	0	0	0	0	0	0	0	0	0	0	0	0	0	0	0	0	0	0	0	0
'CBL2abc'	0	0			'CBL2abc'	0	0	0	0	0	0	0	0	0	0	0	0	0	0	0	0	0	0	0	0	0	0	0	0	0	0	0	0	0	0	0	0	0	0	0	0	0	0	0	0	0	0	0	0
'CBLAT'	0	0			'CBLAT'	0	0	0	0	0	0	0	0	0	0	0	0	0	0	0	0	0	0	0	0	0	0	0	0	0	0	0	0	0	0	0	0	0	0	0	0	0	0	0	0	0	0	0	0
'CBMTHL2'	0	0			'CBMTHL2'	0	0	0	0	0	0	0	0	0	0	0	0	0	0	0	0	0	0	0	0	0	0	0	0	0	0	0	0	0	0	0	0	0	0	0	0	0	0	0	0	0	0	0	0
'CBPS'	0	2.18894208647846e-06			'CBPS'	0	0	0	0	0	0	0	0	0	0	0	0	0	0	0	0	0	0	0	0	0	0	0	0	0	0	0	0	0	0	0	0	0	0	0	0	0	0	0	0	0	0	0	0
'CD2abc1'	0	0			'CD2abc1'	0	0	0	0	0	0	0	0	0	0	0	0	0	0	0	0	0	0	0	0	0	0	0	0	0	0	0	0	0	0	0	0	0	0	0	0	0	0	0	0	0	0	0	0
'CDPMEK'	0.0408958728199877	0.0408959035293896			'CDPMEK'	0	0	0	0	0	0	0	0	0	0	0	0	0	0	0	0.0408958728199877	0.0408958728199877	0.0408958728199877	0.0408958728199877	0.0408958728199877	0.0408958728199877	0.0408958728199877	0.0408958728199877	0.0408958728199877	0.0408958728199877	0.0408958728199877	0.0408958728199877	0.0408958728199877	0.0408958728199877	0.0408958728199877	0.0408958728199877	0	0	0	0	0	0	0	0	0	0	0	0	0
'CELBpts'	0.0744914080417510	0.0744930000000000			'CELBpts'	0	0	0	0	0	0	0	0	0	0	0	0	0	0	0	0.0744914080417510	0.0744914080417510	0.0744914080417510	0.0744914080417510	0.0744914080417510	0.0744914080417510	0.0744914080417510	0.0744914080417510	0.0744914080417510	0.0744914080417510	0.0744914080417510	0.0744914080417510	0.0744914080417510	0.0744914080417510	0.0744914080417510	0.0744914080417510	0	0	0	0	0	0	0	0	0	0	0	0	0
'CGLYabc'	0.999929953797720	1			'CGLYabc'	0	0	0	0	0	0	0	0	0	0	0	0	0	0	0	0.999929953797720	0.999929953797720	0.999929953797720	0.999929953797720	0.999929953797720	0.999929953797720	0.999929953797720	0.999929953797720	0.999929953797720	0.999929953797720	0.999929953797720	0.999929953797720	0.999929953797720	0.999929953797720	0.999929953797720	0.999929953797720	0	0	0	0	0	0	0	0	0	0	0	0	0
'CHORS'	0	1.60410839231922e-06			'CHORS'	0	0	0	0	0	0	0	0	0	0	0	0	0	0	0	0	0	0	0	0	0	0	0	0	0	0	0	0	0	0	0	0	0	0	0	0	0	0	0	0	0	0	0	0
'CLPNS140'	0	0			'CLPNS140'	0	0	0	0	0	0	0	0	0	0	0	0	0	0	0	0	0	0	0	0	0	0	0	0	0	0	0	0	0	0	0	0	0	0	0	0	0	0	0	0	0	0	0	0
'CLPNS160'	0	0			'CLPNS160'	0	0	0	0	0	0	0	0	0	0	0	0	0	0	0	0	0	0	0	0	0	0	0	0	0	0	0	0	0	0	0	0	0	0	0	0	0	0	0	0	0	0	0	0
'CLPNS180'	0	0			'CLPNS180'	0	0	0	0	0	0	0	0	0	0	0	0	0	0	0	0	0	0	0	0	0	0	0	0	0	0	0	0	0	0	0	0	0	0	0	0	0	0	0	0	0	0	0	0
'CLPNSAI15'	0	0			'CLPNSAI15'	0	0	0	0	0	0	0	0	0	0	0	0	0	0	0	0	0	0	0	0	0	0	0	0	0	0	0	0	0	0	0	0	0	0	0	0	0	0	0	0	0	0	0	0
'CLPNSAI17'	0	0			'CLPNSAI17'	0	0	0	0	0	0	0	0	0	0	0	0	0	0	0	0	0	0	0	0	0	0	0	0	0	0	0	0	0	0	0	0	0	0	0	0	0	0	0	0	0	0	0	0
'CLPNSI14'	0	0			'CLPNSI14'	0	0	0	0	0	0	0	0	0	0	0	0	0	0	0	0	0	0	0	0	0	0	0	0	0	0	0	0	0	0	0	0	0	0	0	0	0	0	0	0	0	0	0	0
'CLPNSI15'	0	0			'CLPNSI15'	0	0	0	0	0	0	0	0	0	0	0	0	0	0	0	0	0	0	0	0	0	0	0	0	0	0	0	0	0	0	0	0	0	0	0	0	0	0	0	0	0	0	0	0
'CLPNSI16'	0	0			'CLPNSI16'	0	0	0	0	0	0	0	0	0	0	0	0	0	0	0	0	0	0	0	0	0	0	0	0	0	0	0	0	0	0	0	0	0	0	0	0	0	0	0	0	0	0	0	0
'CLPNSI17'	0	0			'CLPNSI17'	0	0	0	0	0	0	0	0	0	0	0	0	0	0	0	0	0	0	0	0	0	0	0	0	0	0	0	0	0	0	0	0	0	0	0	0	0	0	0	0	0	0	0	0
'CMLDC'	0	0			'CMLDC'	0	0	0	0	0	0	0	0	0	0	0	0	0	0	0	0	0	0	0	0	0	0	0	0	0	0	0	0	0	0	0	0	0	0	0	0	0	0	0	0	0	0	0	0
'CO2t'	-0.464761948410455	-0.425480357963693			'CO2t'	-9.24290833870919	-9.24290833870919	-9.24290833870862	-9.24290833870919	-9.24290833870873	-9.24290833870862	-9.24290833870873	-9.24290833870839	-9.24290833871032	-9.24290833871157	-9.24290833870862	-9.24290833870919	-9.24290833870873	-9.24290833870839	-9.24290833870839	-0.464761948410455	-0.464761948410455	-0.464761948410455	-0.464761948410455	-0.464761948410455	-0.464761948410455	-0.464761948410455	-0.464761948410455	-0.464761948410455	-0.464761948410455	-0.464761948410455	-0.464761948410455	-0.464761948410455	-0.464761948410455	-0.464761948410455	-0.464761948410455	-9.24290833870919	-9.24290833870919	-9.24290833870919	-9.24290833870850	-9.24290833870919	-9.24290833870850	-9.24290833870919	-9.24290833870862	-9.24290833870919	-9.24290833870839	-9.24290833870839	-9.24290833870839	-9.24290833871032
'CPC2MT'	0	0			'CPC2MT'	0	0	0	0	0	0	0	0	0	0	0	0	0	0	0	0	0	0	0	0	0	0	0	0	0	0	0	0	0	0	0	0	0	0	0	0	0	0	0	0	0	0	0	0
'CPC3MT'	0	0			'CPC3MT'	0	0	0	0	0	0	0	0	0	0	0	0	0	0	0	0	0	0	0	0	0	0	0	0	0	0	0	0	0	0	0	0	0	0	0	0	0	0	0	0	0	0	0	0
'CPC4MT'	0	0			'CPC4MT'	0	0	0	0	0	0	0	0	0	0	0	0	0	0	0	0	0	0	0	0	0	0	0	0	0	0	0	0	0	0	0	0	0	0	0	0	0	0	0	0	0	0	0	0
'CPC5MT'	0	0			'CPC5MT'	0	0	0	0	0	0	0	0	0	0	0	0	0	0	0	0	0	0	0	0	0	0	0	0	0	0	0	0	0	0	0	0	0	0	0	0	0	0	0	0	0	0	0	0
'CPC6MT'	0	0			'CPC6MT'	0	0	0	0	0	0	0	0	0	0	0	0	0	0	0	0	0	0	0	0	0	0	0	0	0	0	0	0	0	0	0	0	0	0	0	0	0	0	0	0	0	0	0	0
'CPC6R'	0	0			'CPC6R'	0	0	0	0	0	0	0	0	0	0	0	0	0	0	0	0	0	0	0	0	0	0	0	0	0	0	0	0	0	0	0	0	0	0	0	0	0	0	0	0	0	0	0	0
'CPC8MM'	0	0			'CPC8MM'	0	0	0	0	0	0	0	0	0	0	0	0	0	0	0	0	0	0	0	0	0	0	0	0	0	0	0	0	0	0	0	0	0	0	0	0	0	0	0	0	0	0	0	0
'CPPPGO'	0	0			'CPPPGO'	0	0	0	0	0	0	0	0	0	0	0	0	0	0	0	0	0	0	0	0	0	0	0	0	0	0	0	0	0	0	0	0	0	0	0	0	0	0	0	0	0	0	0	0
'CRO4t3'	0	0			'CRO4t3'	0	0	0	0	0	0	0	0	0	0	0	0	0	0	0	0	0	0	0	0	0	0	0	0	0	0	0	0	0	0	0	0	0	0	0	0	0	0	0	0	0	0	0	0
'CTPS1'	0	0.00916241378192632			'CTPS1'	0	0	0	0	0	0	0	0	0	0	0	0	0	0	0	0	0	0	0	0	0	0	0	0	0	0	0	0	0	0	0	0	0	0	0	0	0	0	0	0	0	0	0	0
'CTPS2'	0	0.00916241377418725			'CTPS2'	0	0	0	0	0	0	0	0	0	0	0	0	0	0	0	0	0	0	0	0	0	0	0	0	0	0	0	0	0	0	0	0	0	0	0	0	0	0	0	0	0	0	0	0
'CYRDAAT'	0	0			'CYRDAAT'	0	0	0	0	0	0	0	0	0	0	0	0	0	0	0	0	0	0	0	0	0	0	0	0	0	0	0	0	0	0	0	0	0	0	0	0	0	0	0	0	0	0	0	0
'CYRDAS'	0	0			'CYRDAS'	0	0	0	0	0	0	0	0	0	0	0	0	0	0	0	0	0	0	0	0	0	0	0	0	0	0	0	0	0	0	0	0	0	0	0	0	0	0	0	0	0	0	0	0
'CYSS'	0	0			'CYSS'	0	0	0	0	0	0	0	0	0	0	0	0	0	0	0	0	0	0	0	0	0	0	0	0	0	0	0	0	0	0	0	0	0	0	0	0	0	0	0	0	0	0	0	0
'CYSS3r'	0	0			'CYSS3r'	0	0	0	0	0	0	0	0	0	0	0	0	0	0	0	0	0	0	0	0	0	0	0	0	0	0	0	0	0	0	0	0	0	0	0	0	0	0	0	0	0	0	0	0
'CYTD'	0	4.37789494922569e-06			'CYTD'	0	0	0	0	0	0	0	0	0	0	0	0	0	0	0	0	0	0	0	0	0	0	0	0	0	0	0	0	0	0	0	0	0	0	0	0	0	0	0	0	0	0	0	0
'CYTDK1'	0	8.75575657332285e-06			'CYTDK1'	0	0	0	0	0	0	0	0	0	0	0	0	0	0	0	0	0	0	0	0	0	0	0	0	0	0	0	0	0	0	0	0	0	0	0	0	0	0	0	0	0	0	0	0
'CYTDK2'	0	8.75576491166097e-06			'CYTDK2'	0	0	0	0	0	0	0	0	0	0	0	0	0	0	0	0	0	0	0	0	0	0	0	0	0	0	0	0	0	0	0	0	0	0	0	0	0	0	0	0	0	0	0	0
'CYTDK3'	0	8.75576537679296e-06			'CYTDK3'	0	0	0	0	0	0	0	0	0	0	0	0	0	0	0	0	0	0	0	0	0	0	0	0	0	0	0	0	0	0	0	0	0	0	0	0	0	0	0	0	0	0	0	0
'CYTDK4'	0	8.75575585723709e-06			'CYTDK4'	0	0	0	0	0	0	0	0	0	0	0	0	0	0	0	0	0	0	0	0	0	0	0	0	0	0	0	0	0	0	0	0	0	0	0	0	0	0	0	0	0	0	0	0
'CYTDt2r'	-3.89145043300232e-06	0			'CYTDt2r'	-3	-3	-3	-3	-3	-3	-3	-3	-3	-3	-3	-3	-3	-3	-3	-3.89145043300232e-06	-3.89145043300232e-06	-3.89145043300232e-06	-3.89145043300232e-06	-3.89145043300232e-06	-3.89145043300232e-06	-3.89145043300232e-06	-3.89145043300232e-06	-3.89145043300232e-06	-3.89145043300232e-06	-3.89145043300232e-06	-3.89145043300232e-06	-3.89145043300232e-06	-3.89145043300232e-06	-3.89145043300232e-06	-3.89145043300232e-06	-3	-3	-3	-3	-3	-3	-3	-3	-3	-3	-3	-3	-3
'CYTK1'	0.0408914949407517	0.0499795977104895			'CYTK1'	-5.80155630555566	-5.80155630555566	-5.80155630555589	-5.80155630555566	-5.80155630555589	-5.80155630555589	-5.80155630555555	-5.80155630555532	-5.80155630555601	-5.80155630555510	-5.80155630555578	-5.80155630555544	-5.80155630555532	-5.80155630555532	-5.80155630555532	0.0408914949407517	0.0408914949407517	0.0408914949407517	0.0408914949407517	0.0408914949407517	0.0408914949407517	0.0408914949407517	0.0408914949407517	0.0408914949407517	0.0408914949407517	0.0408914949407517	0.0408914949407517	0.0408914949407517	0.0408914949407517	0.0408914949407517	0.0408914949407517	-5.80155630555566	-5.80155630555566	-5.80155630555566	-5.80155630555635	-5.80155630555566	-5.80155630555635	-5.80155630555566	-5.80155630555578	-5.80155630555566	-5.80155630555532	-5.80155630555532	-5.80155630555532	-5.80155630555601
'CYTK2'	0.00222717106316850	0.00223467768205410			'CYTK2'	-4.65561116176411	-4.65561116176411	-4.65561116176502	-4.65561116176411	-4.65561116176502	-4.65561116176502	-4.65561116176468	-4.65561116176491	-4.65561116176536	-4.65561116176411	-4.65561116176389	-4.65561116176468	-4.65561116176366	-4.65561116176491	-4.65561116176491	0.00222717106316850	0.00222717106316850	0.00222717106316850	0.00222717106316850	0.00222717106316850	0.00222717106316850	0.00222717106316850	0.00222717106316850	0.00222717106316850	0.00222717106316850	0.00222717106316850	0.00222717106316850	0.00222717106316850	0.00222717106316850	0.00222717106316850	0.00222717106316850	-4.65561116176491	-4.65561116176491	-4.65561116176457	-4.65561116176480	-4.65561116176457	-4.65561116176480	-4.65561116176457	-4.65561116176389	-4.65561116176457	-4.65561116176491	-4.65561116176491	-4.65561116176491	-4.65561116176536
'Coabc'	0.00454184368000000	0.00454184709054643			'Coabc'	0	0	0	0	0	0	0	0	0	0	0	0	0	0	0	0.00454184368000000	0.00454184368000000	0.00454184368000000	0.00454184368000000	0.00454184368000000	0.00454184368000000	0.00454184368000000	0.00454184368000000	0.00454184368000000	0.00454184368000000	0.00454184368000000	0.00454184368000000	0.00454184368000000	0.00454184368000000	0.00454184368000000	0.00454184368000000	0	0	0	0	0	0	0	0	0	0	0	0	0
'Cuabc'	0.00454184368000000	0.00454622156275410			'Cuabc'	0	0	0	0	0	0	0	0	0	0	0	0	0	0	0	0.00454184368000000	0.00454184368000000	0.00454184368000000	0.00454184368000000	0.00454184368000000	0.00454184368000000	0.00454184368000000	0.00454184368000000	0.00454184368000000	0.00454184368000000	0.00454184368000000	0.00454184368000000	0.00454184368000000	0.00454184368000000	0.00454184368000000	0.00454184368000000	0	0	0	0	0	0	0	0	0	0	0	0	0
'Cut1'	0	4.37788275409554e-06			'Cut1'	0	0	0	0	0	0	0	0	0	0	0	0	0	0	0	0	0	0	0	0	0	0	0	0	0	0	0	0	0	0	0	0	0	0	0	0	0	0	0	0	0	0	0	0
'DADNt2r'	-0.963014298465282	-0.962995799110786			'DADNt2r'	-2.39395717366961	-2.39395717366938	-2.39395717366949	-2.39395717366961	-2.39395717366949	-2.39395717366949	-2.39395717366949	-2.39395717366949	-2.39395717366961	-2.39395717366904	-2.39395717366949	-2.39395717366972	-2.39395717366915	-2.39395717366949	-2.39395717366949	-0.963014298465282	-0.963014298465282	-0.963014298465282	-0.963014298465282	-0.963014298465282	-0.963014298465282	-0.963014298465282	-0.963014298465282	-0.963014298465282	-0.963014298465282	-0.963014298465282	-0.963014298465282	-0.963014298465282	-0.963014298465282	-0.963014298465282	-0.963014298465282	-2.39395717366938	-2.39395717366938	-2.39395717366938	-2.39395717366949	-2.39395717366938	-2.39395717366949	-2.39395717366938	-2.39395717366949	-2.39395717366938	-2.39395717366949	-2.39395717366949	-2.39395717366949	-2.39395717366961
'DAGK120'	0	0			'DAGK120'	0	0	0	0	0	0	0	0	0	0	0	0	0	0	0	0	0	0	0	0	0	0	0	0	0	0	0	0	0	0	0	0	0	0	0	0	0	0	0	0	0	0	0	0
'DAGK140'	0	0			'DAGK140'	0	0	0	0	0	0	0	0	0	0	0	0	0	0	0	0	0	0	0	0	0	0	0	0	0	0	0	0	0	0	0	0	0	0	0	0	0	0	0	0	0	0	0	0
'DAGK141'	0	0			'DAGK141'	0	0	0	0	0	0	0	0	0	0	0	0	0	0	0	0	0	0	0	0	0	0	0	0	0	0	0	0	0	0	0	0	0	0	0	0	0	0	0	0	0	0	0	0
'DAGK160'	0	0			'DAGK160'	0	0	0	0	0	0	0	0	0	0	0	0	0	0	0	0	0	0	0	0	0	0	0	0	0	0	0	0	0	0	0	0	0	0	0	0	0	0	0	0	0	0	0	0
'DAGK161'	0	0			'DAGK161'	0	0	0	0	0	0	0	0	0	0	0	0	0	0	0	0	0	0	0	0	0	0	0	0	0	0	0	0	0	0	0	0	0	0	0	0	0	0	0	0	0	0	0	0
'DAGK180'	0	0			'DAGK180'	0	0	0	0	0	0	0	0	0	0	0	0	0	0	0	0	0	0	0	0	0	0	0	0	0	0	0	0	0	0	0	0	0	0	0	0	0	0	0	0	0	0	0	0
'DAGK181'	0	0			'DAGK181'	0	0	0	0	0	0	0	0	0	0	0	0	0	0	0	0	0	0	0	0	0	0	0	0	0	0	0	0	0	0	0	0	0	0	0	0	0	0	0	0	0	0	0	0
'DALAt2r'	0.999976651320480	1			'DALAt2r'	-8.53498539393934	-8.53498539393934	-8.53498539393934	-8.53498539393934	-8.53498539393934	-8.53498539393934	-8.53498539393934	-8.53498539393934	-8.53498539393934	-8.53498539393934	-8.53498539393934	-8.53498539393934	-8.53498539393934	-8.53498539393922	-8.53498539393922	0.999976651320480	0.999976651320480	0.999976651320480	0.999976651320480	0.999976651320480	0.999976651320480	0.999976651320480	0.999976651320480	0.999976651320480	0.999976651320480	0.999976651320480	0.999976651320480	0.999976651320480	0.999976651320480	0.999976651320480	0.999976651320480	-8.53498539393934	-8.53498539393934	-8.53498539393934	-8.53498539393934	-8.53498539393934	-8.53498539393934	-8.53498539393934	-8.53498539393934	-8.53498539393934	-8.53498539393922	-8.53498539393934	-8.53498539393922	-8.53498539393934
'DAPDC'	0	1.75115414436174e-05			'DAPDC'	0	0	0	0	0	0	0	0	0	0	0	0	0	0	0	0	0	0	0	0	0	0	0	0	0	0	0	0	0	0	0	0	0	0	0	0	0	0	0	0	0	0	0	0
'DAPE'	0	5.83717712743237e-06			'DAPE'	0	0	0	0	0	0	0	0	0	0	0	0	0	0	0	0	0	0	0	0	0	0	0	0	0	0	0	0	0	0	0	0	0	0	0	0	0	0	0	0	0	0	0	0
'DAPabc'	0.00371196943989073	0.00373531814993137			'DAPabc'	0	0	0	0	0	0	0	0	0	0	0	0	0	0	0	0.00371196943989073	0.00371196943989073	0.00371196943989073	0.00371196943989073	0.00371196943989073	0.00371196943989073	0.00371196943989073	0.00371196943989073	0.00371196943989073	0.00371196943989073	0.00371196943989073	0.00371196943989073	0.00371196943989073	0.00371196943989073	0.00371196943989073	0.00371196943989073	0	0	0	0	0	0	0	0	0	0	0	0	0
'DASYN120'	0	0			'DASYN120'	0	0	0	0	0	0	0	0	0	0	0	0	0	0	0	0	0	0	0	0	0	0	0	0	0	0	0	0	0	0	0	0	0	0	0	0	0	0	0	0	0	0	0	0
'DASYN140'	0	0			'DASYN140'	0	0	0	0	0	0	0	0	0	0	0	0	0	0	0	0	0	0	0	0	0	0	0	0	0	0	0	0	0	0	0	0	0	0	0	0	0	0	0	0	0	0	0	0
'DASYN141'	0	0			'DASYN141'	0	0	0	0	0	0	0	0	0	0	0	0	0	0	0	0	0	0	0	0	0	0	0	0	0	0	0	0	0	0	0	0	0	0	0	0	0	0	0	0	0	0	0	0
'DASYN160'	0	0			'DASYN160'	0	0	0	0	0	0	0	0	0	0	0	0	0	0	0	0	0	0	0	0	0	0	0	0	0	0	0	0	0	0	0	0	0	0	0	0	0	0	0	0	0	0	0	0
'DASYN161'	0	0			'DASYN161'	0	0	0	0	0	0	0	0	0	0	0	0	0	0	0	0	0	0	0	0	0	0	0	0	0	0	0	0	0	0	0	0	0	0	0	0	0	0	0	0	0	0	0	0
'DASYN180'	0	0			'DASYN180'	0	0	0	0	0	0	0	0	0	0	0	0	0	0	0	0	0	0	0	0	0	0	0	0	0	0	0	0	0	0	0	0	0	0	0	0	0	0	0	0	0	0	0	0
'DASYN181'	0	0			'DASYN181'	0	0	0	0	0	0	0	0	0	0	0	0	0	0	0	0	0	0	0	0	0	0	0	0	0	0	0	0	0	0	0	0	0	0	0	0	0	0	0	0	0	0	0	0
'DASYNAI15'	0	0			'DASYNAI15'	0	0	0	0	0	0	0	0	0	0	0	0	0	0	0	0	0	0	0	0	0	0	0	0	0	0	0	0	0	0	0	0	0	0	0	0	0	0	0	0	0	0	0	0
'DASYNAI17'	0	0			'DASYNAI17'	0	0	0	0	0	0	0	0	0	0	0	0	0	0	0	0	0	0	0	0	0	0	0	0	0	0	0	0	0	0	0	0	0	0	0	0	0	0	0	0	0	0	0	0
'DASYNI14'	0	0			'DASYNI14'	0	0	0	0	0	0	0	0	0	0	0	0	0	0	0	0	0	0	0	0	0	0	0	0	0	0	0	0	0	0	0	0	0	0	0	0	0	0	0	0	0	0	0	0
'DASYNI15'	0	0			'DASYNI15'	0	0	0	0	0	0	0	0	0	0	0	0	0	0	0	0	0	0	0	0	0	0	0	0	0	0	0	0	0	0	0	0	0	0	0	0	0	0	0	0	0	0	0	0
'DASYNI16'	0	0			'DASYNI16'	0	0	0	0	0	0	0	0	0	0	0	0	0	0	0	0	0	0	0	0	0	0	0	0	0	0	0	0	0	0	0	0	0	0	0	0	0	0	0	0	0	0	0	0
'DASYNI17'	0	0			'DASYNI17'	0	0	0	0	0	0	0	0	0	0	0	0	0	0	0	0	0	0	0	0	0	0	0	0	0	0	0	0	0	0	0	0	0	0	0	0	0	0	0	0	0	0	0	0
'DB4PS'	0	1.84331728162827e-06			'DB4PS'	0	0	0	0	0	0	0	0	0	0	0	0	0	0	0	0	0	0	0	0	0	0	0	0	0	0	0	0	0	0	0	0	0	0	0	0	0	0	0	0	0	0	0	0
'DCMPDA'	-0.00223467768205410	-0.00222717106316850			'DCMPDA'	0	0	0	0	0	0	0	0	0	0	0	0	0	0	0	-0.00223467768205410	-0.00223467768205410	-0.00223467768205410	-0.00223467768205410	-0.00223467768205410	-0.00223467768205410	-0.00223467768205410	-0.00223467768205410	-0.00223467768205410	-0.00223467768205410	-0.00223467768205410	-0.00223467768205410	-0.00223467768205410	-0.00223467768205410	-0.00223467768205410	-0.00223467768205410	0	0	0	0	0	0	0	0	0	0	0	0	0
'DCYTD'	0	3.00198102995281e-05			'DCYTD'	0	0	0	0	0	0	0	0	0	0	0	0	0	0	0	0	0	0	0	0	0	0	0	0	0	0	0	0	0	0	0	0	0	0	0	0	0	0	0	0	0	0	0	0
'DCYTt2r'	0	3.00198103104776e-05			'DCYTt2r'	0	0	0	0	0	0	0	0	0	0	0	0	0	0	0	0	0	0	0	0	0	0	0	0	0	0	0	0	0	0	0	0	0	0	0	0	0	0	0	0	0	0	0	0
'DDGLKr'	0	0			'DDGLKr'	0	0	0	0	0	0	0	0	0	0	0	0	0	0	0	0	0	0	0	0	0	0	0	0	0	0	0	0	0	0	0	0	0	0	0	0	0	0	0	0	0	0	0	0
'DDPA'	0	1.60410839231922e-06			'DDPA'	0	0	0	0	0	0	0	0	0	0	0	0	0	0	0	0	0	0	0	0	0	0	0	0	0	0	0	0	0	0	0	0	0	0	0	0	0	0	0	0	0	0	0	0
'DDPGA'	0	0			'DDPGA'	0	0	0	0	0	0	0	0	0	0	0	0	0	0	0	0	0	0	0	0	0	0	0	0	0	0	0	0	0	0	0	0	0	0	0	0	0	0	0	0	0	0	0	0
'DGK1'	-5.25346786162118e-06	0			'DGK1'	-4.91007003846050	-4.91007003846050	-4.91007003846164	-4.91007003846050	-4.91007003846164	-4.91007003846164	-4.91007003846164	-4.91007003846130	-4.91007003846153	-4.91007003846198	-4.91007003846255	-4.91007003846175	-4.91007003846255	-4.91007003846130	-4.91007003846130	-5.25346786162118e-06	-5.25346786162118e-06	-5.25346786162118e-06	-5.25346786162118e-06	-5.25346786162118e-06	-5.25346786162118e-06	-5.25346786162118e-06	-5.25346786162118e-06	-5.25346786162118e-06	-5.25346786162118e-06	-5.25346786162118e-06	-5.25346786162118e-06	-5.25346786162118e-06	-5.25346786162118e-06	-5.25346786162118e-06	-5.25346786162118e-06	-4.91007003846153	-4.91007003846153	-4.91007003846164	-4.91007003846175	-4.91007003846164	-4.91007003846175	-4.91007003846164	-4.91007003846255	-4.91007003846164	-4.91007003846130	-4.91007003846130	-4.91007003846130	-4.91007003846153
'DGSNt2'	0.0170921621194786	0.0170950295034133			'DGSNt2'	0	0	0	0	0	0	0	0	0	0	0	0	0	0	0	0.0170921621194786	0.0170921621194786	0.0170921621194786	0.0170921621194786	0.0170921621194786	0.0170921621194786	0.0170921621194786	0.0170921621194786	0.0170921621194786	0.0170921621194786	0.0170921621194786	0.0170921621194786	0.0170921621194786	0.0170921621194786	0.0170921621194786	0.0170921621194786	0	0	0	0	0	0	0	0	0	0	0	0	0
'DHAD1'	0	1.16743482294623e-05			'DHAD1'	0	0	0	0	0	0	0	0	0	0	0	0	0	0	0	0	0	0	0	0	0	0	0	0	0	0	0	0	0	0	0	0	0	0	0	0	0	0	0	0	0	0	0	0
'DHAD2'	0	8.75577075021283e-06			'DHAD2'	0	0	0	0	0	0	0	0	0	0	0	0	0	0	0	0	0	0	0	0	0	0	0	0	0	0	0	0	0	0	0	0	0	0	0	0	0	0	0	0	0	0	0	0
'DHDPRy'	0	5.83717716695631e-06			'DHDPRy'	0	0	0	0	0	0	0	0	0	0	0	0	0	0	0	0	0	0	0	0	0	0	0	0	0	0	0	0	0	0	0	0	0	0	0	0	0	0	0	0	0	0	0	0
'DHDPS'	0	5.83717716695631e-06			'DHDPS'	0	0	0	0	0	0	0	0	0	0	0	0	0	0	0	0	0	0	0	0	0	0	0	0	0	0	0	0	0	0	0	0	0	0	0	0	0	0	0	0	0	0	0	0
'DHFS'	0	0			'DHFS'	0	0	0	0	0	0	0	0	0	0	0	0	0	0	0	0	0	0	0	0	0	0	0	0	0	0	0	0	0	0	0	0	0	0	0	0	0	0	0	0	0	0	0	0
'DHNPA'	0	0			'DHNPA'	0	0	0	0	0	0	0	0	0	0	0	0	0	0	0	0	0	0	0	0	0	0	0	0	0	0	0	0	0	0	0	0	0	0	0	0	0	0	0	0	0	0	0	0
'DHORD2'	0	0			'DHORD2'	0	0	0	0	0	0	0	0	0	0	0	0	0	0	0	0	0	0	0	0	0	0	0	0	0	0	0	0	0	0	0	0	0	0	0	0	0	0	0	0	0	0	0	0
'DHORD5'	0	0			'DHORD5'	0	0	0	0	0	0	0	0	0	0	0	0	0	0	0	0	0	0	0	0	0	0	0	0	0	0	0	0	0	0	0	0	0	0	0	0	0	0	0	0	0	0	0	0
'DHORDi'	0	0			'DHORDi'	0	0	0	0	0	0	0	0	0	0	0	0	0	0	0	0	0	0	0	0	0	0	0	0	0	0	0	0	0	0	0	0	0	0	0	0	0	0	0	0	0	0	0	0
'DHORTS'	0	0			'DHORTS'	0	0	0	0	0	0	0	0	0	0	0	0	0	0	0	0	0	0	0	0	0	0	0	0	0	0	0	0	0	0	0	0	0	0	0	0	0	0	0	0	0	0	0	0
'DHPPDA'	0	9.21658640814135e-07			'DHPPDA'	0	0	0	0	0	0	0	0	0	0	0	0	0	0	0	0	0	0	0	0	0	0	0	0	0	0	0	0	0	0	0	0	0	0	0	0	0	0	0	0	0	0	0	0
'DHPS'	0	0			'DHPS'	0	0	0	0	0	0	0	0	0	0	0	0	0	0	0	0	0	0	0	0	0	0	0	0	0	0	0	0	0	0	0	0	0	0	0	0	0	0	0	0	0	0	0	0
'DHQS'	0	1.60410839231922e-06			'DHQS'	0	0	0	0	0	0	0	0	0	0	0	0	0	0	0	0	0	0	0	0	0	0	0	0	0	0	0	0	0	0	0	0	0	0	0	0	0	0	0	0	0	0	0	0
'DHQTi'	0	1.60410839231922e-06			'DHQTi'	0	0	0	0	0	0	0	0	0	0	0	0	0	0	0	0	0	0	0	0	0	0	0	0	0	0	0	0	0	0	0	0	0	0	0	0	0	0	0	0	0	0	0	0
'DINSt2'	0	0			'DINSt2'	0	0	0	0	0	0	0	0	0	0	0	0	0	0	0	0	0	0	0	0	0	0	0	0	0	0	0	0	0	0	0	0	0	0	0	0	0	0	0	0	0	0	0	0
'DMATT'	0.00371780662000000	0.00371780941176215			'DMATT'	0	0	0	0	0	0	0	0	0	0	0	0	0	0	0	0.00371780662000000	0.00371780662000000	0.00371780662000000	0.00371780662000000	0.00371780662000000	0.00371780662000000	0.00371780662000000	0.00371780662000000	0.00371780662000000	0.00371780662000000	0.00371780662000000	0.00371780662000000	0.00371780662000000	0.00371780662000000	0.00371780662000000	0.00371780662000000	0	0	0	0	0	0	0	0	0	0	0	0	0
'DMPPS'	0	1000			'DMPPS'	0	0	0	0	0	0	0	0	0	0	0	0	0	0	0	0	0	0	0	0	0	0	0	0	0	0	0	0	0	0	0	0	0	0	0	0	0	0	0	0	0	0	0	0
'DMPPS2r'	-999.996282193380	0.00371780941179622			'DMPPS2r'	-1000	-1000	-1000	-1000	-1000	-1000	-1000	-1000	-1000	-1000	-1000	-1000	-1000	-1000	-1000	-999.996282193380	-999.996282193380	-999.996282193380	-999.996282193380	-999.996282193380	-999.996282193380	-999.996282193380	-999.996282193380	-999.996282193380	-999.996282193380	-999.996282193380	-999.996282193380	-999.996282193380	-999.996282193380	-999.996282193380	-999.996282193380	-1000	-1000	-1000	-1000	-1000	-1000	-1000	-1000	-1000	-1000	-1000	-1000	-1000
'DM_atp_c_'	0	8.75576747233024e-06			'DM_atp_c_'	0	0	0	0	0	0	0	0	0	0	0	0	0	0	0	0	0	0	0	0	0	0	0	0	0	0	0	0	0	0	0	0	0	0	0	0	0	0	0	0	0	0	0	0
'DM_dhptd(c)'	0	0			'DM_dhptd(c)'	0	0	0	0	0	0	0	0	0	0	0	0	0	0	0	0	0	0	0	0	0	0	0	0	0	0	0	0	0	0	0	0	0	0	0	0	0	0	0	0	0	0	0	0
'DPCOAK'	0.00908368735999998	0.00908369418109356			'DPCOAK'	0	0	0	0	0	0	0	0	0	0	0	0	0	0	0	0.00908368735999998	0.00908368735999998	0.00908368735999998	0.00908368735999998	0.00908368735999998	0.00908368735999998	0.00908368735999998	0.00908368735999998	0.00908368735999998	0.00908368735999998	0.00908368735999998	0.00908368735999998	0.00908368735999998	0.00908368735999998	0.00908368735999998	0.00908368735999998	0	0	0	0	0	0	0	0	0	0	0	0	0
'DPRr'	0	0			'DPRr'	0	0	0	0	0	0	0	0	0	0	0	0	0	0	0	0	0	0	0	0	0	0	0	0	0	0	0	0	0	0	0	0	0	0	0	0	0	0	0	0	0	0	0	0
'DRBK'	0.178771325650994	0.178783000000000			'DRBK'	0	0	0	0	0	0	0	0	0	0	0	0	0	0	0	0.178771325650994	0.178771325650994	0.178771325650994	0.178771325650994	0.178771325650994	0.178771325650994	0.178771325650994	0.178771325650994	0.178771325650994	0.178771325650994	0.178771325650994	0.178771325650994	0.178771325650994	0.178771325650994	0.178771325650994	0.178771325650994	0	0	0	0	0	0	0	0	0	0	0	0	0
'DRIBabc'	0.178771325650994	0.178783000000000			'DRIBabc'	0	0	0	0	0	0	0	0	0	0	0	0	0	0	0	0.178771325650994	0.178771325650994	0.178771325650994	0.178771325650994	0.178771325650994	0.178771325650994	0.178771325650994	0.178771325650994	0.178771325650994	0.178771325650994	0.178771325650994	0.178771325650994	0.178771325650994	0.178771325650994	0.178771325650994	0.178771325650994	0	0	0	0	0	0	0	0	0	0	0	0	0
'DRPAr'	-0.769381206107482	-0.769316997098258			'DRPAr'	-2.38494290476183	-2.38494290476194	-2.38494290476217	-2.38494290476194	-2.38494290476217	-2.38494290476217	-2.38494290476217	-2.38494290476160	-2.38494290476149	-2.38494290476206	-2.38494290476149	-2.38494290476194	-2.38494290476149	-2.38494290476160	-2.38494290476160	-0.769381206107482	-0.769381206107482	-0.769381206107482	-0.769381206107482	-0.769381206107482	-0.769381206107482	-0.769381206107482	-0.769381206107482	-0.769381206107482	-0.769381206107482	-0.769381206107482	-0.769381206107482	-0.769381206107482	-0.769381206107482	-0.769381206107482	-0.769381206107482	-2.38494290476183	-2.38494290476183	-2.38494290476183	-2.38494290476217	-2.38494290476183	-2.38494290476217	-2.38494290476183	-2.38494290476149	-2.38494290476183	-2.38494290476160	-2.38494290476160	-2.38494290476160	-2.38494290476149
'DTMPK'	0.00223467600403637	0.00223467768205542			'DTMPK'	0	0	0	0	0	0	0	0	0	0	0	0	0	0	0	0.00223467600403637	0.00223467600403637	0.00223467600403637	0.00223467600403637	0.00223467600403637	0.00223467600403637	0.00223467600403637	0.00223467600403637	0.00223467600403637	0.00223467600403637	0.00223467600403637	0.00223467600403637	0.00223467600403637	0.00223467600403637	0.00223467600403637	0.00223467600403637	0	0	0	0	0	0	0	0	0	0	0	0	0
'DURIK1'	0.00218214144192230	0.00224343177374274			'DURIK1'	0	0	0	0	0	0	0	0	0	0	0	0	0	0	0	0.00218214144192230	0.00218214144192230	0.00218214144192230	0.00218214144192230	0.00218214144192230	0.00218214144192230	0.00218214144192230	0.00218214144192230	0.00218214144192230	0.00218214144192230	0.00218214144192230	0.00218214144192230	0.00218214144192230	0.00218214144192230	0.00218214144192230	0.00218214144192230	0	0	0	0	0	0	0	0	0	0	0	0	0
'DURIPP'	-0.00223467768205410	-0.00218214145559159			'DURIPP'	0	0	0	0	0	0	0	0	0	0	0	0	0	0	0	-0.00223467768205410	-0.00223467768205410	-0.00223467768205410	-0.00223467768205410	-0.00223467768205410	-0.00223467768205410	-0.00223467768205410	-0.00223467768205410	-0.00223467768205410	-0.00223467768205410	-0.00223467768205410	-0.00223467768205410	-0.00223467768205410	-0.00223467768205410	-0.00223467768205410	-0.00223467768205410	0	0	0	0	0	0	0	0	0	0	0	0	0
'DURIt2'	0	0			'DURIt2'	0	0	0	0	0	0	0	0	0	0	0	0	0	0	0	0	0	0	0	0	0	0	0	0	0	0	0	0	0	0	0	0	0	0	0	0	0	0	0	0	0	0	0	0
'DUTPDP'	0	5.83717485369562e-06			'DUTPDP'	0	0	0	0	0	0	0	0	0	0	0	0	0	0	0	0	0	0	0	0	0	0	0	0	0	0	0	0	0	0	0	0	0	0	0	0	0	0	0	0	0	0	0	0
'DXPRIr'	0.0408958728199877	0.0408959035294174			'DXPRIr'	0	0	0	0	0	0	0	0	0	0	0	0	0	0	0	0.0408958728199877	0.0408958728199877	0.0408958728199877	0.0408958728199877	0.0408958728199877	0.0408958728199877	0.0408958728199877	0.0408958728199877	0.0408958728199877	0.0408958728199877	0.0408958728199877	0.0408958728199877	0.0408958728199877	0.0408958728199877	0.0408958728199877	0.0408958728199877	0	0	0	0	0	0	0	0	0	0	0	0	0
'DXPS'	0.0408958728199877	0.0408959035293896			'DXPS'	0	0	0	0	0	0	0	0	0	0	0	0	0	0	0	0.0408958728199877	0.0408958728199877	0.0408958728199877	0.0408958728199877	0.0408958728199877	0.0408958728199877	0.0408958728199877	0.0408958728199877	0.0408958728199877	0.0408958728199877	0.0408958728199877	0.0408958728199877	0.0408958728199877	0.0408958728199877	0.0408958728199877	0.0408958728199877	0	0	0	0	0	0	0	0	0	0	0	0	0
'E4PD'	0	0			'E4PD'	0	0	0	0	0	0	0	0	0	0	0	0	0	0	0	0	0	0	0	0	0	0	0	0	0	0	0	0	0	0	0	0	0	0	0	0	0	0	0	0	0	0	0	0
'EDA_R'	0	0			'EDA_R'	0	0	0	0	0	0	0	0	0	0	0	0	0	0	0	0	0	0	0	0	0	0	0	0	0	0	0	0	0	0	0	0	0	0	0	0	0	0	0	0	0	0	0	0
'EHGLAT'	0	0			'EHGLAT'	0	0	0	0	0	0	0	0	0	0	0	0	0	0	0	0	0	0	0	0	0	0	0	0	0	0	0	0	0	0	0	0	0	0	0	0	0	0	0	0	0	0	0	0
'ENO'	4.17926495880340	4.17929998187037			'ENO'	-4.00107411999909	-4.00107411999909	-4.00107411999909	-4.00107411999909	-4.00107411999966	-4.00107411999909	-4.00107411999909	-4.00107412000011	-4.00107411999989	-4.00107412000011	-4.00107412000057	-4.00107412000091	-4.00107412000011	-4.00107412000011	-4.00107412000011	4.17926495880340	4.17926495880340	4.17926495880340	4.17926495880340	4.17926495880340	4.17926495880340	4.17926495880340	4.17926495880340	4.17926495880340	4.17926495880340	4.17926495880340	4.17926495880340	4.17926495880340	4.17926495880340	4.17926495880340	4.17926495880340	-4.00107412000011	-4.00107412000011	-4.00107412000011	-4.00107412000000	-4.00107412000011	-4.00107412000000	-4.00107412000011	-4.00107412000057	-4.00107412000011	-4.00107412000011	-4.00107412000011	-4.00107412000011	-4.00107411999989
'ETHSO3abc'	0	0			'ETHSO3abc'	0	0	0	0	0	0	0	0	0	0	0	0	0	0	0	0	0	0	0	0	0	0	0	0	0	0	0	0	0	0	0	0	0	0	0	0	0	0	0	0	0	0	0	0
'EX_26dap_M(e)'	-0.00373531814999917	-0.00371196944475594			'EX_26dap_M(e)'	-1	-1	-1	-1	-1	-1	-1	-1	-1	-1	-1	-1	-1	-1	-1	-0.00373531814999917	-0.00373531814999917	-0.00373531814999917	-0.00373531814999917	-0.00373531814999917	-0.00373531814999917	-0.00373531814999917	-0.00373531814999917	-0.00373531814999917	-0.00373531814999917	-0.00373531814999917	-0.00373531814999917	-0.00373531814999917	-0.00373531814999917	-0.00373531814999917	-0.00373531814999917	-1	-1	-1	-1	-1	-1	-1	-1	-1	-1	-1	-1	-1
'EX_Lcyst(e)'	0	0			'EX_Lcyst(e)'	0	0	0	0	0	0	0	0	0	0	0	0	0	0	0	0	0	0	0	0	0	0	0	0	0	0	0	0	0	0	0	0	0	0	0	0	0	0	0	0	0	0	0	0
'EX_adn(e)'	-1	-0.999983835514107			'EX_adn(e)'	-1	-1	-1	-1	-1	-1	-1	-1	-1	-1	-1	-1	-1	-1	-1	-1	-1	-1	-1	-1	-1	-1	-1	-1	-1	-1	-1	-1	-1	-1	-1	-1	-1	-1	-1	-1	-1	-1	-1	-1	-1	-1	-1	-1
'EX_adpcbl(e)'	0	0			'EX_adpcbl(e)'	0	0	0	0	0	0	0	0	0	0	0	0	0	0	0	0	0	0	0	0	0	0	0	0	0	0	0	0	0	0	0	0	0	0	0	0	0	0	0	0	0	0	0	0
'EX_ala_D(e)'	-1	-0.999976651292312			'EX_ala_D(e)'	-1	-1	-1	-1	-1	-1	-1	-1	-1	-1	-1	-1	-1	-1	-1	-1	-1	-1	-1	-1	-1	-1	-1	-1	-1	-1	-1	-1	-1	-1	-1	-1	-1	-1	-1	-1	-1	-1	-1	-1	-1	-1	-1	-1
'EX_ala_L(e)'	-1	-0.999976651303608			'EX_ala_L(e)'	-1	-1	-1	-1	-1	-1	-1	-1	-1	-1	-1	-1	-1	-1	-1	-1	-1	-1	-1	-1	-1	-1	-1	-1	-1	-1	-1	-1	-1	-1	-1	-1	-1	-1	-1	-1	-1	-1	-1	-1	-1	-1	-1	-1
'EX_alaasp(e)'	0	0			'EX_alaasp(e)'	0	0	0	0	0	0	0	0	0	0	0	0	0	0	0	0	0	0	0	0	0	0	0	0	0	0	0	0	0	0	0	0	0	0	0	0	0	0	0	0	0	0	0	0
'EX_alagln(e)'	0	0			'EX_alagln(e)'	0	0	0	0	0	0	0	0	0	0	0	0	0	0	0	0	0	0	0	0	0	0	0	0	0	0	0	0	0	0	0	0	0	0	0	0	0	0	0	0	0	0	0	0
'EX_alaglu(e)'	0	0			'EX_alaglu(e)'	0	0	0	0	0	0	0	0	0	0	0	0	0	0	0	0	0	0	0	0	0	0	0	0	0	0	0	0	0	0	0	0	0	0	0	0	0	0	0	0	0	0	0	0
'EX_alagly(e)'	0	0			'EX_alagly(e)'	0	0	0	0	0	0	0	0	0	0	0	0	0	0	0	0	0	0	0	0	0	0	0	0	0	0	0	0	0	0	0	0	0	0	0	0	0	0	0	0	0	0	0	0
'EX_alahis(e)'	0	0			'EX_alahis(e)'	0	0	0	0	0	0	0	0	0	0	0	0	0	0	0	0	0	0	0	0	0	0	0	0	0	0	0	0	0	0	0	0	0	0	0	0	0	0	0	0	0	0	0	0
'EX_alaleu(e)'	0	0			'EX_alaleu(e)'	0	0	0	0	0	0	0	0	0	0	0	0	0	0	0	0	0	0	0	0	0	0	0	0	0	0	0	0	0	0	0	0	0	0	0	0	0	0	0	0	0	0	0	0
'EX_alathr(e)'	0	0			'EX_alathr(e)'	0	0	0	0	0	0	0	0	0	0	0	0	0	0	0	0	0	0	0	0	0	0	0	0	0	0	0	0	0	0	0	0	0	0	0	0	0	0	0	0	0	0	0	0
'EX_arab_L(e)'	0	0			'EX_arab_L(e)'	0	0	0	0	0	0	0	0	0	0	0	0	0	0	0	0	0	0	0	0	0	0	0	0	0	0	0	0	0	0	0	0	0	0	0	0	0	0	0	0	0	0	0	0
'EX_arbt(e)'	0	0			'EX_arbt(e)'	0	0	0	0	0	0	0	0	0	0	0	0	0	0	0	0	0	0	0	0	0	0	0	0	0	0	0	0	0	0	0	0	0	0	0	0	0	0	0	0	0	0	0	0
'EX_arg_L(e)'	-0.0509823696834709	-0.0509801424593448			'EX_arg_L(e)'	0	0	0	0	0	0	0	0	0	0	0	0	0	0	0	-0.0509823696834709	-0.0509823696834709	-0.0509823696834709	-0.0509823696834709	-0.0509823696834709	-0.0509823696834709	-0.0509823696834709	-0.0509823696834709	-0.0509823696834709	-0.0509823696834709	-0.0509823696834709	-0.0509823696834709	-0.0509823696834709	-0.0509823696834709	-0.0509823696834709	-0.0509823696834709	0	0	0	0	0	0	0	0	0	0	0	0	0
'EX_arsenb(e)'	0	0			'EX_arsenb(e)'	0	0	0	0	0	0	0	0	0	0	0	0	0	0	0	0	0	0	0	0	0	0	0	0	0	0	0	0	0	0	0	0	0	0	0	0	0	0	0	0	0	0	0	0
'EX_aso3(e)'	0	0			'EX_aso3(e)'	0	0	0	0	0	0	0	0	0	0	0	0	0	0	0	0	0	0	0	0	0	0	0	0	0	0	0	0	0	0	0	0	0	0	0	0	0	0	0	0	0	0	0	0
'EX_aso4(e)'	0	0			'EX_aso4(e)'	0	0	0	0	0	0	0	0	0	0	0	0	0	0	0	0	0	0	0	0	0	0	0	0	0	0	0	0	0	0	0	0	0	0	0	0	0	0	0	0	0	0	0	0
'EX_bhb(e)'	0	0			'EX_bhb(e)'	0	0	0	0	0	0	0	0	0	0	0	0	0	0	0	0	0	0	0	0	0	0	0	0	0	0	0	0	0	0	0	0	0	0	0	0	0	0	0	0	0	0	0	0
'EX_biomass(e)'	0.226820000000000	0.226820170322869			'EX_biomass(e)'	0	0	0	0	0	0	0	0	0	0	0	0	0	0	0	0.226820000000000	0.226820000000000	0.226820000000000	0.226820000000000	0.226820000000000	0.226820000000000	0.226820000000000	0.226820000000000	0.226820000000000	0.226820000000000	0.226820000000000	0.226820000000000	0.226820000000000	0.226820000000000	0.226820000000000	0.226820000000000	0	0	0	0	0	0	0	0	0	0	0	0	0
'EX_btn(e)'	0	0			'EX_btn(e)'	0	0	0	0	0	0	0	0	0	0	0	0	0	0	0	0	0	0	0	0	0	0	0	0	0	0	0	0	0	0	0	0	0	0	0	0	0	0	0	0	0	0	0	0
'EX_butso3(e)'	0	0			'EX_butso3(e)'	0	0	0	0	0	0	0	0	0	0	0	0	0	0	0	0	0	0	0	0	0	0	0	0	0	0	0	0	0	0	0	0	0	0	0	0	0	0	0	0	0	0	0	0
'EX_ca2(e)'	-0.00454184709054517	-0.00454184367999999			'EX_ca2(e)'	0	0	0	0	0	0	0	0	0	0	0	0	0	0	0	-0.00454184709054517	-0.00454184709054517	-0.00454184709054517	-0.00454184709054517	-0.00454184709054517	-0.00454184709054517	-0.00454184709054517	-0.00454184709054517	-0.00454184709054517	-0.00454184709054517	-0.00454184709054517	-0.00454184709054517	-0.00454184709054517	-0.00454184709054517	-0.00454184709054517	-0.00454184709054517	0	0	0	0	0	0	0	0	0	0	0	0	0
'EX_cbl1(e)'	0	0			'EX_cbl1(e)'	0	0	0	0	0	0	0	0	0	0	0	0	0	0	0	0	0	0	0	0	0	0	0	0	0	0	0	0	0	0	0	0	0	0	0	0	0	0	0	0	0	0	0	0
'EX_cbl2(e)'	0	0			'EX_cbl2(e)'	0	0	0	0	0	0	0	0	0	0	0	0	0	0	0	0	0	0	0	0	0	0	0	0	0	0	0	0	0	0	0	0	0	0	0	0	0	0	0	0	0	0	0	0
'EX_cd2(e)'	0	0			'EX_cd2(e)'	0	0	0	0	0	0	0	0	0	0	0	0	0	0	0	0	0	0	0	0	0	0	0	0	0	0	0	0	0	0	0	0	0	0	0	0	0	0	0	0	0	0	0	0
'EX_cellb(e)'	-0.0744930000000000	-0.0744914080421631			'EX_cellb(e)'	-0.0744930000000000	-0.0744930000000000	-0.0744930000000000	-0.0744930000000000	-0.0744930000000000	-0.0744930000000000	-0.0744930000000000	-0.0744930000000000	-0.0744930000000000	-0.0744930000000000	-0.0744930000000000	-0.0744930000000000	-0.0744930000000000	-0.0744930000000000	-0.0744930000000000	-0.0744930000000000	-0.0744930000000000	-0.0744930000000000	-0.0744930000000000	-0.0744930000000000	-0.0744930000000000	-0.0744930000000000	-0.0744930000000000	-0.0744930000000000	-0.0744930000000000	-0.0744930000000000	-0.0744930000000000	-0.0744930000000000	-0.0744930000000000	-0.0744930000000000	-0.0744930000000000	-0.0744930000000000	-0.0744930000000000	-0.0744930000000000	-0.0744930000000000	-0.0744930000000000	-0.0744930000000000	-0.0744930000000000	-0.0744930000000000	-0.0744930000000000	-0.0744930000000000	-0.0744930000000000	-0.0744930000000000	-0.0744930000000000
'EX_cgly(e)'	-1	-0.999929953915727			'EX_cgly(e)'	-1	-1	-1	-1	-1	-1	-1	-1	-1	-1	-1	-1	-1	-1	-1	-1	-1	-1	-1	-1	-1	-1	-1	-1	-1	-1	-1	-1	-1	-1	-1	-1	-1	-1	-1	-1	-1	-1	-1	-1	-1	-1	-1	-1
'EX_cit(e)'	0	0			'EX_cit(e)'	0	0	0	0	0	0	0	0	0	0	0	0	0	0	0	0	0	0	0	0	0	0	0	0	0	0	0	0	0	0	0	0	0	0	0	0	0	0	0	0	0	0	0	0
'EX_cl(e)'	-0.00454184709054517	-0.00454184367999999			'EX_cl(e)'	0	0	0	0	0	0	0	0	0	0	0	0	0	0	0	-0.00454184709054517	-0.00454184709054517	-0.00454184709054517	-0.00454184709054517	-0.00454184709054517	-0.00454184709054517	-0.00454184709054517	-0.00454184709054517	-0.00454184709054517	-0.00454184709054517	-0.00454184709054517	-0.00454184709054517	-0.00454184709054517	-0.00454184709054517	-0.00454184709054517	-0.00454184709054517	0	0	0	0	0	0	0	0	0	0	0	0	0
'EX_co2(e)'	0.425480357963730	0.464761948399388			'EX_co2(e)'	0	0	0	0	0	0	0	0	0	0	0	0	0	0	0	0.425480357963730	0.425480357963730	0.425480357963730	0.425480357963730	0.425480357963730	0.425480357963730	0.425480357963730	0.425480357963730	0.425480357963730	0.425480357963730	0.425480357963730	0.425480357963730	0.425480357963730	0.425480357963730	0.425480357963730	0.425480357963730	0	0	0	0	0	0	0	0	0	0	0	0	0
'EX_cobalt2(e)'	-0.00454184709054351	-0.00454184367999999			'EX_cobalt2(e)'	0	0	0	0	0	0	0	0	0	0	0	0	0	0	0	-0.00454184709054351	-0.00454184709054351	-0.00454184709054351	-0.00454184709054351	-0.00454184709054351	-0.00454184709054351	-0.00454184709054351	-0.00454184709054351	-0.00454184709054351	-0.00454184709054351	-0.00454184709054351	-0.00454184709054351	-0.00454184709054351	-0.00454184709054351	-0.00454184709054351	-0.00454184709054351	0	0	0	0	0	0	0	0	0	0	0	0	0
'EX_cro4(e)'	0	0			'EX_cro4(e)'	0	0	0	0	0	0	0	0	0	0	0	0	0	0	0	0	0	0	0	0	0	0	0	0	0	0	0	0	0	0	0	0	0	0	0	0	0	0	0	0	0	0	0	0
'EX_cu2(e)'	-0.00454184709054450	-0.00454184367999999			'EX_cu2(e)'	0	0	0	0	0	0	0	0	0	0	0	0	0	0	0	-0.00454184709054450	-0.00454184709054450	-0.00454184709054450	-0.00454184709054450	-0.00454184709054450	-0.00454184709054450	-0.00454184709054450	-0.00454184709054450	-0.00454184709054450	-0.00454184709054450	-0.00454184709054450	-0.00454184709054450	-0.00454184709054450	-0.00454184709054450	-0.00454184709054450	-0.00454184709054450	0	0	0	0	0	0	0	0	0	0	0	0	0
'EX_cytd(e)'	0	3.89145159473969e-06			'EX_cytd(e)'	0	0	0	0	0	0	0	0	0	0	0	0	0	0	0	0	0	0	0	0	0	0	0	0	0	0	0	0	0	0	0	0	0	0	0	0	0	0	0	0	0	0	0	0
'EX_dad_2(e)'	0.962995799094875	0.963014298474554			'EX_dad_2(e)'	-1	-1	-1	-1	-1	-1	-1	-1	-1	-1	-1	-1	-1	-1	-1	0.962995799094875	0.962995799094875	0.962995799094875	0.962995799094875	0.962995799094875	0.962995799094875	0.962995799094875	0.962995799094875	0.962995799094875	0.962995799094875	0.962995799094875	0.962995799094875	0.962995799094875	0.962995799094875	0.962995799094875	0.962995799094875	-1	-1	-1	-1	-1	-1	-1	-1	-1	-1	-1	-1	-1
'EX_dcyt(e)'	-3.00198003416741e-05	0			'EX_dcyt(e)'	-1	-1	-1	-1	-1	-1	-1	-1	-1	-1	-1	-1	-1	-1	-1	-3.00198003416741e-05	-3.00198003416741e-05	-3.00198003416741e-05	-3.00198003416741e-05	-3.00198003416741e-05	-3.00198003416741e-05	-3.00198003416741e-05	-3.00198003416741e-05	-3.00198003416741e-05	-3.00198003416741e-05	-3.00198003416741e-05	-3.00198003416741e-05	-3.00198003416741e-05	-3.00198003416741e-05	-3.00198003416741e-05	-3.00198003416741e-05	-1	-1	-1	-1	-1	-1	-1	-1	-1	-1	-1	-1	-1
'EX_dgsn(e)'	-0.0170950295034132	-0.0170921621194786			'EX_dgsn(e)'	-1	-1	-1	-1	-1	-1	-1	-1	-1	-1	-1	-1	-1	-1	-1	-0.0170950295034132	-0.0170950295034132	-0.0170950295034132	-0.0170950295034132	-0.0170950295034132	-0.0170950295034132	-0.0170950295034132	-0.0170950295034132	-0.0170950295034132	-0.0170950295034132	-0.0170950295034132	-0.0170950295034132	-0.0170950295034132	-0.0170950295034132	-0.0170950295034132	-0.0170950295034132	-1	-1	-1	-1	-1	-1	-1	-1	-1	-1	-1	-1	-1
'EX_din(e)'	0	0			'EX_din(e)'	0	0	0	0	0	0	0	0	0	0	0	0	0	0	0	0	0	0	0	0	0	0	0	0	0	0	0	0	0	0	0	0	0	0	0	0	0	0	0	0	0	0	0	0
'EX_drib(e)'	-0.178783000000000	-0.178771325646943			'EX_drib(e)'	-0.178783000000000	-0.178783000000000	-0.178783000000000	-0.178783000000000	-0.178783000000000	-0.178783000000000	-0.178783000000000	-0.178783000000000	-0.178783000000000	-0.178783000000000	-0.178783000000000	-0.178783000000000	-0.178783000000000	-0.178783000000000	-0.178783000000000	-0.178783000000000	-0.178783000000000	-0.178783000000000	-0.178783000000000	-0.178783000000000	-0.178783000000000	-0.178783000000000	-0.178783000000000	-0.178783000000000	-0.178783000000000	-0.178783000000000	-0.178783000000000	-0.178783000000000	-0.178783000000000	-0.178783000000000	-0.178783000000000	-0.178783000000000	-0.178783000000000	-0.178783000000000	-0.178783000000000	-0.178783000000000	-0.178783000000000	-0.178783000000000	-0.178783000000000	-0.178783000000000	-0.178783000000000	-0.178783000000000	-0.178783000000000	-0.178783000000000
'EX_duri(e)'	0	0			'EX_duri(e)'	0	0	0	0	0	0	0	0	0	0	0	0	0	0	0	0	0	0	0	0	0	0	0	0	0	0	0	0	0	0	0	0	0	0	0	0	0	0	0	0	0	0	0	0
'EX_ethso3(e)'	0	0			'EX_ethso3(e)'	0	0	0	0	0	0	0	0	0	0	0	0	0	0	0	0	0	0	0	0	0	0	0	0	0	0	0	0	0	0	0	0	0	0	0	0	0	0	0	0	0	0	0	0
'EX_fe2(e)'	-0.00454184709054517	-0.00454184367999999			'EX_fe2(e)'	0	0	0	0	0	0	0	0	0	0	0	0	0	0	0	-0.00454184709054517	-0.00454184709054517	-0.00454184709054517	-0.00454184709054517	-0.00454184709054517	-0.00454184709054517	-0.00454184709054517	-0.00454184709054517	-0.00454184709054517	-0.00454184709054517	-0.00454184709054517	-0.00454184709054517	-0.00454184709054517	-0.00454184709054517	-0.00454184709054517	-0.00454184709054517	0	0	0	0	0	0	0	0	0	0	0	0	0
'EX_fe3(e)'	-0.00454184709054517	-0.00454184367999999			'EX_fe3(e)'	0	0	0	0	0	0	0	0	0	0	0	0	0	0	0	-0.00454184709054517	-0.00454184709054517	-0.00454184709054517	-0.00454184709054517	-0.00454184709054517	-0.00454184709054517	-0.00454184709054517	-0.00454184709054517	-0.00454184709054517	-0.00454184709054517	-0.00454184709054517	-0.00454184709054517	-0.00454184709054517	-0.00454184709054517	-0.00454184709054517	-0.00454184709054517	0	0	0	0	0	0	0	0	0	0	0	0	0
'EX_for(e)'	10.9552518995340	10.9553219456932			'EX_for(e)'	-1	-1	-1	-1	-1	-1	-1	-1	-1	-1	-1	-1	-1	-1	-1	10.9552518995340	10.9552518995340	10.9552518995340	10.9552518995340	10.9552518995340	10.9552518995340	10.9552518995340	10.9552518995340	10.9552518995340	10.9552518995340	10.9552518995340	10.9552518995340	10.9552518995340	10.9552518995340	10.9552518995340	10.9552518995340	-1	-1	-1	-1	-1	-1	-1	-1	-1	-1	-1	-1	-1
'EX_fru(e)'	-0.148986000000000	-0.148982816081749			'EX_fru(e)'	-0.148986000000000	-0.148986000000000	-0.148986000000000	-0.148986000000000	-0.148986000000000	-0.148986000000000	-0.148986000000000	-0.148986000000000	-0.148986000000000	-0.148986000000000	-0.148986000000000	-0.148986000000000	-0.148986000000000	-0.148986000000000	-0.148986000000000	-0.148986000000000	-0.148986000000000	-0.148986000000000	-0.148986000000000	-0.148986000000000	-0.148986000000000	-0.148986000000000	-0.148986000000000	-0.148986000000000	-0.148986000000000	-0.148986000000000	-0.148986000000000	-0.148986000000000	-0.148986000000000	-0.148986000000000	-0.148986000000000	-0.148986000000000	-0.148986000000000	-0.148986000000000	-0.148986000000000	-0.148986000000000	-0.148986000000000	-0.148986000000000	-0.148986000000000	-0.148986000000000	-0.148986000000000	-0.148986000000000	-0.148986000000000	-0.148986000000000
'EX_glc(e)'	-0.148986000000000	-0.148982816084903			'EX_glc(e)'	-0.148986000000000	-0.148986000000000	-0.148986000000000	-0.148986000000000	-0.148986000000000	-0.148986000000000	-0.148986000000000	-0.148986000000000	-0.148986000000000	-0.148986000000000	-0.148986000000000	-0.148986000000000	-0.148986000000000	-0.148986000000000	-0.148986000000000	-0.148986000000000	-0.148986000000000	-0.148986000000000	-0.148986000000000	-0.148986000000000	-0.148986000000000	-0.148986000000000	-0.148986000000000	-0.148986000000000	-0.148986000000000	-0.148986000000000	-0.148986000000000	-0.148986000000000	-0.148986000000000	-0.148986000000000	-0.148986000000000	-0.148986000000000	-0.148986000000000	-0.148986000000000	-0.148986000000000	-0.148986000000000	-0.148986000000000	-0.148986000000000	-0.148986000000000	-0.148986000000000	-0.148986000000000	-0.148986000000000	-0.148986000000000	-0.148986000000000
'EX_glu_L(e)'	-0.180000000000000	0.116086483531376			'EX_glu_L(e)'	-0.180000000000000	-0.180000000000000	-0.180000000000000	-0.180000000000000	-0.180000000000000	-0.180000000000000	-0.180000000000000	-0.180000000000000	-0.180000000000000	-0.180000000000000	-0.180000000000000	-0.180000000000000	-0.180000000000000	-0.180000000000000	-0.180000000000000	-0.180000000000000	-0.180000000000000	-0.180000000000000	-0.180000000000000	-0.180000000000000	-0.180000000000000	-0.180000000000000	-0.180000000000000	-0.180000000000000	-0.180000000000000	-0.180000000000000	-0.180000000000000	-0.180000000000000	-0.180000000000000	-0.180000000000000	-0.180000000000000	-0.180000000000000	-0.180000000000000	-0.180000000000000	-0.180000000000000	-0.180000000000000	-0.180000000000000	-0.180000000000000	-0.180000000000000	-0.180000000000000	-0.180000000000000	-0.180000000000000	-0.180000000000000	-0.180000000000000
'EX_glyasn(e)'	0	0			'EX_glyasn(e)'	0	0	0	0	0	0	0	0	0	0	0	0	0	0	0	0	0	0	0	0	0	0	0	0	0	0	0	0	0	0	0	0	0	0	0	0	0	0	0	0	0	0	0	0
'EX_glyasp(e)'	0	0			'EX_glyasp(e)'	0	0	0	0	0	0	0	0	0	0	0	0	0	0	0	0	0	0	0	0	0	0	0	0	0	0	0	0	0	0	0	0	0	0	0	0	0	0	0	0	0	0	0	0
'EX_glyb(e)'	0	0			'EX_glyb(e)'	0	0	0	0	0	0	0	0	0	0	0	0	0	0	0	0	0	0	0	0	0	0	0	0	0	0	0	0	0	0	0	0	0	0	0	0	0	0	0	0	0	0	0	0
'EX_glyc(e)'	-1.79965500000000	-1.79964624423703			'EX_glyc(e)'	-1.79965500000000	-1.79965500000000	-1.79965500000000	-1.79965500000000	-1.79965500000000	-1.79965500000000	-1.79965500000000	-1.79965500000000	-1.79965500000000	-1.79965500000000	-1.79965500000000	-1.79965500000000	-1.79965500000000	-1.79965500000000	-1.79965500000000	-1.79965500000000	-1.79965500000000	-1.79965500000000	-1.79965500000000	-1.79965500000000	-1.79965500000000	-1.79965500000000	-1.79965500000000	-1.79965500000000	-1.79965500000000	-1.79965500000000	-1.79965500000000	-1.79965500000000	-1.79965500000000	-1.79965500000000	-1.79965500000000	-1.79965500000000	-1.79965500000000	-1.79965500000000	-1.79965500000000	-1.79965500000000	-1.79965500000000	-1.79965500000000	-1.79965500000000	-1.79965500000000	-1.79965500000000	-1.79965500000000	-1.79965500000000	-1.79965500000000
'EX_glycys(e)'	0	0			'EX_glycys(e)'	0	0	0	0	0	0	0	0	0	0	0	0	0	0	0	0	0	0	0	0	0	0	0	0	0	0	0	0	0	0	0	0	0	0	0	0	0	0	0	0	0	0	0	0
'EX_glygln(e)'	0	0			'EX_glygln(e)'	0	0	0	0	0	0	0	0	0	0	0	0	0	0	0	0	0	0	0	0	0	0	0	0	0	0	0	0	0	0	0	0	0	0	0	0	0	0	0	0	0	0	0	0
'EX_glyglu(e)'	0	0			'EX_glyglu(e)'	0	0	0	0	0	0	0	0	0	0	0	0	0	0	0	0	0	0	0	0	0	0	0	0	0	0	0	0	0	0	0	0	0	0	0	0	0	0	0	0	0	0	0	0
'EX_glyleu(e)'	0	0			'EX_glyleu(e)'	0	0	0	0	0	0	0	0	0	0	0	0	0	0	0	0	0	0	0	0	0	0	0	0	0	0	0	0	0	0	0	0	0	0	0	0	0	0	0	0	0	0	0	0
'EX_glymet(e)'	0	0			'EX_glymet(e)'	0	0	0	0	0	0	0	0	0	0	0	0	0	0	0	0	0	0	0	0	0	0	0	0	0	0	0	0	0	0	0	0	0	0	0	0	0	0	0	0	0	0	0	0
'EX_glyphe(e)'	0	0			'EX_glyphe(e)'	0	0	0	0	0	0	0	0	0	0	0	0	0	0	0	0	0	0	0	0	0	0	0	0	0	0	0	0	0	0	0	0	0	0	0	0	0	0	0	0	0	0	0	0
'EX_glypro(e)'	0	0			'EX_glypro(e)'	0	0	0	0	0	0	0	0	0	0	0	0	0	0	0	0	0	0	0	0	0	0	0	0	0	0	0	0	0	0	0	0	0	0	0	0	0	0	0	0	0	0	0	0
'EX_glytyr(e)'	0	0			'EX_glytyr(e)'	0	0	0	0	0	0	0	0	0	0	0	0	0	0	0	0	0	0	0	0	0	0	0	0	0	0	0	0	0	0	0	0	0	0	0	0	0	0	0	0	0	0	0	0
'EX_h(e)'	5.13500985865457	5.15486638410703			'EX_h(e)'	-1	-1	-1	-1	-1	-1	-1	-1	-1	-1	-1	-1	-1	-1	-1	5.13500985865457	5.13500985865457	5.13500985865457	5.13500985865457	5.13500985865457	5.13500985865457	5.13500985865457	5.13500985865457	5.13500985865457	5.13500985865457	5.13500985865457	5.13500985865457	5.13500985865457	5.13500985865457	5.13500985865457	5.13500985865457	-1	-1	-1	-1	-1	-1	-1	-1	-1	-1	-1	-1	-1
'EX_h2o(e)'	-8.17121179722566	-7.75694491718542			'EX_h2o(e)'	-10	-10	-10	-10	-10	-10	-10	-10	-10	-10	-10	-10	-10	-10	-10	-8.17121179722566	-8.17121179722566	-8.17121179722566	-8.17121179722566	-8.17121179722566	-8.17121179722566	-8.17121179722566	-8.17121179722566	-8.17121179722566	-8.17121179722566	-8.17121179722566	-8.17121179722566	-8.17121179722566	-8.17121179722566	-8.17121179722566	-8.17121179722566	-10	-10	-10	-10	-10	-10	-10	-10	-10	-10	-10	-10	-10
'EX_hexs(e)'	0	0			'EX_hexs(e)'	0	0	0	0	0	0	0	0	0	0	0	0	0	0	0	0	0	0	0	0	0	0	0	0	0	0	0	0	0	0	0	0	0	0	0	0	0	0	0	0	0	0	0	0
'EX_hg2(e)'	0	0			'EX_hg2(e)'	0	0	0	0	0	0	0	0	0	0	0	0	0	0	0	0	0	0	0	0	0	0	0	0	0	0	0	0	0	0	0	0	0	0	0	0	0	0	0	0	0	0	0	0
'EX_hxan(e)'	-2.87860932490780e-06	0			'EX_hxan(e)'	-1	-1	-1	-1	-1	-1	-1	-1	-1	-1	-1	-1	-1	-1	-1	-2.87860932490780e-06	-2.87860932490780e-06	-2.87860932490780e-06	-2.87860932490780e-06	-2.87860932490780e-06	-2.87860932490780e-06	-2.87860932490780e-06	-2.87860932490780e-06	-2.87860932490780e-06	-2.87860932490780e-06	-2.87860932490780e-06	-2.87860932490780e-06	-2.87860932490780e-06	-2.87860932490780e-06	-2.87860932490780e-06	-2.87860932490780e-06	-1	-1	-1	-1	-1	-1	-1	-1	-1	-1	-1	-1	-1
'EX_ile_L(e)'	-0.0712895795324665	-0.0712807702210643			'EX_ile_L(e)'	0	0	0	0	0	0	0	0	0	0	0	0	0	0	0	-0.0712895795324665	-0.0712895795324665	-0.0712895795324665	-0.0712895795324665	-0.0712895795324665	-0.0712895795324665	-0.0712895795324665	-0.0712895795324665	-0.0712895795324665	-0.0712895795324665	-0.0712895795324665	-0.0712895795324665	-0.0712895795324665	-0.0712895795324665	-0.0712895795324665	-0.0712895795324665	0	0	0	0	0	0	0	0	0	0	0	0	0
'EX_ins(e)'	0	2.87860622871783e-06			'EX_ins(e)'	0	0	0	0	0	0	0	0	0	0	0	0	0	0	0	0	0	0	0	0	0	0	0	0	0	0	0	0	0	0	0	0	0	0	0	0	0	0	0	0	0	0	0	0
'EX_isetac(e)'	0	0			'EX_isetac(e)'	0	0	0	0	0	0	0	0	0	0	0	0	0	0	0	0	0	0	0	0	0	0	0	0	0	0	0	0	0	0	0	0	0	0	0	0	0	0	0	0	0	0	0	0
'EX_k(e)'	-0.00454184709054517	-0.00454184367999999			'EX_k(e)'	0	0	0	0	0	0	0	0	0	0	0	0	0	0	0	-0.00454184709054517	-0.00454184709054517	-0.00454184709054517	-0.00454184709054517	-0.00454184709054517	-0.00454184709054517	-0.00454184709054517	-0.00454184709054517	-0.00454184709054517	-0.00454184709054517	-0.00454184709054517	-0.00454184709054517	-0.00454184709054517	-0.00454184709054517	-0.00454184709054517	-0.00454184709054517	0	0	0	0	0	0	0	0	0	0	0	0	0
'EX_lac_L(e)'	0	2.33487077753045e-05			'EX_lac_L(e)'	0	0	0	0	0	0	0	0	0	0	0	0	0	0	0	0	0	0	0	0	0	0	0	0	0	0	0	0	0	0	0	0	0	0	0	0	0	0	0	0	0	0	0	0
'EX_leu_L(e)'	-0.150000000000000	-0.0915889376987558			'EX_leu_L(e)'	-0.150000000000000	-0.150000000000000	-0.150000000000000	-0.150000000000000	-0.150000000000000	-0.150000000000000	-0.150000000000000	-0.150000000000000	-0.150000000000000	-0.150000000000000	-0.150000000000000	-0.150000000000000	-0.150000000000000	-0.150000000000000	-0.150000000000000	-0.150000000000000	-0.150000000000000	-0.150000000000000	-0.150000000000000	-0.150000000000000	-0.150000000000000	-0.150000000000000	-0.150000000000000	-0.150000000000000	-0.150000000000000	-0.150000000000000	-0.150000000000000	-0.150000000000000	-0.150000000000000	-0.150000000000000	-0.150000000000000	-0.150000000000000	-0.150000000000000	-0.150000000000000	-0.150000000000000	-0.150000000000000	-0.150000000000000	-0.150000000000000	-0.150000000000000	-0.150000000000000	-0.150000000000000	-0.150000000000000	-0.150000000000000	-0.150000000000000
'EX_malt(e)'	-0.0744930000000000	-0.0744914080403998			'EX_malt(e)'	-0.0744930000000000	-0.0744930000000000	-0.0744930000000000	-0.0744930000000000	-0.0744930000000000	-0.0744930000000000	-0.0744930000000000	-0.0744930000000000	-0.0744930000000000	-0.0744930000000000	-0.0744930000000000	-0.0744930000000000	-0.0744930000000000	-0.0744930000000000	-0.0744930000000000	-0.0744930000000000	-0.0744930000000000	-0.0744930000000000	-0.0744930000000000	-0.0744930000000000	-0.0744930000000000	-0.0744930000000000	-0.0744930000000000	-0.0744930000000000	-0.0744930000000000	-0.0744930000000000	-0.0744930000000000	-0.0744930000000000	-0.0744930000000000	-0.0744930000000000	-0.0744930000000000	-0.0744930000000000	-0.0744930000000000	-0.0744930000000000	-0.0744930000000000	-0.0744930000000000	-0.0744930000000000	-0.0744930000000000	-0.0744930000000000	-0.0744930000000000	-0.0744930000000000	-0.0744930000000000	-0.0744930000000000	-0.0744930000000000
'EX_melib(e)'	0	0			'EX_melib(e)'	0	0	0	0	0	0	0	0	0	0	0	0	0	0	0	0	0	0	0	0	0	0	0	0	0	0	0	0	0	0	0	0	0	0	0	0	0	0	0	0	0	0	0	0
'EX_met_D(e)'	0	0			'EX_met_D(e)'	0	0	0	0	0	0	0	0	0	0	0	0	0	0	0	0	0	0	0	0	0	0	0	0	0	0	0	0	0	0	0	0	0	0	0	0	0	0	0	0	0	0	0	0
'EX_met_L(e)'	-0.180000000000000	-0.179964976952994			'EX_met_L(e)'	-0.180000000000000	-0.180000000000000	-0.180000000000000	-0.180000000000000	-0.180000000000000	-0.180000000000000	-0.180000000000000	-0.180000000000000	-0.180000000000000	-0.180000000000000	-0.180000000000000	-0.180000000000000	-0.180000000000000	-0.180000000000000	-0.180000000000000	-0.180000000000000	-0.180000000000000	-0.180000000000000	-0.180000000000000	-0.180000000000000	-0.180000000000000	-0.180000000000000	-0.180000000000000	-0.180000000000000	-0.180000000000000	-0.180000000000000	-0.180000000000000	-0.180000000000000	-0.180000000000000	-0.180000000000000	-0.180000000000000	-0.180000000000000	-0.180000000000000	-0.180000000000000	-0.180000000000000	-0.180000000000000	-0.180000000000000	-0.180000000000000	-0.180000000000000	-0.180000000000000	-0.180000000000000	-0.180000000000000	-0.180000000000000	-0.180000000000000
'EX_metala(e)'	0	0			'EX_metala(e)'	0	0	0	0	0	0	0	0	0	0	0	0	0	0	0	0	0	0	0	0	0	0	0	0	0	0	0	0	0	0	0	0	0	0	0	0	0	0	0	0	0	0	0	0
'EX_metsox_R_L(e)'	0	0			'EX_metsox_R_L(e)'	0	0	0	0	0	0	0	0	0	0	0	0	0	0	0	0	0	0	0	0	0	0	0	0	0	0	0	0	0	0	0	0	0	0	0	0	0	0	0	0	0	0	0	0
'EX_metsox_S_L(e)'	0	0			'EX_metsox_S_L(e)'	0	0	0	0	0	0	0	0	0	0	0	0	0	0	0	0	0	0	0	0	0	0	0	0	0	0	0	0	0	0	0	0	0	0	0	0	0	0	0	0	0	0	0	0
'EX_mg2(e)'	-0.00454184709054517	-0.00454184367999999			'EX_mg2(e)'	0	0	0	0	0	0	0	0	0	0	0	0	0	0	0	-0.00454184709054517	-0.00454184709054517	-0.00454184709054517	-0.00454184709054517	-0.00454184709054517	-0.00454184709054517	-0.00454184709054517	-0.00454184709054517	-0.00454184709054517	-0.00454184709054517	-0.00454184709054517	-0.00454184709054517	-0.00454184709054517	-0.00454184709054517	-0.00454184709054517	-0.00454184709054517	0	0	0	0	0	0	0	0	0	0	0	0	0
'EX_mn2(e)'	-0.00454184709054517	-0.00454184367999999			'EX_mn2(e)'	0	0	0	0	0	0	0	0	0	0	0	0	0	0	0	-0.00454184709054517	-0.00454184709054517	-0.00454184709054517	-0.00454184709054517	-0.00454184709054517	-0.00454184709054517	-0.00454184709054517	-0.00454184709054517	-0.00454184709054517	-0.00454184709054517	-0.00454184709054517	-0.00454184709054517	-0.00454184709054517	-0.00454184709054517	-0.00454184709054517	-0.00454184709054517	0	0	0	0	0	0	0	0	0	0	0	0	0
'EX_mnl(e)'	-0.148986000000000	-0.148982313362073			'EX_mnl(e)'	-0.148986000000000	-0.148986000000000	-0.148986000000000	-0.148986000000000	-0.148986000000000	-0.148986000000000	-0.148986000000000	-0.148986000000000	-0.148986000000000	-0.148986000000000	-0.148986000000000	-0.148986000000000	-0.148986000000000	-0.148986000000000	-0.148986000000000	-0.148986000000000	-0.148986000000000	-0.148986000000000	-0.148986000000000	-0.148986000000000	-0.148986000000000	-0.148986000000000	-0.148986000000000	-0.148986000000000	-0.148986000000000	-0.148986000000000	-0.148986000000000	-0.148986000000000	-0.148986000000000	-0.148986000000000	-0.148986000000000	-0.148986000000000	-0.148986000000000	-0.148986000000000	-0.148986000000000	-0.148986000000000	-0.148986000000000	-0.148986000000000	-0.148986000000000	-0.148986000000000	-0.148986000000000	-0.148986000000000	-0.148986000000000	-0.148986000000000
'EX_mobd(e)'	0	0			'EX_mobd(e)'	0	0	0	0	0	0	0	0	0	0	0	0	0	0	0	0	0	0	0	0	0	0	0	0	0	0	0	0	0	0	0	0	0	0	0	0	0	0	0	0	0	0	0	0
'EX_mops(e)'	0	0			'EX_mops(e)'	0	0	0	0	0	0	0	0	0	0	0	0	0	0	0	0	0	0	0	0	0	0	0	0	0	0	0	0	0	0	0	0	0	0	0	0	0	0	0	0	0	0	0	0
'EX_mso3(e)'	0	0			'EX_mso3(e)'	0	0	0	0	0	0	0	0	0	0	0	0	0	0	0	0	0	0	0	0	0	0	0	0	0	0	0	0	0	0	0	0	0	0	0	0	0	0	0	0	0	0	0	0
'EX_na1(e)'	0	0			'EX_na1(e)'	0	0	0	0	0	0	0	0	0	0	0	0	0	0	0	0	0	0	0	0	0	0	0	0	0	0	0	0	0	0	0	0	0	0	0	0	0	0	0	0	0	0	0	0
'EX_nh4(e)'	7.88794187631241	8.34141296275750			'EX_nh4(e)'	0	0	0	0	0	0	0	0	0	0	0	0	0	0	0	7.88794187631241	7.88794187631241	7.88794187631241	7.88794187631241	7.88794187631241	7.88794187631241	7.88794187631241	7.88794187631241	7.88794187631241	7.88794187631241	7.88794187631241	7.88794187631241	7.88794187631241	7.88794187631241	7.88794187631241	7.88794187631241	0	0	0	0	0	0	0	0	0	0	0	0	0
'EX_no2(e)'	-1	-0.999993632170723			'EX_no2(e)'	-1	-1	-1	-1	-1	-1	-1	-1	-1	-1	-1	-1	-1	-1	-1	-1	-1	-1	-1	-1	-1	-1	-1	-1	-1	-1	-1	-1	-1	-1	-1	-1	-1	-1	-1	-1	-1	-1	-1	-1	-1	-1	-1	-1
'EX_o2(e)'	0	0			'EX_o2(e)'	0	0	0	0	0	0	0	0	0	0	0	0	0	0	0	0	0	0	0	0	0	0	0	0	0	0	0	0	0	0	0	0	0	0	0	0	0	0	0	0	0	0	0	0
'EX_orn(e)'	0.0509801424593448	0.0509823696834708			'EX_orn(e)'	-1	-1	-1	-1	-1	-1	-1	-1	-1	-1	-1	-1	-1	-1	-1	0.0509801424593448	0.0509801424593448	0.0509801424593448	0.0509801424593448	0.0509801424593448	0.0509801424593448	0.0509801424593448	0.0509801424593448	0.0509801424593448	0.0509801424593448	0.0509801424593448	0.0509801424593448	0.0509801424593448	0.0509801424593448	0.0509801424593448	0.0509801424593448	-1	-1	-1	-1	-1	-1	-1	-1	-1	-1	-1	-1	-1
'EX_pb(e)'	0	0			'EX_pb(e)'	0	0	0	0	0	0	0	0	0	0	0	0	0	0	0	0	0	0	0	0	0	0	0	0	0	0	0	0	0	0	0	0	0	0	0	0	0	0	0	0	0	0	0	0
'EX_pi(e)'	-0.268543604560723	-0.268543402902234			'EX_pi(e)'	0	0	0	0	0	0	0	0	0	0	0	0	0	0	0	-0.268543604560723	-0.268543604560723	-0.268543604560723	-0.268543604560723	-0.268543604560723	-0.268543604560723	-0.268543604560723	-0.268543604560723	-0.268543604560723	-0.268543604560723	-0.268543604560723	-0.268543604560723	-0.268543604560723	-0.268543604560723	-0.268543604560723	-0.268543604560723	0	0	0	0	0	0	0	0	0	0	0	0	0
'EX_pnto_R(e)'	-0.00908369418108956	-0.00908368735999998			'EX_pnto_R(e)'	0	0	0	0	0	0	0	0	0	0	0	0	0	0	0	-0.00908369418108956	-0.00908369418108956	-0.00908369418108956	-0.00908369418108956	-0.00908369418108956	-0.00908369418108956	-0.00908369418108956	-0.00908369418108956	-0.00908369418108956	-0.00908369418108956	-0.00908369418108956	-0.00908369418108956	-0.00908369418108956	-0.00908369418108956	-0.00908369418108956	-0.00908369418108956	0	0	0	0	0	0	0	0	0	0	0	0	0
'EX_pro_L(e)'	-0.0424493948759301	0.253637120530950			'EX_pro_L(e)'	0	0	0	0	0	0	0	0	0	0	0	0	0	0	0	-0.0424493948759301	-0.0424493948759301	-0.0424493948759301	-0.0424493948759301	-0.0424493948759301	-0.0424493948759301	-0.0424493948759301	-0.0424493948759301	-0.0424493948759301	-0.0424493948759301	-0.0424493948759301	-0.0424493948759301	-0.0424493948759301	-0.0424493948759301	-0.0424493948759301	-0.0424493948759301	0	0	0	0	0	0	0	0	0	0	0	0	0
'EX_ptrc(e)'	0	0			'EX_ptrc(e)'	0	0	0	0	0	0	0	0	0	0	0	0	0	0	0	0	0	0	0	0	0	0	0	0	0	0	0	0	0	0	0	0	0	0	0	0	0	0	0	0	0	0	0	0
'EX_rib_D(e)'	-0.178783000000000	-0.178776221331328			'EX_rib_D(e)'	-0.178783000000000	-0.178783000000000	-0.178783000000000	-0.178783000000000	-0.178783000000000	-0.178783000000000	-0.178783000000000	-0.178783000000000	-0.178783000000000	-0.178783000000000	-0.178783000000000	-0.178783000000000	-0.178783000000000	-0.178783000000000	-0.178783000000000	-0.178783000000000	-0.178783000000000	-0.178783000000000	-0.178783000000000	-0.178783000000000	-0.178783000000000	-0.178783000000000	-0.178783000000000	-0.178783000000000	-0.178783000000000	-0.178783000000000	-0.178783000000000	-0.178783000000000	-0.178783000000000	-0.178783000000000	-0.178783000000000	-0.178783000000000	-0.178783000000000	-0.178783000000000	-0.178783000000000	-0.178783000000000	-0.178783000000000	-0.178783000000000	-0.178783000000000	-0.178783000000000	-0.178783000000000	-0.178783000000000	-0.178783000000000	-0.178783000000000
'EX_ribflv(e)'	-0.00908369418109023	-0.00908276570047528			'EX_ribflv(e)'	0	0	0	0	0	0	0	0	0	0	0	0	0	0	0	-0.00908369418109023	-0.00908369418109023	-0.00908369418109023	-0.00908369418109023	-0.00908369418109023	-0.00908369418109023	-0.00908369418109023	-0.00908369418109023	-0.00908369418109023	-0.00908369418109023	-0.00908369418109023	-0.00908369418109023	-0.00908369418109023	-0.00908369418109023	-0.00908369418109023	-0.00908369418109023	0	0	0	0	0	0	0	0	0	0	0	0	0
'EX_salcn(e)'	0	0			'EX_salcn(e)'	0	0	0	0	0	0	0	0	0	0	0	0	0	0	0	0	0	0	0	0	0	0	0	0	0	0	0	0	0	0	0	0	0	0	0	0	0	0	0	0	0	0	0	0
'EX_sbt-d(e)'	0	0			'EX_sbt-d(e)'	0	0	0	0	0	0	0	0	0	0	0	0	0	0	0	0	0	0	0	0	0	0	0	0	0	0	0	0	0	0	0	0	0	0	0	0	0	0	0	0	0	0	0	0
'EX_so4(e)'	-0.00454184709054517	-0.00454184367999999			'EX_so4(e)'	0	0	0	0	0	0	0	0	0	0	0	0	0	0	0	-0.00454184709054517	-0.00454184709054517	-0.00454184709054517	-0.00454184709054517	-0.00454184709054517	-0.00454184709054517	-0.00454184709054517	-0.00454184709054517	-0.00454184709054517	-0.00454184709054517	-0.00454184709054517	-0.00454184709054517	-0.00454184709054517	-0.00454184709054517	-0.00454184709054517	-0.00454184709054517	0	0	0	0	0	0	0	0	0	0	0	0	0
'EX_spmd(e)'	0	0			'EX_spmd(e)'	0	0	0	0	0	0	0	0	0	0	0	0	0	0	0	0	0	0	0	0	0	0	0	0	0	0	0	0	0	0	0	0	0	0	0	0	0	0	0	0	0	0	0	0
'EX_sulfac(e)'	0	0			'EX_sulfac(e)'	0	0	0	0	0	0	0	0	0	0	0	0	0	0	0	0	0	0	0	0	0	0	0	0	0	0	0	0	0	0	0	0	0	0	0	0	0	0	0	0	0	0	0	0
'EX_taur(e)'	0	0			'EX_taur(e)'	0	0	0	0	0	0	0	0	0	0	0	0	0	0	0	0	0	0	0	0	0	0	0	0	0	0	0	0	0	0	0	0	0	0	0	0	0	0	0	0	0	0	0	0
'EX_thymd(e)'	-0.00223467768205499	-0.00223467600403637			'EX_thymd(e)'	0	0	0	0	0	0	0	0	0	0	0	0	0	0	0	-0.00223467768205499	-0.00223467768205499	-0.00223467768205499	-0.00223467768205499	-0.00223467768205499	-0.00223467768205499	-0.00223467768205499	-0.00223467768205499	-0.00223467768205499	-0.00223467768205499	-0.00223467768205499	-0.00223467768205499	-0.00223467768205499	-0.00223467768205499	-0.00223467768205499	-0.00223467768205499	0	0	0	0	0	0	0	0	0	0	0	0	0
'EX_trp_L(e)'	-0.0143658823075693	-0.0143658715200000			'EX_trp_L(e)'	0	0	0	0	0	0	0	0	0	0	0	0	0	0	0	-0.0143658823075693	-0.0143658823075693	-0.0143658823075693	-0.0143658823075693	-0.0143658823075693	-0.0143658823075693	-0.0143658823075693	-0.0143658823075693	-0.0143658823075693	-0.0143658823075693	-0.0143658823075693	-0.0143658823075693	-0.0143658823075693	-0.0143658823075693	-0.0143658823075693	-0.0143658823075693	0	0	0	0	0	0	0	0	0	0	0	0	0
'EX_ura(e)'	-2.65997731085932e-06	0			'EX_ura(e)'	-1	-1	-1	-1	-1	-1	-1	-1	-1	-1	-1	-1	-1	-1	-1	-2.65997731085932e-06	-2.65997731085932e-06	-2.65997731085932e-06	-2.65997731085932e-06	-2.65997731085932e-06	-2.65997731085932e-06	-2.65997731085932e-06	-2.65997731085932e-06	-2.65997731085932e-06	-2.65997731085932e-06	-2.65997731085932e-06	-2.65997731085932e-06	-2.65997731085932e-06	-2.65997731085932e-06	-2.65997731085932e-06	-2.65997731085932e-06	-1	-1	-1	-1	-1	-1	-1	-1	-1	-1	-1	-1	-1
'EX_urea(e)'	0	0			'EX_urea(e)'	0	0	0	0	0	0	0	0	0	0	0	0	0	0	0	0	0	0	0	0	0	0	0	0	0	0	0	0	0	0	0	0	0	0	0	0	0	0	0	0	0	0	0	0
'EX_uri(e)'	-0.0212844160318244	-0.0212505048089194			'EX_uri(e)'	-1	-1	-1	-1	-1	-1	-1	-1	-1	-1	-1	-1	-1	-1	-1	-0.0212844160318244	-0.0212844160318244	-0.0212844160318244	-0.0212844160318244	-0.0212844160318244	-0.0212844160318244	-0.0212844160318244	-0.0212844160318244	-0.0212844160318244	-0.0212844160318244	-0.0212844160318244	-0.0212844160318244	-0.0212844160318244	-0.0212844160318244	-0.0212844160318244	-0.0212844160318244	-1	-1	-1	-1	-1	-1	-1	-1	-1	-1	-1	-1	-1
'EX_val_L(e)'	-0.180000000000000	-0.0811059622538169			'EX_val_L(e)'	-0.180000000000000	-0.180000000000000	-0.180000000000000	-0.180000000000000	-0.180000000000000	-0.180000000000000	-0.180000000000000	-0.180000000000000	-0.180000000000000	-0.180000000000000	-0.180000000000000	-0.180000000000000	-0.180000000000000	-0.180000000000000	-0.180000000000000	-0.180000000000000	-0.180000000000000	-0.180000000000000	-0.180000000000000	-0.180000000000000	-0.180000000000000	-0.180000000000000	-0.180000000000000	-0.180000000000000	-0.180000000000000	-0.180000000000000	-0.180000000000000	-0.180000000000000	-0.180000000000000	-0.180000000000000	-0.180000000000000	-0.180000000000000	-0.180000000000000	-0.180000000000000	-0.180000000000000	-0.180000000000000	-0.180000000000000	-0.180000000000000	-0.180000000000000	-0.180000000000000	-0.180000000000000	-0.180000000000000	-0.180000000000000	-0.180000000000000
'EX_xan(e)'	-1.94572488454448e-06	0			'EX_xan(e)'	-0.810859716894943	-0.810859716894943	-0.810859716894862	-0.810859716894943	-0.810859716894872	-0.810859716894862	-0.810859716894870	-0.810859716895078	-0.810859716894959	-0.810859716894975	-0.810859716894821	-0.810859716894980	-0.810859716895110	-0.810859716895078	-0.810859716895078	-1.94572488454448e-06	-1.94572488454448e-06	-1.94572488454448e-06	-1.94572488454448e-06	-1.94572488454448e-06	-1.94572488454448e-06	-1.94572488454448e-06	-1.94572488454448e-06	-1.94572488454448e-06	-1.94572488454448e-06	-1.94572488454448e-06	-1.94572488454448e-06	-1.94572488454448e-06	-1.94572488454448e-06	-1.94572488454448e-06	-1.94572488454448e-06	-0.810859716894841	-0.810859716894841	-0.810859716894841	-0.810859716894941	-0.810859716894841	-0.810859716894941	-0.810859716894841	-0.810859716894821	-0.810859716894841	-0.810859716895078	-0.810859716895078	-0.810859716895078	-0.810859716894959
'EX_zn2(e)'	-0.00454184709054517	-0.00454184367999999			'EX_zn2(e)'	0	0	0	0	0	0	0	0	0	0	0	0	0	0	0	-0.00454184709054517	-0.00454184709054517	-0.00454184709054517	-0.00454184709054517	-0.00454184709054517	-0.00454184709054517	-0.00454184709054517	-0.00454184709054517	-0.00454184709054517	-0.00454184709054517	-0.00454184709054517	-0.00454184709054517	-0.00454184709054517	-0.00454184709054517	-0.00454184709054517	-0.00454184709054517	0	0	0	0	0	0	0	0	0	0	0	0	0
'FBA'	-8.75576313319471e-06	3.20830155249098			'FBA'	-11.6031126111096	-11.6031126111096	-11.6031126111117	-11.6031126111096	-11.6031126111117	-11.6031126111117	-11.6031126111117	-11.6031126111110	-11.6031126111117	-11.6031126111097	-11.6031126111117	-11.6031126111099	-11.6031126111105	-11.6031126111110	-11.6031126111110	-8.75576313319471e-06	-8.75576313319471e-06	-8.75576313319471e-06	-8.75576313319471e-06	-8.75576313319471e-06	-8.75576313319471e-06	-8.75576313319471e-06	-8.75576313319471e-06	-8.75576313319471e-06	-8.75576313319471e-06	-8.75576313319471e-06	-8.75576313319471e-06	-8.75576313319471e-06	-8.75576313319471e-06	-8.75576313319471e-06	-8.75576313319471e-06	-11.6031126111112	-11.6031126111112	-11.6031126111112	-11.6031126111143	-11.6031126111112	-11.6031126111143	-11.6031126111112	-11.6031126111117	-11.6031126111112	-11.6031126111110	-11.6031126111110	-11.6031126111110	-11.6031126111117
'FBA2'	-1.79965500000003	0.148986000000036			'FBA2'	-1.79965500000003	-1.79965500000003	-1.79965500000003	-1.79965500000003	-1.79965500000003	-1.79965500000003	-1.79965500000003	-1.79965500000003	-1.79965500000003	-1.79965500000003	-1.79965500000003	-1.79965500000003	-1.79965500000003	-1.79965500000003	-1.79965500000003	-1.79965500000003	-1.79965500000003	-1.79965500000003	-1.79965500000003	-1.79965500000003	-1.79965500000003	-1.79965500000003	-1.79965500000003	-1.79965500000003	-1.79965500000003	-1.79965500000003	-1.79965500000003	-1.79965500000003	-1.79965500000003	-1.79965500000003	-1.79965500000003	-1.79965500000003	-1.79965500000003	-1.79965500000003	-1.79965500000003	-1.79965500000003	-1.79965500000003	-1.79965500000003	-1.79965500000003	-1.79965500000003	-1.79965500000003	-1.79965500000003	-1.79965500000003	-1.79965500000003
'FBA3'	0	1.25966930825609			'FBA3'	0	0	0	0	0	0	0	0	0	0	0	0	0	0	0	0	0	0	0	0	0	0	0	0	0	0	0	0	0	0	0	0	0	0	0	0	0	0	0	0	0	0	0	0
'FBP'	0	8.75576243852816e-06			'FBP'	0	0	0	0	0	0	0	0	0	0	0	0	0	0	0	0	0	0	0	0	0	0	0	0	0	0	0	0	0	0	0	0	0	0	0	0	0	0	0	0	0	0	0	0
'FDH2'	0	0			'FDH2'	0	0	0	0	0	0	0	0	0	0	0	0	0	0	0	0	0	0	0	0	0	0	0	0	0	0	0	0	0	0	0	0	0	0	0	0	0	0	0	0	0	0	0	0
'FE2abc'	0.00454184368000000	0.00454184709054514			'FE2abc'	0	0	0	0	0	0	0	0	0	0	0	0	0	0	0	0.00454184368000000	0.00454184368000000	0.00454184368000000	0.00454184368000000	0.00454184368000000	0.00454184368000000	0.00454184368000000	0.00454184368000000	0.00454184368000000	0.00454184368000000	0.00454184368000000	0.00454184368000000	0.00454184368000000	0.00454184368000000	0.00454184368000000	0.00454184368000000	0	0	0	0	0	0	0	0	0	0	0	0	0
'FE3abc'	0.00454184368000000	0.00454184709054514			'FE3abc'	0	0	0	0	0	0	0	0	0	0	0	0	0	0	0	0.00454184368000000	0.00454184368000000	0.00454184368000000	0.00454184368000000	0.00454184368000000	0.00454184368000000	0.00454184368000000	0.00454184368000000	0.00454184368000000	0.00454184368000000	0.00454184368000000	0.00454184368000000	0.00454184368000000	0.00454184368000000	0.00454184368000000	0.00454184368000000	0	0	0	0	0	0	0	0	0	0	0	0	0
'FEDCabc'	0	0			'FEDCabc'	0	0	0	0	0	0	0	0	0	0	0	0	0	0	0	0	0	0	0	0	0	0	0	0	0	0	0	0	0	0	0	0	0	0	0	0	0	0	0	0	0	0	0	0
'FFSD'	0	0			'FFSD'	0	0	0	0	0	0	0	0	0	0	0	0	0	0	0	0	0	0	0	0	0	0	0	0	0	0	0	0	0	0	0	0	0	0	0	0	0	0	0	0	0	0	0	0
'FMNAT'	0.00454184368000000	0.00454184709054514			'FMNAT'	0	0	0	0	0	0	0	0	0	0	0	0	0	0	0	0.00454184368000000	0.00454184368000000	0.00454184368000000	0.00454184368000000	0.00454184368000000	0.00454184368000000	0.00454184368000000	0.00454184368000000	0.00454184368000000	0.00454184368000000	0.00454184368000000	0.00454184368000000	0.00454184368000000	0.00454184368000000	0.00454184368000000	0.00454184368000000	0	0	0	0	0	0	0	0	0	0	0	0	0
'FOLD3'	0	0			'FOLD3'	0	0	0	0	0	0	0	0	0	0	0	0	0	0	0	0	0	0	0	0	0	0	0	0	0	0	0	0	0	0	0	0	0	0	0	0	0	0	0	0	0	0	0	0
'FORTHFC'	0.128385535198845	0.128398315553795			'FORTHFC'	0	0	0	0	0	0	0	0	0	0	0	0	0	0	0	0.128385535198845	0.128385535198845	0.128385535198845	0.128385535198845	0.128385535198845	0.128385535198845	0.128385535198845	0.128385535198845	0.128385535198845	0.128385535198845	0.128385535198845	0.128385535198845	0.128385535198845	0.128385535198845	0.128385535198845	0.128385535198845	0	0	0	0	0	0	0	0	0	0	0	0	0
'FORt2r'	-10.9553219456932	-10.9552518995340			'FORt2r'	-12.0359083333332	-12.0359083333332	-12.0359083333333	-12.0359083333332	-12.0359083333333	-12.0359083333333	-12.0359083333333	-12.0359083333336	-12.0359083333332	-12.0359083333333	-12.0359083333336	-12.0359083333333	-12.0359083333336	-12.0359083333336	-12.0359083333336	-10.9553219456932	-10.9553219456932	-10.9553219456932	-10.9553219456932	-10.9553219456932	-10.9553219456932	-10.9553219456932	-10.9553219456932	-10.9553219456932	-10.9553219456932	-10.9553219456932	-10.9553219456932	-10.9553219456932	-10.9553219456932	-10.9553219456932	-10.9553219456932	-12.0359083333334	-12.0359083333334	-12.0359083333333	-12.0359083333332	-12.0359083333333	-12.0359083333332	-12.0359083333333	-12.0359083333336	-12.0359083333333	-12.0359083333336	-12.0359083333336	-12.0359083333336	-12.0359083333332
'FPGS7'	0	0			'FPGS7'	0	0	0	0	0	0	0	0	0	0	0	0	0	0	0	0	0	0	0	0	0	0	0	0	0	0	0	0	0	0	0	0	0	0	0	0	0	0	0	0	0	0	0	0
'FPGS_tm'	0	0			'FPGS_tm'	0	0	0	0	0	0	0	0	0	0	0	0	0	0	0	0	0	0	0	0	0	0	0	0	0	0	0	0	0	0	0	0	0	0	0	0	0	0	0	0	0	0	0	0
'FRTT'	0	0			'FRTT'	0	0	0	0	0	0	0	0	0	0	0	0	0	0	0	0	0	0	0	0	0	0	0	0	0	0	0	0	0	0	0	0	0	0	0	0	0	0	0	0	0	0	0	0
'FRUK'	0	1.94864100000000			'FRUK'	0	0	0	0	0	0	0	0	0	0	0	0	0	0	0	0	0	0	0	0	0	0	0	0	0	0	0	0	0	0	0	0	0	0	0	0	0	0	0	0	0	0	0	0
'FRUpts'	0.148982816081749	0.148986000000000			'FRUpts'	0	0	0	0	0	0	0	0	0	0	0	0	0	0	0	0.148982816081749	0.148982816081749	0.148982816081749	0.148982816081749	0.148982816081749	0.148982816081749	0.148982816081749	0.148982816081749	0.148982816081749	0.148982816081749	0.148982816081749	0.148982816081749	0.148982816081749	0.148982816081749	0.148982816081749	0.148982816081749	0	0	0	0	0	0	0	0	0	0	0	0	0
'FTHFCL'	0	0			'FTHFCL'	0	0	0	0	0	0	0	0	0	0	0	0	0	0	0	0	0	0	0	0	0	0	0	0	0	0	0	0	0	0	0	0	0	0	0	0	0	0	0	0	0	0	0	0
'FTHFL'	0	1.75115245844015e-05			'FTHFL'	0	0	0	0	0	0	0	0	0	0	0	0	0	0	0	0	0	0	0	0	0	0	0	0	0	0	0	0	0	0	0	0	0	0	0	0	0	0	0	0	0	0	0	0
'FUM'	0.371782991180226	0.371805756183448			'FUM'	0	0	0	0	0	0	0	0	0	0	0	0	0	0	0	0.371782991180226	0.371782991180226	0.371782991180226	0.371782991180226	0.371782991180226	0.371782991180226	0.371782991180226	0.371782991180226	0.371782991180226	0.371782991180226	0.371782991180226	0.371782991180226	0.371782991180226	0.371782991180226	0.371782991180226	0.371782991180226	0	0	0	0	0	0	0	0	0	0	0	0	0
'G1PACT'	0.118969811840000	0.118969901176389			'G1PACT'	0	0	0	0	0	0	0	0	0	0	0	0	0	0	0	0.118969811840000	0.118969811840000	0.118969811840000	0.118969811840000	0.118969811840000	0.118969811840000	0.118969811840000	0.118969811840000	0.118969811840000	0.118969811840000	0.118969811840000	0.118969811840000	0.118969811840000	0.118969811840000	0.118969811840000	0.118969811840000	0	0	0	0	0	0	0	0	0	0	0	0	0
'G1SAT'	0	0			'G1SAT'	0	0	0	0	0	0	0	0	0	0	0	0	0	0	0	0	0	0	0	0	0	0	0	0	0	0	0	0	0	0	0	0	0	0	0	0	0	0	0	0	0	0	0	0
'G3PAT120'	0	5.83717399971207e-06			'G3PAT120'	0	0	0	0	0	0	0	0	0	0	0	0	0	0	0	0	0	0	0	0	0	0	0	0	0	0	0	0	0	0	0	0	0	0	0	0	0	0	0	0	0	0	0	0
'G3PAT140'	0	1000			'G3PAT140'	0	0	0	0	0	0	0	0	0	0	0	0	0	0	0	0	0	0	0	0	0	0	0	0	0	0	0	0	0	0	0	0	0	0	0	0	0	0	0	0	0	0	0	0
'G3PAT141'	0	0			'G3PAT141'	0	0	0	0	0	0	0	0	0	0	0	0	0	0	0	0	0	0	0	0	0	0	0	0	0	0	0	0	0	0	0	0	0	0	0	0	0	0	0	0	0	0	0	0
'G3PAT160'	0	0			'G3PAT160'	0	0	0	0	0	0	0	0	0	0	0	0	0	0	0	0	0	0	0	0	0	0	0	0	0	0	0	0	0	0	0	0	0	0	0	0	0	0	0	0	0	0	0	0
'G3PAT161'	0	0			'G3PAT161'	0	0	0	0	0	0	0	0	0	0	0	0	0	0	0	0	0	0	0	0	0	0	0	0	0	0	0	0	0	0	0	0	0	0	0	0	0	0	0	0	0	0	0	0
'G3PAT180'	0	0			'G3PAT180'	0	0	0	0	0	0	0	0	0	0	0	0	0	0	0	0	0	0	0	0	0	0	0	0	0	0	0	0	0	0	0	0	0	0	0	0	0	0	0	0	0	0	0	0
'G3PAT181'	0	0			'G3PAT181'	0	0	0	0	0	0	0	0	0	0	0	0	0	0	0	0	0	0	0	0	0	0	0	0	0	0	0	0	0	0	0	0	0	0	0	0	0	0	0	0	0	0	0	0
'G3PATAI15'	0	0			'G3PATAI15'	0	0	0	0	0	0	0	0	0	0	0	0	0	0	0	0	0	0	0	0	0	0	0	0	0	0	0	0	0	0	0	0	0	0	0	0	0	0	0	0	0	0	0	0
'G3PATAI17'	0	0			'G3PATAI17'	0	0	0	0	0	0	0	0	0	0	0	0	0	0	0	0	0	0	0	0	0	0	0	0	0	0	0	0	0	0	0	0	0	0	0	0	0	0	0	0	0	0	0	0
'G3PATI14'	0	0			'G3PATI14'	0	0	0	0	0	0	0	0	0	0	0	0	0	0	0	0	0	0	0	0	0	0	0	0	0	0	0	0	0	0	0	0	0	0	0	0	0	0	0	0	0	0	0	0
'G3PATI15'	0	0			'G3PATI15'	0	0	0	0	0	0	0	0	0	0	0	0	0	0	0	0	0	0	0	0	0	0	0	0	0	0	0	0	0	0	0	0	0	0	0	0	0	0	0	0	0	0	0	0
'G3PATI16'	0	0			'G3PATI16'	0	0	0	0	0	0	0	0	0	0	0	0	0	0	0	0	0	0	0	0	0	0	0	0	0	0	0	0	0	0	0	0	0	0	0	0	0	0	0	0	0	0	0	0
'G3PATI17'	0	0			'G3PATI17'	0	0	0	0	0	0	0	0	0	0	0	0	0	0	0	0	0	0	0	0	0	0	0	0	0	0	0	0	0	0	0	0	0	0	0	0	0	0	0	0	0	0	0	0
'G3PD1'	-1000	1000			'G3PD1'	-1000	-1000	-1000	-1000	-1000	-1000	-1000	-1000	-1000	-1000	-1000	-1000	-1000	-1000	-1000	-1000	-1000	-1000	-1000	-1000	-1000	-1000	-1000	-1000	-1000	-1000	-1000	-1000	-1000	-1000	-1000	-1000	-1000	-1000	-1000	-1000	-1000	-1000	-1000	-1000	-1000	-1000	-1000	-1000
'G3PD2'	-1000	1000			'G3PD2'	-1000	-1000	-1000	-1000	-1000	-1000	-1000	-1000	-1000	-1000	-1000	-1000	-1000	-1000	-1000	-1000	-1000	-1000	-1000	-1000	-1000	-1000	-1000	-1000	-1000	-1000	-1000	-1000	-1000	-1000	-1000	-1000	-1000	-1000	-1000	-1000	-1000	-1000	-1000	-1000	-1000	-1000	-1000	-1000
'G5SADs'	0	0.296086483530985			'G5SADs'	0	0	0	0	0	0	0	0	0	0	0	0	0	0	0	0	0	0	0	0	0	0	0	0	0	0	0	0	0	0	0	0	0	0	0	0	0	0	0	0	0	0	0	0
'G5SDr'	0	0.296086483530985			'G5SDr'	0	0	0	0	0	0	0	0	0	0	0	0	0	0	0	0	0	0	0	0	0	0	0	0	0	0	0	0	0	0	0	0	0	0	0	0	0	0	0	0	0	0	0	0
'G6PI'	-999.590086382513	1000			'G6PI'	-1000	-1000	-1000	-1000	-1000	-1000	-1000	-1000	-1000	-1000	-1000	-1000	-1000	-1000	-1000	-999.590086382513	-999.590086382513	-999.590086382513	-999.590086382513	-999.590086382513	-999.590086382513	-999.590086382513	-999.590086382513	-999.590086382513	-999.590086382513	-999.590086382513	-999.590086382513	-999.590086382513	-999.590086382513	-999.590086382513	-999.590086382513	-1000	-1000	-1000	-1000	-1000	-1000	-1000	-1000	-1000	-1000	-1000	-1000	-1000
'G6PI3'	-999.590086382513	1000			'G6PI3'	-1000	-1000	-1000	-1000	-1000	-1000	-1000	-1000	-1000	-1000	-1000	-1000	-1000	-1000	-1000	-999.590086382513	-999.590086382513	-999.590086382513	-999.590086382513	-999.590086382513	-999.590086382513	-999.590086382513	-999.590086382513	-999.590086382513	-999.590086382513	-999.590086382513	-999.590086382513	-999.590086382513	-999.590086382513	-999.590086382513	-999.590086382513	-1000	-1000	-1000	-1000	-1000	-1000	-1000	-1000	-1000	-1000	-1000	-1000	-1000
'GALU'	0.111534198599998	0.111534282352864			'GALU'	0	0	0	0	0	0	0	0	0	0	0	0	0	0	0	0.111534198599998	0.111534198599998	0.111534198599998	0.111534198599998	0.111534198599998	0.111534198599998	0.111534198599998	0.111534198599998	0.111534198599998	0.111534198599998	0.111534198599998	0.111534198599998	0.111534198599998	0.111534198599998	0.111534198599998	0.111534198599998	0	0	0	0	0	0	0	0	0	0	0	0	0
'GAPD'	4.17926495875850	4.17929998187049			'GAPD'	-3.12089734939752	-3.12089734939752	-3.12089734939752	-3.12089734939752	-3.12089734939752	-3.12089734939752	-3.12089734939752	-3.12089734939764	-3.12089734939764	-3.12089734939764	-3.12089734939775	-3.12089734939764	-3.12089734939775	-3.12089734939764	-3.12089734939764	4.17926495875850	4.17926495875850	4.17926495875850	4.17926495875850	4.17926495875850	4.17926495875850	4.17926495875850	4.17926495875850	4.17926495875850	4.17926495875850	4.17926495875850	4.17926495875850	4.17926495875850	4.17926495875850	4.17926495875850	4.17926495875850	-3.12089734939775	-3.12089734939775	-3.12089734939775	-3.12089734939752	-3.12089734939775	-3.12089734939752	-3.12089734939775	-3.12089734939775	-3.12089734939775	-3.12089734939764	-3.12089734939764	-3.12089734939764	-3.12089734939764
'GARFTi'	0	7.69737151546260e-07			'GARFTi'	0	0	0	0	0	0	0	0	0	0	0	0	0	0	0	0	0	0	0	0	0	0	0	0	0	0	0	0	0	0	0	0	0	0	0	0	0	0	0	0	0	0	0	0
'GCCb'	0	0			'GCCb'	0	0	0	0	0	0	0	0	0	0	0	0	0	0	0	0	0	0	0	0	0	0	0	0	0	0	0	0	0	0	0	0	0	0	0	0	0	0	0	0	0	0	0	0
'GCCc'	0	0			'GCCc'	0	0	0	0	0	0	0	0	0	0	0	0	0	0	0	0	0	0	0	0	0	0	0	0	0	0	0	0	0	0	0	0	0	0	0	0	0	0	0	0	0	0	0	0
'GF6PTA'	0.118969811840000	0.118969901176389			'GF6PTA'	0	0	0	0	0	0	0	0	0	0	0	0	0	0	0	0.118969811840000	0.118969811840000	0.118969811840000	0.118969811840000	0.118969811840000	0.118969811840000	0.118969811840000	0.118969811840000	0.118969811840000	0.118969811840000	0.118969811840000	0.118969811840000	0.118969811840000	0.118969811840000	0.118969811840000	0.118969811840000	0	0	0	0	0	0	0	0	0	0	0	0	0
'GGTA'	0	0			'GGTA'	0	0	0	0	0	0	0	0	0	0	0	0	0	0	0	0	0	0	0	0	0	0	0	0	0	0	0	0	0	0	0	0	0	0	0	0	0	0	0	0	0	0	0	0
'GGTT'	0	0			'GGTT'	0	0	0	0	0	0	0	0	0	0	0	0	0	0	0	0	0	0	0	0	0	0	0	0	0	0	0	0	0	0	0	0	0	0	0	0	0	0	0	0	0	0	0	0
'GHMT2r'	-0.128414721097670	-0.128385535209532			'GHMT2r'	-5.58699166666668	-5.58699166666656	-5.58699166666656	-5.58699166666668	-5.58699166666656	-5.58699166666656	-5.58699166666656	-5.58699166666668	-5.58699166666679	-5.58699166666690	-5.58699166666679	-5.58699166666645	-5.58699166666668	-5.58699166666668	-5.58699166666668	-0.128414721097670	-0.128414721097670	-0.128414721097670	-0.128414721097670	-0.128414721097670	-0.128414721097670	-0.128414721097670	-0.128414721097670	-0.128414721097670	-0.128414721097670	-0.128414721097670	-0.128414721097670	-0.128414721097670	-0.128414721097670	-0.128414721097670	-0.128414721097670	-5.58699166666679	-5.58699166666679	-5.58699166666679	-5.58699166666668	-5.58699166666679	-5.58699166666668	-5.58699166666679	-5.58699166666679	-5.58699166666679	-5.58699166666668	-5.58699166666668	-5.58699166666668	-5.58699166666679
'GK1'	-999.982905892156	1000			'GK1'	-1000	-1000	-1000	-1000	-1000	-1000	-1000	-1000	-1000	-1000	-1000	-1000	-1000	-1000	-1000	-999.982905892156	-999.982905892156	-999.982905892156	-999.982905892156	-999.982905892156	-999.982905892156	-999.982905892156	-999.982905892156	-999.982905892156	-999.982905892156	-999.982905892156	-999.982905892156	-999.982905892156	-999.982905892156	-999.982905892156	-999.982905892156	-1000	-1000	-1000	-1000	-1000	-1000	-1000	-1000	-1000	-1000	-1000	-1000	-1000
'GK2'	-999.982905892156	1000			'GK2'	-1000	-1000	-1000	-1000	-1000	-1000	-1000	-1000	-1000	-1000	-1000	-1000	-1000	-1000	-1000	-999.982905892156	-999.982905892156	-999.982905892156	-999.982905892156	-999.982905892156	-999.982905892156	-999.982905892156	-999.982905892156	-999.982905892156	-999.982905892156	-999.982905892156	-999.982905892156	-999.982905892156	-999.982905892156	-999.982905892156	-999.982905892156	-1000	-1000	-1000	-1000	-1000	-1000	-1000	-1000	-1000	-1000	-1000	-1000	-1000
'GLCP3'	1.47003856199535	1.47007358505141			'GLCP3'	0	0	0	0	0	0	0	0	0	0	0	0	0	0	0	1.47003856199535	1.47003856199535	1.47003856199535	1.47003856199535	1.47003856199535	1.47003856199535	1.47003856199535	1.47003856199535	1.47003856199535	1.47003856199535	1.47003856199535	1.47003856199535	1.47003856199535	1.47003856199535	1.47003856199535	1.47003856199535	0	0	0	0	0	0	0	0	0	0	0	0	0
'GLCS3'	1.47003856199535	1.47007358505141			'GLCS3'	0	0	0	0	0	0	0	0	0	0	0	0	0	0	0	1.47003856199535	1.47003856199535	1.47003856199535	1.47003856199535	1.47003856199535	1.47003856199535	1.47003856199535	1.47003856199535	1.47003856199535	1.47003856199535	1.47003856199535	1.47003856199535	1.47003856199535	1.47003856199535	1.47003856199535	1.47003856199535	0	0	0	0	0	0	0	0	0	0	0	0	0
'GLCabc'	0	8.75576507652909e-06			'GLCabc'	0	0	0	0	0	0	0	0	0	0	0	0	0	0	0	0	0	0	0	0	0	0	0	0	0	0	0	0	0	0	0	0	0	0	0	0	0	0	0	0	0	0	0	0
'GLCpts'	0.148977244231181	0.148986000000000			'GLCpts'	0	0	0	0	0	0	0	0	0	0	0	0	0	0	0	0.148977244231181	0.148977244231181	0.148977244231181	0.148977244231181	0.148977244231181	0.148977244231181	0.148977244231181	0.148977244231181	0.148977244231181	0.148977244231181	0.148977244231181	0.148977244231181	0.148977244231181	0.148977244231181	0.148977244231181	0.148977244231181	0	0	0	0	0	0	0	0	0	0	0	0	0
'GLGC'	1.47003856199540	1.47007358505136			'GLGC'	0	0	0	0	0	0	0	0	0	0	0	0	0	0	0	1.47003856199540	1.47003856199540	1.47003856199540	1.47003856199540	1.47003856199540	1.47003856199540	1.47003856199540	1.47003856199540	1.47003856199540	1.47003856199540	1.47003856199540	1.47003856199540	1.47003856199540	1.47003856199540	1.47003856199540	1.47003856199540	0	0	0	0	0	0	0	0	0	0	0	0	0
'GLNS'	0	8.75575849773255e-06			'GLNS'	0	0	0	0	0	0	0	0	0	0	0	0	0	0	0	0	0	0	0	0	0	0	0	0	0	0	0	0	0	0	0	0	0	0	0	0	0	0	0	0	0	0	0	0
'GLNSP1'	0	0			'GLNSP1'	0	0	0	0	0	0	0	0	0	0	0	0	0	0	0	0	0	0	0	0	0	0	0	0	0	0	0	0	0	0	0	0	0	0	0	0	0	0	0	0	0	0	0	0
'GLNSP2'	0	0			'GLNSP2'	0	0	0	0	0	0	0	0	0	0	0	0	0	0	0	0	0	0	0	0	0	0	0	0	0	0	0	0	0	0	0	0	0	0	0	0	0	0	0	0	0	0	0	0
'GLNSP3'	0	0			'GLNSP3'	0	0	0	0	0	0	0	0	0	0	0	0	0	0	0	0	0	0	0	0	0	0	0	0	0	0	0	0	0	0	0	0	0	0	0	0	0	0	0	0	0	0	0	0
'GLU5K'	0	0.296086483530929			'GLU5K'	0	0	0	0	0	0	0	0	0	0	0	0	0	0	0	0	0	0	0	0	0	0	0	0	0	0	0	0	0	0	0	0	0	0	0	0	0	0	0	0	0	0	0	0
'GLUDxi'	0	1000			'GLUDxi'	0	0	0	0	0	0	0	0	0	0	0	0	0	0	0	0	0	0	0	0	0	0	0	0	0	0	0	0	0	0	0	0	0	0	0	0	0	0	0	0	0	0	0	0
'GLUDy'	-996.530507732141	3.78384834606891			'GLUDy'	-1000	-1000	-1000	-1000	-1000	-1000	-1000	-1000	-1000	-1000	-1000	-1000	-1000	-1000	-1000	-996.530507732141	-996.530507732141	-996.530507732141	-996.530507732141	-996.530507732141	-996.530507732141	-996.530507732141	-996.530507732141	-996.530507732141	-996.530507732141	-996.530507732141	-996.530507732141	-996.530507732141	-996.530507732141	-996.530507732141	-996.530507732141	-1000	-1000	-1000	-1000	-1000	-1000	-1000	-1000	-1000	-1000	-1000	-1000	-1000
'GLUFORT'	-0.128398315553795	-0.128385535198845			'GLUFORT'	-1.47202819747929	-1.47202819747906	-1.47202819747918	-1.47202819747929	-1.47202819747929	-1.47202819747918	-1.47202819747918	-1.47202819747895	-1.47202819747918	-1.47202819747895	-1.47202819747895	-1.47202819747895	-1.47202819747929	-1.47202819747895	-1.47202819747895	-0.128398315553795	-0.128398315553795	-0.128398315553795	-0.128398315553795	-0.128398315553795	-0.128398315553795	-0.128398315553795	-0.128398315553795	-0.128398315553795	-0.128398315553795	-0.128398315553795	-0.128398315553795	-0.128398315553795	-0.128398315553795	-0.128398315553795	-0.128398315553795	-1.47202819747940	-1.47202819747940	-1.47202819747940	-1.47202819747918	-1.47202819747940	-1.47202819747918	-1.47202819747940	-1.47202819747895	-1.47202819747940	-1.47202819747895	-1.47202819747895	-1.47202819747895	-1.47202819747918
'GLUOX'	0.00776690307372974	1000			'GLUOX'	-11.7831126111120	-11.7831126111131	-11.7831126111111	-11.7831126111121	-11.7831126111114	-11.7831126111111	-11.7831126111114	-11.7831126111121	-11.7831126111107	-11.7831126111101	-11.7831126111120	-11.7831126111115	-11.7831126111107	-11.7831126111121	-11.7831126111121	0.00776690307372974	0.00776690307372974	0.00776690307372974	0.00776690307372974	0.00776690307372974	0.00776690307372974	0.00776690307372974	0.00776690307372974	0.00776690307372974	0.00776690307372974	0.00776690307372974	0.00776690307372974	0.00776690307372974	0.00776690307372974	0.00776690307372974	0.00776690307372974	-11.7831126111111	-11.7831126111111	-11.7831126111111	-11.7831126111112	-11.7831126111111	-11.7831126111112	-11.7831126111111	-11.7831126111120	-11.7831126111111	-11.7831126111121	-11.7831126111121	-11.7831126111121	-11.7831126111107
'GLUPRT'	0	7.69737151546260e-07			'GLUPRT'	0	0	0	0	0	0	0	0	0	0	0	0	0	0	0	0	0	0	0	0	0	0	0	0	0	0	0	0	0	0	0	0	0	0	0	0	0	0	0	0	0	0	0	0
'GLUR'	-0.00371780941179622	-0.00371780661998855			'GLUR'	0	0	0	0	0	0	0	0	0	0	0	0	0	0	0	-0.00371780941179622	-0.00371780941179622	-0.00371780941179622	-0.00371780941179622	-0.00371780941179622	-0.00371780941179622	-0.00371780941179622	-0.00371780941179622	-0.00371780941179622	-0.00371780941179622	-0.00371780941179622	-0.00371780941179622	-0.00371780941179622	-0.00371780941179622	-0.00371780941179622	-0.00371780941179622	0	0	0	0	0	0	0	0	0	0	0	0	0
'GLUTRR'	0	0			'GLUTRR'	0	0	0	0	0	0	0	0	0	0	0	0	0	0	0	0	0	0	0	0	0	0	0	0	0	0	0	0	0	0	0	0	0	0	0	0	0	0	0	0	0	0	0	0
'GLUTRS'	0	0			'GLUTRS'	0	0	0	0	0	0	0	0	0	0	0	0	0	0	0	0	0	0	0	0	0	0	0	0	0	0	0	0	0	0	0	0	0	0	0	0	0	0	0	0	0	0	0	0
'GLUt2r'	-999.259027187626	0.179999999999950			'GLUt2r'	-1000	-1000	-1000	-1000	-1000	-1000	-1000	-1000	-1000	-1000	-1000	-1000	-1000	-1000	-1000	-999.259027187626	-999.259027187626	-999.259027187626	-999.259027187626	-999.259027187626	-999.259027187626	-999.259027187626	-999.259027187626	-999.259027187626	-999.259027187626	-999.259027187626	-999.259027187626	-999.259027187626	-999.259027187626	-999.259027187626	-999.259027187626	-1000	-1000	-1000	-1000	-1000	-1000	-1000	-1000	-1000	-1000	-1000	-1000	-1000
'GLXO1'	0	0			'GLXO1'	0	0	0	0	0	0	0	0	0	0	0	0	0	0	0	0	0	0	0	0	0	0	0	0	0	0	0	0	0	0	0	0	0	0	0	0	0	0	0	0	0	0	0	0
'GLYASN1c'	0	0			'GLYASN1c'	0	0	0	0	0	0	0	0	0	0	0	0	0	0	0	0	0	0	0	0	0	0	0	0	0	0	0	0	0	0	0	0	0	0	0	0	0	0	0	0	0	0	0	0
'GLYASNabc'	0	0			'GLYASNabc'	0	0	0	0	0	0	0	0	0	0	0	0	0	0	0	0	0	0	0	0	0	0	0	0	0	0	0	0	0	0	0	0	0	0	0	0	0	0	0	0	0	0	0	0
'GLYASP1c'	0	0			'GLYASP1c'	0	0	0	0	0	0	0	0	0	0	0	0	0	0	0	0	0	0	0	0	0	0	0	0	0	0	0	0	0	0	0	0	0	0	0	0	0	0	0	0	0	0	0	0
'GLYASPabc'	0	0			'GLYASPabc'	0	0	0	0	0	0	0	0	0	0	0	0	0	0	0	0	0	0	0	0	0	0	0	0	0	0	0	0	0	0	0	0	0	0	0	0	0	0	0	0	0	0	0	0
'GLYBabc'	0	1.16743464590436e-05			'GLYBabc'	0	0	0	0	0	0	0	0	0	0	0	0	0	0	0	0	0	0	0	0	0	0	0	0	0	0	0	0	0	0	0	0	0	0	0	0	0	0	0	0	0	0	0	0
'GLYBt2r'	-1.16743464104729e-05	0			'GLYBt2r'	-15.4708168148144	-15.4708168148148	-15.4708168148152	-15.4708168148144	-15.4708168148148	-15.4708168148152	-15.4708168148152	-15.4708168148155	-15.4708168148153	-15.4708168148156	-15.4708168148168	-15.4708168148144	-15.4708168148120	-15.4708168148155	-15.4708168148155	-1.16743464104729e-05	-1.16743464104729e-05	-1.16743464104729e-05	-1.16743464104729e-05	-1.16743464104729e-05	-1.16743464104729e-05	-1.16743464104729e-05	-1.16743464104729e-05	-1.16743464104729e-05	-1.16743464104729e-05	-1.16743464104729e-05	-1.16743464104729e-05	-1.16743464104729e-05	-1.16743464104729e-05	-1.16743464104729e-05	-1.16743464104729e-05	-15.4708168148129	-15.4708168148129	-15.4708168148125	-15.4708168148156	-15.4708168148125	-15.4708168148156	-15.4708168148125	-15.4708168148168	-15.4708168148125	-15.4708168148155	-15.4708168148155	-15.4708168148155	-15.4708168148153
'GLYCDx'	0	0			'GLYCDx'	0	0	0	0	0	0	0	0	0	0	0	0	0	0	0	0	0	0	0	0	0	0	0	0	0	0	0	0	0	0	0	0	0	0	0	0	0	0	0	0	0	0	0	0
'GLYCTO1'	0	0			'GLYCTO1'	0	0	0	0	0	0	0	0	0	0	0	0	0	0	0	0	0	0	0	0	0	0	0	0	0	0	0	0	0	0	0	0	0	0	0	0	0	0	0	0	0	0	0	0
'GLYCTO2'	0	0			'GLYCTO2'	0	0	0	0	0	0	0	0	0	0	0	0	0	0	0	0	0	0	0	0	0	0	0	0	0	0	0	0	0	0	0	0	0	0	0	0	0	0	0	0	0	0	0	0
'GLYCTO3'	0	0			'GLYCTO3'	0	0	0	0	0	0	0	0	0	0	0	0	0	0	0	0	0	0	0	0	0	0	0	0	0	0	0	0	0	0	0	0	0	0	0	0	0	0	0	0	0	0	0	0
'GLYCTO4'	0	0			'GLYCTO4'	0	0	0	0	0	0	0	0	0	0	0	0	0	0	0	0	0	0	0	0	0	0	0	0	0	0	0	0	0	0	0	0	0	0	0	0	0	0	0	0	0	0	0	0
'GLYCYSabc'	0	0			'GLYCYSabc'	0	0	0	0	0	0	0	0	0	0	0	0	0	0	0	0	0	0	0	0	0	0	0	0	0	0	0	0	0	0	0	0	0	0	0	0	0	0	0	0	0	0	0	0
'GLYCt'	-1.79965500000003	-1.79964624423542			'GLYCt'	-1.79965500000003	-1.79965500000003	-1.79965500000003	-1.79965500000003	-1.79965500000003	-1.79965500000003	-1.79965500000003	-1.79965500000003	-1.79965500000003	-1.79965500000003	-1.79965500000003	-1.79965500000003	-1.79965500000003	-1.79965500000003	-1.79965500000003	-1.79965500000003	-1.79965500000003	-1.79965500000003	-1.79965500000003	-1.79965500000003	-1.79965500000003	-1.79965500000003	-1.79965500000003	-1.79965500000003	-1.79965500000003	-1.79965500000003	-1.79965500000003	-1.79965500000003	-1.79965500000003	-1.79965500000003	-1.79965500000003	-1.79965500000003	-1.79965500000003	-1.79965500000003	-1.79965500000003	-1.79965500000003	-1.79965500000003	-1.79965500000003	-1.79965500000003	-1.79965500000003	-1.79965500000003	-1.79965500000003	-1.79965500000003	-1.79965500000003
'GLYGLN1c'	0	0			'GLYGLN1c'	0	0	0	0	0	0	0	0	0	0	0	0	0	0	0	0	0	0	0	0	0	0	0	0	0	0	0	0	0	0	0	0	0	0	0	0	0	0	0	0	0	0	0	0
'GLYGLNabc'	0	0			'GLYGLNabc'	0	0	0	0	0	0	0	0	0	0	0	0	0	0	0	0	0	0	0	0	0	0	0	0	0	0	0	0	0	0	0	0	0	0	0	0	0	0	0	0	0	0	0	0
'GLYGLU1c'	0	0			'GLYGLU1c'	0	0	0	0	0	0	0	0	0	0	0	0	0	0	0	0	0	0	0	0	0	0	0	0	0	0	0	0	0	0	0	0	0	0	0	0	0	0	0	0	0	0	0	0
'GLYGLUabc'	0	0			'GLYGLUabc'	0	0	0	0	0	0	0	0	0	0	0	0	0	0	0	0	0	0	0	0	0	0	0	0	0	0	0	0	0	0	0	0	0	0	0	0	0	0	0	0	0	0	0	0
'GLYK'	0	1.94864100000000			'GLYK'	0	0	0	0	0	0	0	0	0	0	0	0	0	0	0	0	0	0	0	0	0	0	0	0	0	0	0	0	0	0	0	0	0	0	0	0	0	0	0	0	0	0	0	0
'GLYLEUHYDROc'	0	0			'GLYLEUHYDROc'	0	0	0	0	0	0	0	0	0	0	0	0	0	0	0	0	0	0	0	0	0	0	0	0	0	0	0	0	0	0	0	0	0	0	0	0	0	0	0	0	0	0	0	0
'GLYLEUPEPT1tc'	0	0			'GLYLEUPEPT1tc'	0	0	0	0	0	0	0	0	0	0	0	0	0	0	0	0	0	0	0	0	0	0	0	0	0	0	0	0	0	0	0	0	0	0	0	0	0	0	0	0	0	0	0	0
'GLYMET1c'	0	0			'GLYMET1c'	0	0	0	0	0	0	0	0	0	0	0	0	0	0	0	0	0	0	0	0	0	0	0	0	0	0	0	0	0	0	0	0	0	0	0	0	0	0	0	0	0	0	0	0
'GLYMETabc'	0	0			'GLYMETabc'	0	0	0	0	0	0	0	0	0	0	0	0	0	0	0	0	0	0	0	0	0	0	0	0	0	0	0	0	0	0	0	0	0	0	0	0	0	0	0	0	0	0	0	0
'GLYOX'	0	0			'GLYOX'	0	0	0	0	0	0	0	0	0	0	0	0	0	0	0	0	0	0	0	0	0	0	0	0	0	0	0	0	0	0	0	0	0	0	0	0	0	0	0	0	0	0	0	0
'GLYPHEHYc'	0	0			'GLYPHEHYc'	0	0	0	0	0	0	0	0	0	0	0	0	0	0	0	0	0	0	0	0	0	0	0	0	0	0	0	0	0	0	0	0	0	0	0	0	0	0	0	0	0	0	0	0
'GLYPHEabc'	0	0			'GLYPHEabc'	0	0	0	0	0	0	0	0	0	0	0	0	0	0	0	0	0	0	0	0	0	0	0	0	0	0	0	0	0	0	0	0	0	0	0	0	0	0	0	0	0	0	0	0
'GLYPROPRO1c'	0	0			'GLYPROPRO1c'	0	0	0	0	0	0	0	0	0	0	0	0	0	0	0	0	0	0	0	0	0	0	0	0	0	0	0	0	0	0	0	0	0	0	0	0	0	0	0	0	0	0	0	0
'GLYPROabc'	0	0			'GLYPROabc'	0	0	0	0	0	0	0	0	0	0	0	0	0	0	0	0	0	0	0	0	0	0	0	0	0	0	0	0	0	0	0	0	0	0	0	0	0	0	0	0	0	0	0	0
'GLYTYR1c'	0	0			'GLYTYR1c'	0	0	0	0	0	0	0	0	0	0	0	0	0	0	0	0	0	0	0	0	0	0	0	0	0	0	0	0	0	0	0	0	0	0	0	0	0	0	0	0	0	0	0	0
'GLYTYRabc'	0	0			'GLYTYRabc'	0	0	0	0	0	0	0	0	0	0	0	0	0	0	0	0	0	0	0	0	0	0	0	0	0	0	0	0	0	0	0	0	0	0	0	0	0	0	0	0	0	0	0	0
'GMPS2'	0	5.83717693088589e-06			'GMPS2'	0	0	0	0	0	0	0	0	0	0	0	0	0	0	0	0	0	0	0	0	0	0	0	0	0	0	0	0	0	0	0	0	0	0	0	0	0	0	0	0	0	0	0	0
'GPDDA1'	0	0			'GPDDA1'	0	0	0	0	0	0	0	0	0	0	0	0	0	0	0	0	0	0	0	0	0	0	0	0	0	0	0	0	0	0	0	0	0	0	0	0	0	0	0	0	0	0	0	0
'GPDDA2'	0	0			'GPDDA2'	0	0	0	0	0	0	0	0	0	0	0	0	0	0	0	0	0	0	0	0	0	0	0	0	0	0	0	0	0	0	0	0	0	0	0	0	0	0	0	0	0	0	0	0
'GPDDA4'	0	0			'GPDDA4'	0	0	0	0	0	0	0	0	0	0	0	0	0	0	0	0	0	0	0	0	0	0	0	0	0	0	0	0	0	0	0	0	0	0	0	0	0	0	0	0	0	0	0	0
'GRTT'	0.00371780662000000	0.00371780941176215			'GRTT'	0	0	0	0	0	0	0	0	0	0	0	0	0	0	0	0.00371780662000000	0.00371780662000000	0.00371780662000000	0.00371780662000000	0.00371780662000000	0.00371780662000000	0.00371780662000000	0.00371780662000000	0.00371780662000000	0.00371780662000000	0.00371780662000000	0.00371780662000000	0.00371780662000000	0.00371780662000000	0.00371780662000000	0.00371780662000000	0	0	0	0	0	0	0	0	0	0	0	0	0
'GTPCI'	0	0			'GTPCI'	0	0	0	0	0	0	0	0	0	0	0	0	0	0	0	0	0	0	0	0	0	0	0	0	0	0	0	0	0	0	0	0	0	0	0	0	0	0	0	0	0	0	0	0
'GTPCII'	0	9.21658640814135e-07			'GTPCII'	0	0	0	0	0	0	0	0	0	0	0	0	0	0	0	0	0	0	0	0	0	0	0	0	0	0	0	0	0	0	0	0	0	0	0	0	0	0	0	0	0	0	0	0
'GTPDPK'	0	0			'GTPDPK'	0	0	0	0	0	0	0	0	0	0	0	0	0	0	0	0	0	0	0	0	0	0	0	0	0	0	0	0	0	0	0	0	0	0	0	0	0	0	0	0	0	0	0	0
'GUAD'	0	5.83717614855644e-06			'GUAD'	0	0	0	0	0	0	0	0	0	0	0	0	0	0	0	0	0	0	0	0	0	0	0	0	0	0	0	0	0	0	0	0	0	0	0	0	0	0	0	0	0	0	0	0
'GUAPRT'	0.0170882706638961	0.0170999450202798			'GUAPRT'	0	0	0	0	0	0	0	0	0	0	0	0	0	0	0	0.0170882706638961	0.0170882706638961	0.0170882706638961	0.0170882706638961	0.0170882706638961	0.0170882706638961	0.0170882706638961	0.0170882706638961	0.0170882706638961	0.0170882706638961	0.0170882706638961	0.0170882706638961	0.0170882706638961	0.0170882706638961	0.0170882706638961	0.0170882706638961	0	0	0	0	0	0	0	0	0	0	0	0	0
'GUI1'	0	0			'GUI1'	0	0	0	0	0	0	0	0	0	0	0	0	0	0	0	0	0	0	0	0	0	0	0	0	0	0	0	0	0	0	0	0	0	0	0	0	0	0	0	0	0	0	0	0
'GUI2'	0	0			'GUI2'	0	0	0	0	0	0	0	0	0	0	0	0	0	0	0	0	0	0	0	0	0	0	0	0	0	0	0	0	0	0	0	0	0	0	0	0	0	0	0	0	0	0	0	0
'H2CO3D'	0	8.75576358794206e-06			'H2CO3D'	0	0	0	0	0	0	0	0	0	0	0	0	0	0	0	0	0	0	0	0	0	0	0	0	0	0	0	0	0	0	0	0	0	0	0	0	0	0	0	0	0	0	0	0
'H2Ot'	7.75694491688785	8.17121179728395			'H2Ot'	-9.74969261940362	-9.74969261940328	-9.74969261940214	-9.74969261940362	-9.74969261940214	-9.74969261940214	-9.74969261940180	-9.74969261940282	-9.74969261940271	-9.74969261940339	-9.74969261940237	-9.74969261940305	-9.74969261940260	-9.74969261940282	-9.74969261940282	7.75694491688785	7.75694491688785	7.75694491688785	7.75694491688785	7.75694491688785	7.75694491688785	7.75694491688785	7.75694491688785	7.75694491688785	7.75694491688785	7.75694491688785	7.75694491688785	7.75694491688785	7.75694491688785	7.75694491688785	7.75694491688785	-9.74969261940294	-9.74969261940294	-9.74969261940294	-9.74969261940373	-9.74969261940294	-9.74969261940373	-9.74969261940294	-9.74969261940237	-9.74969261940294	-9.74969261940282	-9.74969261940282	-9.74969261940282	-9.74969261940271
'HCITS'	0	0			'HCITS'	0	0	0	0	0	0	0	0	0	0	0	0	0	0	0	0	0	0	0	0	0	0	0	0	0	0	0	0	0	0	0	0	0	0	0	0	0	0	0	0	0	0	0	0
'HDG3PACT'	0	0			'HDG3PACT'	0	0	0	0	0	0	0	0	0	0	0	0	0	0	0	0	0	0	0	0	0	0	0	0	0	0	0	0	0	0	0	0	0	0	0	0	0	0	0	0	0	0	0	0
'HETZK'	0	0			'HETZK'	0	0	0	0	0	0	0	0	0	0	0	0	0	0	0	0	0	0	0	0	0	0	0	0	0	0	0	0	0	0	0	0	0	0	0	0	0	0	0	0	0	0	0	0
'HEX7'	0.0744913322359956	0.0744930000000000			'HEX7'	0	0	0	0	0	0	0	0	0	0	0	0	0	0	0	0.0744913322359956	0.0744913322359956	0.0744913322359956	0.0744913322359956	0.0744913322359956	0.0744913322359956	0.0744913322359956	0.0744913322359956	0.0744913322359956	0.0744913322359956	0.0744913322359956	0.0744913322359956	0.0744913322359956	0.0744913322359956	0.0744913322359956	0.0744913322359956	0	0	0	0	0	0	0	0	0	0	0	0	0
'HEXSabc'	0	0			'HEXSabc'	0	0	0	0	0	0	0	0	0	0	0	0	0	0	0	0	0	0	0	0	0	0	0	0	0	0	0	0	0	0	0	0	0	0	0	0	0	0	0	0	0	0	0	0
'HEXTT'	0	0			'HEXTT'	0	0	0	0	0	0	0	0	0	0	0	0	0	0	0	0	0	0	0	0	0	0	0	0	0	0	0	0	0	0	0	0	0	0	0	0	0	0	0	0	0	0	0	0
'HG2abc'	0	0			'HG2abc'	0	0	0	0	0	0	0	0	0	0	0	0	0	0	0	0	0	0	0	0	0	0	0	0	0	0	0	0	0	0	0	0	0	0	0	0	0	0	0	0	0	0	0	0
'HISD'	0.128385535198798	0.128398315553804			'HISD'	0	0	0	0	0	0	0	0	0	0	0	0	0	0	0	0.128385535198798	0.128385535198798	0.128385535198798	0.128385535198798	0.128385535198798	0.128385535198798	0.128385535198798	0.128385535198798	0.128385535198798	0.128385535198798	0.128385535198798	0.128385535198798	0.128385535198798	0.128385535198798	0.128385535198798	0.128385535198798	0	0	0	0	0	0	0	0	0	0	0	0	0
'HISTDOX'	0	1.10599114577781e-06			'HISTDOX'	0	0	0	0	0	0	0	0	0	0	0	0	0	0	0	0	0	0	0	0	0	0	0	0	0	0	0	0	0	0	0	0	0	0	0	0	0	0	0	0	0	0	0	0
'HISTLOX'	0	1.10599114398976e-06			'HISTLOX'	0	0	0	0	0	0	0	0	0	0	0	0	0	0	0	0	0	0	0	0	0	0	0	0	0	0	0	0	0	0	0	0	0	0	0	0	0	0	0	0	0	0	0	0
'HISTP'	0	1.10599114398976e-06			'HISTP'	0	0	0	0	0	0	0	0	0	0	0	0	0	0	0	0	0	0	0	0	0	0	0	0	0	0	0	0	0	0	0	0	0	0	0	0	0	0	0	0	0	0	0	0
'HMBS'	0	0			'HMBS'	0	0	0	0	0	0	0	0	0	0	0	0	0	0	0	0	0	0	0	0	0	0	0	0	0	0	0	0	0	0	0	0	0	0	0	0	0	0	0	0	0	0	0	0
'HMPK1'	0	0			'HMPK1'	0	0	0	0	0	0	0	0	0	0	0	0	0	0	0	0	0	0	0	0	0	0	0	0	0	0	0	0	0	0	0	0	0	0	0	0	0	0	0	0	0	0	0	0
'HPPK'	0	0			'HPPK'	0	0	0	0	0	0	0	0	0	0	0	0	0	0	0	0	0	0	0	0	0	0	0	0	0	0	0	0	0	0	0	0	0	0	0	0	0	0	0	0	0	0	0	0
'HSDx'	-1000	1000			'HSDx'	-1000	-1000	-1000	-1000	-1000	-1000	-1000	-1000	-1000	-1000	-1000	-1000	-1000	-1000	-1000	-1000	-1000	-1000	-1000	-1000	-1000	-1000	-1000	-1000	-1000	-1000	-1000	-1000	-1000	-1000	-1000	-1000	-1000	-1000	-1000	-1000	-1000	-1000	-1000	-1000	-1000	-1000	-1000	-1000
'HSDy'	-1000	1000			'HSDy'	-1000	-1000	-1000	-1000	-1000	-1000	-1000	-1000	-1000	-1000	-1000	-1000	-1000	-1000	-1000	-1000	-1000	-1000	-1000	-1000	-1000	-1000	-1000	-1000	-1000	-1000	-1000	-1000	-1000	-1000	-1000	-1000	-1000	-1000	-1000	-1000	-1000	-1000	-1000	-1000	-1000	-1000	-1000	-1000
'HSK'	0	1.40092119073879e-05			'HSK'	0	0	0	0	0	0	0	0	0	0	0	0	0	0	0	0	0	0	0	0	0	0	0	0	0	0	0	0	0	0	0	0	0	0	0	0	0	0	0	0	0	0	0	0
'HSST'	0	0			'HSST'	0	0	0	0	0	0	0	0	0	0	0	0	0	0	0	0	0	0	0	0	0	0	0	0	0	0	0	0	0	0	0	0	0	0	0	0	0	0	0	0	0	0	0	0
'HSTPTr'	-1.10599114577781e-06	0			'HSTPTr'	-1.32202819747920	-1.32202819747920	-1.32202819747874	-1.32202819747920	-1.32202819747874	-1.32202819747874	-1.32202819747886	-1.32202819747886	-1.32202819747874	-1.32202819747909	-1.32202819747909	-1.32202819747965	-1.32202819747852	-1.32202819747886	-1.32202819747886	-1.10599114577781e-06	-1.10599114577781e-06	-1.10599114577781e-06	-1.10599114577781e-06	-1.10599114577781e-06	-1.10599114577781e-06	-1.10599114577781e-06	-1.10599114577781e-06	-1.10599114577781e-06	-1.10599114577781e-06	-1.10599114577781e-06	-1.10599114577781e-06	-1.10599114577781e-06	-1.10599114577781e-06	-1.10599114577781e-06	-1.10599114577781e-06	-1.32202819747886	-1.32202819747886	-1.32202819747886	-1.32202819747874	-1.32202819747886	-1.32202819747874	-1.32202819747886	-1.32202819747909	-1.32202819747886	-1.32202819747886	-1.32202819747886	-1.32202819747886	-1.32202819747874
'HXPRT'	0	5.83718826563384e-06			'HXPRT'	0	0	0	0	0	0	0	0	0	0	0	0	0	0	0	0	0	0	0	0	0	0	0	0	0	0	0	0	0	0	0	0	0	0	0	0	0	0	0	0	0	0	0	0
'IAHDGK'	0	0			'IAHDGK'	0	0	0	0	0	0	0	0	0	0	0	0	0	0	0	0	0	0	0	0	0	0	0	0	0	0	0	0	0	0	0	0	0	0	0	0	0	0	0	0	0	0	0	0
'IAPDGK'	0	0			'IAPDGK'	0	0	0	0	0	0	0	0	0	0	0	0	0	0	0	0	0	0	0	0	0	0	0	0	0	0	0	0	0	0	0	0	0	0	0	0	0	0	0	0	0	0	0	0
'IBCOATA'	0	0			'IBCOATA'	0	0	0	0	0	0	0	0	0	0	0	0	0	0	0	0	0	0	0	0	0	0	0	0	0	0	0	0	0	0	0	0	0	0	0	0	0	0	0	0	0	0	0	0
'ICDHx'	0	0			'ICDHx'	0	0	0	0	0	0	0	0	0	0	0	0	0	0	0	0	0	0	0	0	0	0	0	0	0	0	0	0	0	0	0	0	0	0	0	0	0	0	0	0	0	0	0	0
'IG3PS'	0	1.10599114398976e-06			'IG3PS'	0	0	0	0	0	0	0	0	0	0	0	0	0	0	0	0	0	0	0	0	0	0	0	0	0	0	0	0	0	0	0	0	0	0	0	0	0	0	0	0	0	0	0	0
'IGPDH'	0	1.10599114398976e-06			'IGPDH'	0	0	0	0	0	0	0	0	0	0	0	0	0	0	0	0	0	0	0	0	0	0	0	0	0	0	0	0	0	0	0	0	0	0	0	0	0	0	0	0	0	0	0	0
'IHDCOATA'	0	0			'IHDCOATA'	0	0	0	0	0	0	0	0	0	0	0	0	0	0	0	0	0	0	0	0	0	0	0	0	0	0	0	0	0	0	0	0	0	0	0	0	0	0	0	0	0	0	0	0
'IHDGK'	0	0			'IHDGK'	0	0	0	0	0	0	0	0	0	0	0	0	0	0	0	0	0	0	0	0	0	0	0	0	0	0	0	0	0	0	0	0	0	0	0	0	0	0	0	0	0	0	0	0
'IHPDCOATA'	0	0			'IHPDCOATA'	0	0	0	0	0	0	0	0	0	0	0	0	0	0	0	0	0	0	0	0	0	0	0	0	0	0	0	0	0	0	0	0	0	0	0	0	0	0	0	0	0	0	0	0
'IHXDGK'	0	0			'IHXDGK'	0	0	0	0	0	0	0	0	0	0	0	0	0	0	0	0	0	0	0	0	0	0	0	0	0	0	0	0	0	0	0	0	0	0	0	0	0	0	0	0	0	0	0	0
'ILEt2r'	0.0712807702317377	0.0712895795325039			'ILEt2r'	-3.63585931481487	-3.63585931481475	-3.63585931481498	-3.63585931481464	-3.63585931481498	-3.63585931481498	-3.63585931481498	-3.63585931481509	-3.63585931481521	-3.63585931481498	-3.63585931481498	-3.63585931481475	-3.63585931481509	-3.63585931481509	-3.63585931481509	0.0712807702317377	0.0712807702317377	0.0712807702317377	0.0712807702317377	0.0712807702317377	0.0712807702317377	0.0712807702317377	0.0712807702317377	0.0712807702317377	0.0712807702317377	0.0712807702317377	0.0712807702317377	0.0712807702317377	0.0712807702317377	0.0712807702317377	0.0712807702317377	-3.63585931481464	-3.63585931481464	-3.63585931481464	-3.63585931481487	-3.63585931481464	-3.63585931481487	-3.63585931481464	-3.63585931481498	-3.63585931481464	-3.63585931481509	-3.63585931481509	-3.63585931481509	-3.63585931481521
'IMACTD'	0	0			'IMACTD'	0	0	0	0	0	0	0	0	0	0	0	0	0	0	0	0	0	0	0	0	0	0	0	0	0	0	0	0	0	0	0	0	0	0	0	0	0	0	0	0	0	0	0	0
'IMPC'	-1.10599080471729e-06	0			'IMPC'	-1.32202819747897	-1.32202819747897	-1.32202819747897	-1.32202819747897	-1.32202819747897	-1.32202819747897	-1.32202819747897	-1.32202819747897	-1.32202819747920	-1.32202819747897	-1.32202819747897	-1.32202819747897	-1.32202819747852	-1.32202819747897	-1.32202819747897	-1.10599080471729e-06	-1.10599080471729e-06	-1.10599080471729e-06	-1.10599080471729e-06	-1.10599080471729e-06	-1.10599080471729e-06	-1.10599080471729e-06	-1.10599080471729e-06	-1.10599080471729e-06	-1.10599080471729e-06	-1.10599080471729e-06	-1.10599080471729e-06	-1.10599080471729e-06	-1.10599080471729e-06	-1.10599080471729e-06	-1.10599080471729e-06	-1.32202819747863	-1.32202819747863	-1.32202819747863	-1.32202819747886	-1.32202819747863	-1.32202819747886	-1.32202819747863	-1.32202819747897	-1.32202819747863	-1.32202819747897	-1.32202819747897	-1.32202819747897	-1.32202819747920
'IMPD'	0	1.89314166303772e-06			'IMPD'	0	0	0	0	0	0	0	0	0	0	0	0	0	0	0	0	0	0	0	0	0	0	0	0	0	0	0	0	0	0	0	0	0	0	0	0	0	0	0	0	0	0	0	0
'INSt2'	-2.87860780190385e-06	0			'INSt2'	-1.90823667509028	-1.90823667509017	-1.90823667509028	-1.90823667509028	-1.90823667509028	-1.90823667509028	-1.90823667509017	-1.90823667509051	-1.90823667509028	-1.90823667509028	-1.90823667509005	-1.90823667509028	-1.90823667509017	-1.90823667509051	-1.90823667509051	-2.87860780190385e-06	-2.87860780190385e-06	-2.87860780190385e-06	-2.87860780190385e-06	-2.87860780190385e-06	-2.87860780190385e-06	-2.87860780190385e-06	-2.87860780190385e-06	-2.87860780190385e-06	-2.87860780190385e-06	-2.87860780190385e-06	-2.87860780190385e-06	-2.87860780190385e-06	-2.87860780190385e-06	-2.87860780190385e-06	-2.87860780190385e-06	-1.90823667509039	-1.90823667509039	-1.90823667509039	-1.90823667509028	-1.90823667509039	-1.90823667509028	-1.90823667509039	-1.90823667509005	-1.90823667509039	-1.90823667509051	-1.90823667509051	-1.90823667509051	-1.90823667509028
'IPDCOATA'	0	0			'IPDCOATA'	0	0	0	0	0	0	0	0	0	0	0	0	0	0	0	0	0	0	0	0	0	0	0	0	0	0	0	0	0	0	0	0	0	0	0	0	0	0	0	0	0	0	0	0
'IPDGK'	0	0			'IPDGK'	0	0	0	0	0	0	0	0	0	0	0	0	0	0	0	0	0	0	0	0	0	0	0	0	0	0	0	0	0	0	0	0	0	0	0	0	0	0	0	0	0	0	0	0
'IPDPS'	0	0.0371780941168254			'IPDPS'	0	0	0	0	0	0	0	0	0	0	0	0	0	0	0	0	0	0	0	0	0	0	0	0	0	0	0	0	0	0	0	0	0	0	0	0	0	0	0	0	0	0	0	0
'IPDPS2'	0	0.0371780941176196			'IPDPS2'	0	0	0	0	0	0	0	0	0	0	0	0	0	0	0	0	0	0	0	0	0	0	0	0	0	0	0	0	0	0	0	0	0	0	0	0	0	0	0	0	0	0	0	0
'IPMDr'	0	7.78289495428908e-06			'IPMDr'	0	0	0	0	0	0	0	0	0	0	0	0	0	0	0	0	0	0	0	0	0	0	0	0	0	0	0	0	0	0	0	0	0	0	0	0	0	0	0	0	0	0	0	0
'IPPMIa'	-7.78289495428908e-06	0			'IPPMIa'	-3.75913853431416	-3.75913853431416	-3.75913853431348	-3.75913853431416	-3.75913853431348	-3.75913853431348	-3.75913853431348	-3.75913853431382	-3.75913853431359	-3.75913853431405	-3.75913853431371	-3.75913853431348	-3.75913853431382	-3.75913853431371	-3.75913853431371	-7.78289495428908e-06	-7.78289495428908e-06	-7.78289495428908e-06	-7.78289495428908e-06	-7.78289495428908e-06	-7.78289495428908e-06	-7.78289495428908e-06	-7.78289495428908e-06	-7.78289495428908e-06	-7.78289495428908e-06	-7.78289495428908e-06	-7.78289495428908e-06	-7.78289495428908e-06	-7.78289495428908e-06	-7.78289495428908e-06	-7.78289495428908e-06	-3.75913853431348	-3.75913853431348	-3.75913853431348	-3.75913853431348	-3.75913853431348	-3.75913853431348	-3.75913853431348	-3.75913853431371	-3.75913853431348	-3.75913853431371	-3.75913853431382	-3.75913853431371	-3.75913853431359
'IPPMIb'	-7.78289495428908e-06	0			'IPPMIb'	-3.75913853431416	-3.75913853431416	-3.75913853431348	-3.75913853431416	-3.75913853431348	-3.75913853431348	-3.75913853431348	-3.75913853431382	-3.75913853431359	-3.75913853431405	-3.75913853431371	-3.75913853431348	-3.75913853431382	-3.75913853431371	-3.75913853431371	-7.78289495428908e-06	-7.78289495428908e-06	-7.78289495428908e-06	-7.78289495428908e-06	-7.78289495428908e-06	-7.78289495428908e-06	-7.78289495428908e-06	-7.78289495428908e-06	-7.78289495428908e-06	-7.78289495428908e-06	-7.78289495428908e-06	-7.78289495428908e-06	-7.78289495428908e-06	-7.78289495428908e-06	-7.78289495428908e-06	-7.78289495428908e-06	-3.75913853431348	-3.75913853431348	-3.75913853431348	-3.75913853431348	-3.75913853431348	-3.75913853431348	-3.75913853431348	-3.75913853431371	-3.75913853431348	-3.75913853431371	-3.75913853431382	-3.75913853431371	-3.75913853431359
'ISETACabc'	0	0			'ISETACabc'	0	0	0	0	0	0	0	0	0	0	0	0	0	0	0	0	0	0	0	0	0	0	0	0	0	0	0	0	0	0	0	0	0	0	0	0	0	0	0	0	0	0	0	0
'ITDCOATA'	0	0			'ITDCOATA'	0	0	0	0	0	0	0	0	0	0	0	0	0	0	0	0	0	0	0	0	0	0	0	0	0	0	0	0	0	0	0	0	0	0	0	0	0	0	0	0	0	0	0	0
'ITDGK'	0	0			'ITDGK'	0	0	0	0	0	0	0	0	0	0	0	0	0	0	0	0	0	0	0	0	0	0	0	0	0	0	0	0	0	0	0	0	0	0	0	0	0	0	0	0	0	0	0	0
'IVCOATA'	0	0			'IVCOATA'	0	0	0	0	0	0	0	0	0	0	0	0	0	0	0	0	0	0	0	0	0	0	0	0	0	0	0	0	0	0	0	0	0	0	0	0	0	0	0	0	0	0	0	0
'IZPN'	0.128385535198798	0.128398315553804			'IZPN'	0	0	0	0	0	0	0	0	0	0	0	0	0	0	0	0.128385535198798	0.128385535198798	0.128385535198798	0.128385535198798	0.128385535198798	0.128385535198798	0.128385535198798	0.128385535198798	0.128385535198798	0.128385535198798	0.128385535198798	0.128385535198798	0.128385535198798	0.128385535198798	0.128385535198798	0.128385535198798	0	0	0	0	0	0	0	0	0	0	0	0	0
'KARA1'	-1000	1000			'KARA1'	-1000	-1000	-1000	-1000	-1000	-1000	-1000	-1000	-1000	-1000	-1000	-1000	-1000	-1000	-1000	-1000	-1000	-1000	-1000	-1000	-1000	-1000	-1000	-1000	-1000	-1000	-1000	-1000	-1000	-1000	-1000	-1000	-1000	-1000	-1000	-1000	-1000	-1000	-1000	-1000	-1000	-1000	-1000	-1000
'KARA3'	-1000	1000			'KARA3'	-1000	-1000	-1000	-1000	-1000	-1000	-1000	-1000	-1000	-1000	-1000	-1000	-1000	-1000	-1000	-1000	-1000	-1000	-1000	-1000	-1000	-1000	-1000	-1000	-1000	-1000	-1000	-1000	-1000	-1000	-1000	-1000	-1000	-1000	-1000	-1000	-1000	-1000	-1000	-1000	-1000	-1000	-1000	-1000
'KAS14'	0	0			'KAS14'	0	0	0	0	0	0	0	0	0	0	0	0	0	0	0	0	0	0	0	0	0	0	0	0	0	0	0	0	0	0	0	0	0	0	0	0	0	0	0	0	0	0	0	0
'Kt3r'	-0.00454184709053607	-0.00454184368004462			'Kt3r'	0	0	0	0	0	0	0	0	0	0	0	0	0	0	0	-0.00454184709053607	-0.00454184709053607	-0.00454184709053607	-0.00454184709053607	-0.00454184709053607	-0.00454184709053607	-0.00454184709053607	-0.00454184709053607	-0.00454184709053607	-0.00454184709053607	-0.00454184709053607	-0.00454184709053607	-0.00454184709053607	-0.00454184709053607	-0.00454184709053607	-0.00454184709053607	0	0	0	0	0	0	0	0	0	0	0	0	0
'L2A6ODs'	0	0			'L2A6ODs'	0	0	0	0	0	0	0	0	0	0	0	0	0	0	0	0	0	0	0	0	0	0	0	0	0	0	0	0	0	0	0	0	0	0	0	0	0	0	0	0	0	0	0	0
'LACZ'	0	0			'LACZ'	0	0	0	0	0	0	0	0	0	0	0	0	0	0	0	0	0	0	0	0	0	0	0	0	0	0	0	0	0	0	0	0	0	0	0	0	0	0	0	0	0	0	0	0
'LARGNAT'	0.970723041808355	1000			'LARGNAT'	-1.42201062318861	-1.42201062318861	-1.42201062318873	-1.42201062318850	-1.42201062318861	-1.42201062318873	-1.42201062318850	-1.42201062318850	-1.42201062318838	-1.42201062318838	-1.42201062318804	-1.42201062318850	-1.42201062318827	-1.42201062318850	-1.42201062318850	0.970723041808355	0.970723041808355	0.970723041808355	0.970723041808355	0.970723041808355	0.970723041808355	0.970723041808355	0.970723041808355	0.970723041808355	0.970723041808355	0.970723041808355	0.970723041808355	0.970723041808355	0.970723041808355	0.970723041808355	0.970723041808355	-1.42201062318850	-1.42201062318850	-1.42201062318861	-1.42201062318827	-1.42201062318861	-1.42201062318827	-1.42201062318861	-1.42201062318804	-1.42201062318861	-1.42201062318850	-1.42201062318850	-1.42201062318850	-1.42201062318838
'LCYSTabc'	0	0			'LCYSTabc'	0	0	0	0	0	0	0	0	0	0	0	0	0	0	0	0	0	0	0	0	0	0	0	0	0	0	0	0	0	0	0	0	0	0	0	0	0	0	0	0	0	0	0	0
'LDH_L'	-2.33487078276085e-05	0			'LDH_L'	-9.87631066666654	-9.87631066666643	-9.87631066666665	-9.87631066666654	-9.87631066666665	-9.87631066666665	-9.87631066666665	-9.87631066666654	-9.87631066666654	-9.87631066666654	-9.87631066666665	-9.87631066666665	-9.87631066666654	-9.87631066666654	-9.87631066666654	-2.33487078276085e-05	-2.33487078276085e-05	-2.33487078276085e-05	-2.33487078276085e-05	-2.33487078276085e-05	-2.33487078276085e-05	-2.33487078276085e-05	-2.33487078276085e-05	-2.33487078276085e-05	-2.33487078276085e-05	-2.33487078276085e-05	-2.33487078276085e-05	-2.33487078276085e-05	-2.33487078276085e-05	-2.33487078276085e-05	-2.33487078276085e-05	-9.87631066666665	-9.87631066666665	-9.87631066666665	-9.87631066666654	-9.87631066666665	-9.87631066666654	-9.87631066666665	-9.87631066666665	-9.87631066666665	-9.87631066666654	-9.87631066666654	-9.87631066666654	-9.87631066666654
'LEUt2r'	0.0915889376971109	0.149999999999977			'LEUt2r'	-3.75913853431348	-3.75913853431359	-3.75913853431416	-3.75913853431348	-3.75913853431416	-3.75913853431416	-3.75913853431416	-3.75913853431337	-3.75913853431405	-3.75913853431371	-3.75913853431382	-3.75913853431382	-3.75913853431359	-3.75913853431337	-3.75913853431337	0.0915889376971109	0.0915889376971109	0.0915889376971109	0.0915889376971109	0.0915889376971109	0.0915889376971109	0.0915889376971109	0.0915889376971109	0.0915889376971109	0.0915889376971109	0.0915889376971109	0.0915889376971109	0.0915889376971109	0.0915889376971109	0.0915889376971109	0.0915889376971109	-3.75913853431416	-3.75913853431416	-3.75913853431416	-3.75913853431337	-3.75913853431416	-3.75913853431337	-3.75913853431416	-3.75913853431382	-3.75913853431416	-3.75913853431337	-3.75913853431337	-3.75913853431337	-3.75913853431405
'LGTHL'	0	0			'LGTHL'	0	0	0	0	0	0	0	0	0	0	0	0	0	0	0	0	0	0	0	0	0	0	0	0	0	0	0	0	0	0	0	0	0	0	0	0	0	0	0	0	0	0	0	0
'LPAMS'	0	1.16743483431492e-05			'LPAMS'	0	0	0	0	0	0	0	0	0	0	0	0	0	0	0	0	0	0	0	0	0	0	0	0	0	0	0	0	0	0	0	0	0	0	0	0	0	0	0	0	0	0	0	0
'LPLIPAL1A120'	0	5.83717399971207e-06			'LPLIPAL1A120'	0	0	0	0	0	0	0	0	0	0	0	0	0	0	0	0	0	0	0	0	0	0	0	0	0	0	0	0	0	0	0	0	0	0	0	0	0	0	0	0	0	0	0	0
'LPLIPAL1A140'	0	0			'LPLIPAL1A140'	0	0	0	0	0	0	0	0	0	0	0	0	0	0	0	0	0	0	0	0	0	0	0	0	0	0	0	0	0	0	0	0	0	0	0	0	0	0	0	0	0	0	0	0
'LPLIPAL1A141'	0	0			'LPLIPAL1A141'	0	0	0	0	0	0	0	0	0	0	0	0	0	0	0	0	0	0	0	0	0	0	0	0	0	0	0	0	0	0	0	0	0	0	0	0	0	0	0	0	0	0	0	0
'LPLIPAL1A160'	0	0			'LPLIPAL1A160'	0	0	0	0	0	0	0	0	0	0	0	0	0	0	0	0	0	0	0	0	0	0	0	0	0	0	0	0	0	0	0	0	0	0	0	0	0	0	0	0	0	0	0	0
'LPLIPAL1A161'	0	0			'LPLIPAL1A161'	0	0	0	0	0	0	0	0	0	0	0	0	0	0	0	0	0	0	0	0	0	0	0	0	0	0	0	0	0	0	0	0	0	0	0	0	0	0	0	0	0	0	0	0
'LPLIPAL1A180'	0	0			'LPLIPAL1A180'	0	0	0	0	0	0	0	0	0	0	0	0	0	0	0	0	0	0	0	0	0	0	0	0	0	0	0	0	0	0	0	0	0	0	0	0	0	0	0	0	0	0	0	0
'LPLIPAL1A181'	0	0			'LPLIPAL1A181'	0	0	0	0	0	0	0	0	0	0	0	0	0	0	0	0	0	0	0	0	0	0	0	0	0	0	0	0	0	0	0	0	0	0	0	0	0	0	0	0	0	0	0	0
'LPLIPAL1E120'	0	0			'LPLIPAL1E120'	0	0	0	0	0	0	0	0	0	0	0	0	0	0	0	0	0	0	0	0	0	0	0	0	0	0	0	0	0	0	0	0	0	0	0	0	0	0	0	0	0	0	0	0
'LPLIPAL1E140'	0	0			'LPLIPAL1E140'	0	0	0	0	0	0	0	0	0	0	0	0	0	0	0	0	0	0	0	0	0	0	0	0	0	0	0	0	0	0	0	0	0	0	0	0	0	0	0	0	0	0	0	0
'LPLIPAL1E141'	0	0			'LPLIPAL1E141'	0	0	0	0	0	0	0	0	0	0	0	0	0	0	0	0	0	0	0	0	0	0	0	0	0	0	0	0	0	0	0	0	0	0	0	0	0	0	0	0	0	0	0	0
'LPLIPAL1E160'	0	0			'LPLIPAL1E160'	0	0	0	0	0	0	0	0	0	0	0	0	0	0	0	0	0	0	0	0	0	0	0	0	0	0	0	0	0	0	0	0	0	0	0	0	0	0	0	0	0	0	0	0
'LPLIPAL1E161'	0	0			'LPLIPAL1E161'	0	0	0	0	0	0	0	0	0	0	0	0	0	0	0	0	0	0	0	0	0	0	0	0	0	0	0	0	0	0	0	0	0	0	0	0	0	0	0	0	0	0	0	0
'LPLIPAL1E180'	0	0			'LPLIPAL1E180'	0	0	0	0	0	0	0	0	0	0	0	0	0	0	0	0	0	0	0	0	0	0	0	0	0	0	0	0	0	0	0	0	0	0	0	0	0	0	0	0	0	0	0	0
'LPLIPAL1E181'	0	0			'LPLIPAL1E181'	0	0	0	0	0	0	0	0	0	0	0	0	0	0	0	0	0	0	0	0	0	0	0	0	0	0	0	0	0	0	0	0	0	0	0	0	0	0	0	0	0	0	0	0
'LPLIPAL1G120'	0	0			'LPLIPAL1G120'	0	0	0	0	0	0	0	0	0	0	0	0	0	0	0	0	0	0	0	0	0	0	0	0	0	0	0	0	0	0	0	0	0	0	0	0	0	0	0	0	0	0	0	0
'LPLIPAL1G140'	0	0			'LPLIPAL1G140'	0	0	0	0	0	0	0	0	0	0	0	0	0	0	0	0	0	0	0	0	0	0	0	0	0	0	0	0	0	0	0	0	0	0	0	0	0	0	0	0	0	0	0	0
'LPLIPAL1G141'	0	0			'LPLIPAL1G141'	0	0	0	0	0	0	0	0	0	0	0	0	0	0	0	0	0	0	0	0	0	0	0	0	0	0	0	0	0	0	0	0	0	0	0	0	0	0	0	0	0	0	0	0
'LPLIPAL1G160'	0	0			'LPLIPAL1G160'	0	0	0	0	0	0	0	0	0	0	0	0	0	0	0	0	0	0	0	0	0	0	0	0	0	0	0	0	0	0	0	0	0	0	0	0	0	0	0	0	0	0	0	0
'LPLIPAL1G161'	0	0			'LPLIPAL1G161'	0	0	0	0	0	0	0	0	0	0	0	0	0	0	0	0	0	0	0	0	0	0	0	0	0	0	0	0	0	0	0	0	0	0	0	0	0	0	0	0	0	0	0	0
'LPLIPAL1G180'	0	0			'LPLIPAL1G180'	0	0	0	0	0	0	0	0	0	0	0	0	0	0	0	0	0	0	0	0	0	0	0	0	0	0	0	0	0	0	0	0	0	0	0	0	0	0	0	0	0	0	0	0
'LPLIPAL1G181'	0	0			'LPLIPAL1G181'	0	0	0	0	0	0	0	0	0	0	0	0	0	0	0	0	0	0	0	0	0	0	0	0	0	0	0	0	0	0	0	0	0	0	0	0	0	0	0	0	0	0	0	0
'LPLIPAL2A120'	0	0			'LPLIPAL2A120'	0	0	0	0	0	0	0	0	0	0	0	0	0	0	0	0	0	0	0	0	0	0	0	0	0	0	0	0	0	0	0	0	0	0	0	0	0	0	0	0	0	0	0	0
'LPLIPAL2A140'	0	0			'LPLIPAL2A140'	0	0	0	0	0	0	0	0	0	0	0	0	0	0	0	0	0	0	0	0	0	0	0	0	0	0	0	0	0	0	0	0	0	0	0	0	0	0	0	0	0	0	0	0
'LPLIPAL2A141'	0	0			'LPLIPAL2A141'	0	0	0	0	0	0	0	0	0	0	0	0	0	0	0	0	0	0	0	0	0	0	0	0	0	0	0	0	0	0	0	0	0	0	0	0	0	0	0	0	0	0	0	0
'LPLIPAL2A160'	0	0			'LPLIPAL2A160'	0	0	0	0	0	0	0	0	0	0	0	0	0	0	0	0	0	0	0	0	0	0	0	0	0	0	0	0	0	0	0	0	0	0	0	0	0	0	0	0	0	0	0	0
'LPLIPAL2A161'	0	0			'LPLIPAL2A161'	0	0	0	0	0	0	0	0	0	0	0	0	0	0	0	0	0	0	0	0	0	0	0	0	0	0	0	0	0	0	0	0	0	0	0	0	0	0	0	0	0	0	0	0
'LPLIPAL2A180'	0	0			'LPLIPAL2A180'	0	0	0	0	0	0	0	0	0	0	0	0	0	0	0	0	0	0	0	0	0	0	0	0	0	0	0	0	0	0	0	0	0	0	0	0	0	0	0	0	0	0	0	0
'LPLIPAL2A181'	0	0			'LPLIPAL2A181'	0	0	0	0	0	0	0	0	0	0	0	0	0	0	0	0	0	0	0	0	0	0	0	0	0	0	0	0	0	0	0	0	0	0	0	0	0	0	0	0	0	0	0	0
'LPLIPAL2E120'	0	0			'LPLIPAL2E120'	0	0	0	0	0	0	0	0	0	0	0	0	0	0	0	0	0	0	0	0	0	0	0	0	0	0	0	0	0	0	0	0	0	0	0	0	0	0	0	0	0	0	0	0
'LPLIPAL2E140'	0	0			'LPLIPAL2E140'	0	0	0	0	0	0	0	0	0	0	0	0	0	0	0	0	0	0	0	0	0	0	0	0	0	0	0	0	0	0	0	0	0	0	0	0	0	0	0	0	0	0	0	0
'LPLIPAL2E141'	0	0			'LPLIPAL2E141'	0	0	0	0	0	0	0	0	0	0	0	0	0	0	0	0	0	0	0	0	0	0	0	0	0	0	0	0	0	0	0	0	0	0	0	0	0	0	0	0	0	0	0	0
'LPLIPAL2E160'	0	0			'LPLIPAL2E160'	0	0	0	0	0	0	0	0	0	0	0	0	0	0	0	0	0	0	0	0	0	0	0	0	0	0	0	0	0	0	0	0	0	0	0	0	0	0	0	0	0	0	0	0
'LPLIPAL2E161'	0	0			'LPLIPAL2E161'	0	0	0	0	0	0	0	0	0	0	0	0	0	0	0	0	0	0	0	0	0	0	0	0	0	0	0	0	0	0	0	0	0	0	0	0	0	0	0	0	0	0	0	0
'LPLIPAL2E180'	0	0			'LPLIPAL2E180'	0	0	0	0	0	0	0	0	0	0	0	0	0	0	0	0	0	0	0	0	0	0	0	0	0	0	0	0	0	0	0	0	0	0	0	0	0	0	0	0	0	0	0	0
'LPLIPAL2E181'	0	0			'LPLIPAL2E181'	0	0	0	0	0	0	0	0	0	0	0	0	0	0	0	0	0	0	0	0	0	0	0	0	0	0	0	0	0	0	0	0	0	0	0	0	0	0	0	0	0	0	0	0
'LPLIPAL2G120'	0	0			'LPLIPAL2G120'	0	0	0	0	0	0	0	0	0	0	0	0	0	0	0	0	0	0	0	0	0	0	0	0	0	0	0	0	0	0	0	0	0	0	0	0	0	0	0	0	0	0	0	0
'LPLIPAL2G140'	0	0			'LPLIPAL2G140'	0	0	0	0	0	0	0	0	0	0	0	0	0	0	0	0	0	0	0	0	0	0	0	0	0	0	0	0	0	0	0	0	0	0	0	0	0	0	0	0	0	0	0	0
'LPLIPAL2G141'	0	0			'LPLIPAL2G141'	0	0	0	0	0	0	0	0	0	0	0	0	0	0	0	0	0	0	0	0	0	0	0	0	0	0	0	0	0	0	0	0	0	0	0	0	0	0	0	0	0	0	0	0
'LPLIPAL2G160'	0	0			'LPLIPAL2G160'	0	0	0	0	0	0	0	0	0	0	0	0	0	0	0	0	0	0	0	0	0	0	0	0	0	0	0	0	0	0	0	0	0	0	0	0	0	0	0	0	0	0	0	0
'LPLIPAL2G161'	0	0			'LPLIPAL2G161'	0	0	0	0	0	0	0	0	0	0	0	0	0	0	0	0	0	0	0	0	0	0	0	0	0	0	0	0	0	0	0	0	0	0	0	0	0	0	0	0	0	0	0	0
'LPLIPAL2G180'	0	0			'LPLIPAL2G180'	0	0	0	0	0	0	0	0	0	0	0	0	0	0	0	0	0	0	0	0	0	0	0	0	0	0	0	0	0	0	0	0	0	0	0	0	0	0	0	0	0	0	0	0
'LPLIPAL2G181'	0	0			'LPLIPAL2G181'	0	0	0	0	0	0	0	0	0	0	0	0	0	0	0	0	0	0	0	0	0	0	0	0	0	0	0	0	0	0	0	0	0	0	0	0	0	0	0	0	0	0	0	0
'LTHRK'	0	0			'LTHRK'	0	0	0	0	0	0	0	0	0	0	0	0	0	0	0	0	0	0	0	0	0	0	0	0	0	0	0	0	0	0	0	0	0	0	0	0	0	0	0	0	0	0	0	0
'LYSDC'	0	0			'LYSDC'	0	0	0	0	0	0	0	0	0	0	0	0	0	0	0	0	0	0	0	0	0	0	0	0	0	0	0	0	0	0	0	0	0	0	0	0	0	0	0	0	0	0	0	0
'L_LACD2'	0	0			'L_LACD2'	0	0	0	0	0	0	0	0	0	0	0	0	0	0	0	0	0	0	0	0	0	0	0	0	0	0	0	0	0	0	0	0	0	0	0	0	0	0	0	0	0	0	0	0
'L_LACD3'	0	0			'L_LACD3'	0	0	0	0	0	0	0	0	0	0	0	0	0	0	0	0	0	0	0	0	0	0	0	0	0	0	0	0	0	0	0	0	0	0	0	0	0	0	0	0	0	0	0	0
'L_LACDr'	0	0			'L_LACDr'	0	0	0	0	0	0	0	0	0	0	0	0	0	0	0	0	0	0	0	0	0	0	0	0	0	0	0	0	0	0	0	0	0	0	0	0	0	0	0	0	0	0	0	0
'L_LACt2r'	-2.33487078276085e-05	0			'L_LACt2r'	-9.87631066666654	-9.87631066666643	-9.87631066666665	-9.87631066666654	-9.87631066666665	-9.87631066666665	-9.87631066666665	-9.87631066666654	-9.87631066666654	-9.87631066666654	-9.87631066666665	-9.87631066666665	-9.87631066666654	-9.87631066666654	-9.87631066666654	-2.33487078276085e-05	-2.33487078276085e-05	-2.33487078276085e-05	-2.33487078276085e-05	-2.33487078276085e-05	-2.33487078276085e-05	-2.33487078276085e-05	-2.33487078276085e-05	-2.33487078276085e-05	-2.33487078276085e-05	-2.33487078276085e-05	-2.33487078276085e-05	-2.33487078276085e-05	-2.33487078276085e-05	-2.33487078276085e-05	-2.33487078276085e-05	-9.87631066666665	-9.87631066666665	-9.87631066666665	-9.87631066666654	-9.87631066666665	-9.87631066666654	-9.87631066666665	-9.87631066666665	-9.87631066666665	-9.87631066666654	-9.87631066666654	-9.87631066666654	-9.87631066666654
'M1PD'	0.148982313362126	0.148986000000036			'M1PD'	0	0	0	0	0	0	0	0	0	0	0	0	0	0	0	0.148982313362126	0.148982313362126	0.148982313362126	0.148982313362126	0.148982313362126	0.148982313362126	0.148982313362126	0.148982313362126	0.148982313362126	0.148982313362126	0.148982313362126	0.148982313362126	0.148982313362126	0.148982313362126	0.148982313362126	0.148982313362126	0	0	0	0	0	0	0	0	0	0	0	0	0
'MADGBG'	0	0			'MADGBG'	0	0	0	0	0	0	0	0	0	0	0	0	0	0	0	0	0	0	0	0	0	0	0	0	0	0	0	0	0	0	0	0	0	0	0	0	0	0	0	0	0	0	0	0
'MALTabc'	0.0744914080428611	0.0744930000000000			'MALTabc'	0	0	0	0	0	0	0	0	0	0	0	0	0	0	0	0.0744914080428611	0.0744914080428611	0.0744914080428611	0.0744914080428611	0.0744914080428611	0.0744914080428611	0.0744914080428611	0.0744914080428611	0.0744914080428611	0.0744914080428611	0.0744914080428611	0.0744914080428611	0.0744914080428611	0.0744914080428611	0.0744914080428611	0.0744914080428611	0	0	0	0	0	0	0	0	0	0	0	0	0
'MAN6PI'	0	0			'MAN6PI'	0	0	0	0	0	0	0	0	0	0	0	0	0	0	0	0	0	0	0	0	0	0	0	0	0	0	0	0	0	0	0	0	0	0	0	0	0	0	0	0	0	0	0	0
'MANAO'	0	0			'MANAO'	0	0	0	0	0	0	0	0	0	0	0	0	0	0	0	0	0	0	0	0	0	0	0	0	0	0	0	0	0	0	0	0	0	0	0	0	0	0	0	0	0	0	0	0
'MBDGBG'	0	0			'MBDGBG'	0	0	0	0	0	0	0	0	0	0	0	0	0	0	0	0	0	0	0	0	0	0	0	0	0	0	0	0	0	0	0	0	0	0	0	0	0	0	0	0	0	0	0	0
'MCOATA'	0	0			'MCOATA'	0	0	0	0	0	0	0	0	0	0	0	0	0	0	0	0	0	0	0	0	0	0	0	0	0	0	0	0	0	0	0	0	0	0	0	0	0	0	0	0	0	0	0	0
'ME1'	0.371782991180174	0.371805756183491			'ME1'	0	0	0	0	0	0	0	0	0	0	0	0	0	0	0	0.371782991180174	0.371782991180174	0.371782991180174	0.371782991180174	0.371782991180174	0.371782991180174	0.371782991180174	0.371782991180174	0.371782991180174	0.371782991180174	0.371782991180174	0.371782991180174	0.371782991180174	0.371782991180174	0.371782991180174	0.371782991180174	0	0	0	0	0	0	0	0	0	0	0	0	0
'MECDPDH2'	0.0408958728199877	0.0408959035293896			'MECDPDH2'	0	0	0	0	0	0	0	0	0	0	0	0	0	0	0	0.0408958728199877	0.0408958728199877	0.0408958728199877	0.0408958728199877	0.0408958728199877	0.0408958728199877	0.0408958728199877	0.0408958728199877	0.0408958728199877	0.0408958728199877	0.0408958728199877	0.0408958728199877	0.0408958728199877	0.0408958728199877	0.0408958728199877	0.0408958728199877	0	0	0	0	0	0	0	0	0	0	0	0	0
'MECDPS'	0.0408958728199877	0.0408959035293896			'MECDPS'	0	0	0	0	0	0	0	0	0	0	0	0	0	0	0	0.0408958728199877	0.0408958728199877	0.0408958728199877	0.0408958728199877	0.0408958728199877	0.0408958728199877	0.0408958728199877	0.0408958728199877	0.0408958728199877	0.0408958728199877	0.0408958728199877	0.0408958728199877	0.0408958728199877	0.0408958728199877	0.0408958728199877	0.0408958728199877	0	0	0	0	0	0	0	0	0	0	0	0	0
'MELIBt2r'	0	0			'MELIBt2r'	0	0	0	0	0	0	0	0	0	0	0	0	0	0	0	0	0	0	0	0	0	0	0	0	0	0	0	0	0	0	0	0	0	0	0	0	0	0	0	0	0	0	0	0
'MEPCT'	0.0408958728199877	0.0408959035293896			'MEPCT'	0	0	0	0	0	0	0	0	0	0	0	0	0	0	0	0.0408958728199877	0.0408958728199877	0.0408958728199877	0.0408958728199877	0.0408958728199877	0.0408958728199877	0.0408958728199877	0.0408958728199877	0.0408958728199877	0.0408958728199877	0.0408958728199877	0.0408958728199877	0.0408958728199877	0.0408958728199877	0.0408958728199877	0.0408958728199877	0	0	0	0	0	0	0	0	0	0	0	0	0
'METALA1c'	0	0			'METALA1c'	0	0	0	0	0	0	0	0	0	0	0	0	0	0	0	0	0	0	0	0	0	0	0	0	0	0	0	0	0	0	0	0	0	0	0	0	0	0	0	0	0	0	0	0
'METALAabc'	0	0			'METALAabc'	0	0	0	0	0	0	0	0	0	0	0	0	0	0	0	0	0	0	0	0	0	0	0	0	0	0	0	0	0	0	0	0	0	0	0	0	0	0	0	0	0	0	0	0
'METATr'	0.00454184368004462	0.00454184709053607			'METATr'	0	0	0	0	0	0	0	0	0	0	0	0	0	0	0	0.00454184368004462	0.00454184368004462	0.00454184368004462	0.00454184368004462	0.00454184368004462	0.00454184368004462	0.00454184368004462	0.00454184368004462	0.00454184368004462	0.00454184368004462	0.00454184368004462	0.00454184368004462	0.00454184368004462	0.00454184368004462	0.00454184368004462	0.00454184368004462	0	0	0	0	0	0	0	0	0	0	0	0	0
'METDabc'	0	0			'METDabc'	0	0	0	0	0	0	0	0	0	0	0	0	0	0	0	0	0	0	0	0	0	0	0	0	0	0	0	0	0	0	0	0	0	0	0	0	0	0	0	0	0	0	0	0
'METFR'	-1000	1000			'METFR'	-1000	-1000	-1000	-1000	-1000	-1000	-1000	-1000	-1000	-1000	-1000	-1000	-1000	-1000	-1000	-1000	-1000	-1000	-1000	-1000	-1000	-1000	-1000	-1000	-1000	-1000	-1000	-1000	-1000	-1000	-1000	-1000	-1000	-1000	-1000	-1000	-1000	-1000	-1000	-1000	-1000	-1000	-1000	-1000
'METSOX1abc'	0	0			'METSOX1abc'	0	0	0	0	0	0	0	0	0	0	0	0	0	0	0	0	0	0	0	0	0	0	0	0	0	0	0	0	0	0	0	0	0	0	0	0	0	0	0	0	0	0	0	0
'METSOX2abc'	0	0			'METSOX2abc'	0	0	0	0	0	0	0	0	0	0	0	0	0	0	0	0	0	0	0	0	0	0	0	0	0	0	0	0	0	0	0	0	0	0	0	0	0	0	0	0	0	0	0	0
'METSr'	0	0			'METSr'	0	0	0	0	0	0	0	0	0	0	0	0	0	0	0	0	0	0	0	0	0	0	0	0	0	0	0	0	0	0	0	0	0	0	0	0	0	0	0	0	0	0	0	0
'METabc'	0.179964976952994	0.180000000000000			'METabc'	0	0	0	0	0	0	0	0	0	0	0	0	0	0	0	0.179964976952994	0.179964976952994	0.179964976952994	0.179964976952994	0.179964976952994	0.179964976952994	0.179964976952994	0.179964976952994	0.179964976952994	0.179964976952994	0.179964976952994	0.179964976952994	0.179964976952994	0.179964976952994	0.179964976952994	0.179964976952994	0	0	0	0	0	0	0	0	0	0	0	0	0
'MG2abc'	0	8.75576747233024e-06			'MG2abc'	0	0	0	0	0	0	0	0	0	0	0	0	0	0	0	0	0	0	0	0	0	0	0	0	0	0	0	0	0	0	0	0	0	0	0	0	0	0	0	0	0	0	0	0
'MGSA'	0	0			'MGSA'	0	0	0	0	0	0	0	0	0	0	0	0	0	0	0	0	0	0	0	0	0	0	0	0	0	0	0	0	0	0	0	0	0	0	0	0	0	0	0	0	0	0	0	0
'MGt5'	-0.00454184709053607	-0.00453308792521057			'MGt5'	0	0	0	0	0	0	0	0	0	0	0	0	0	0	0	-0.00454184709053607	-0.00454184709053607	-0.00454184709053607	-0.00454184709053607	-0.00454184709053607	-0.00454184709053607	-0.00454184709053607	-0.00454184709053607	-0.00454184709053607	-0.00454184709053607	-0.00454184709053607	-0.00454184709053607	-0.00454184709053607	-0.00454184709053607	-0.00454184709053607	-0.00454184709053607	0	0	0	0	0	0	0	0	0	0	0	0	0
'MLTP3'	0.0744842442228446	0.0744929999999613			'MLTP3'	0	0	0	0	0	0	0	0	0	0	0	0	0	0	0	0.0744842442228446	0.0744842442228446	0.0744842442228446	0.0744842442228446	0.0744842442228446	0.0744842442228446	0.0744842442228446	0.0744842442228446	0.0744842442228446	0.0744842442228446	0.0744842442228446	0.0744842442228446	0.0744842442228446	0.0744842442228446	0.0744842442228446	0.0744842442228446	0	0	0	0	0	0	0	0	0	0	0	0	0
'MNLpts'	0.148982313362073	0.148986000000000			'MNLpts'	0	0	0	0	0	0	0	0	0	0	0	0	0	0	0	0.148982313362073	0.148982313362073	0.148982313362073	0.148982313362073	0.148982313362073	0.148982313362073	0.148982313362073	0.148982313362073	0.148982313362073	0.148982313362073	0.148982313362073	0.148982313362073	0.148982313362073	0.148982313362073	0.148982313362073	0.148982313362073	0	0	0	0	0	0	0	0	0	0	0	0	0
'MNNH'	0	0			'MNNH'	0	0	0	0	0	0	0	0	0	0	0	0	0	0	0	0	0	0	0	0	0	0	0	0	0	0	0	0	0	0	0	0	0	0	0	0	0	0	0	0	0	0	0	0
'MNabc'	0.00454184368000000	0.00454184709054514			'MNabc'	0	0	0	0	0	0	0	0	0	0	0	0	0	0	0	0.00454184368000000	0.00454184368000000	0.00454184368000000	0.00454184368000000	0.00454184368000000	0.00454184368000000	0.00454184368000000	0.00454184368000000	0.00454184368000000	0.00454184368000000	0.00454184368000000	0.00454184368000000	0.00454184368000000	0.00454184368000000	0.00454184368000000	0.00454184368000000	0	0	0	0	0	0	0	0	0	0	0	0	0
'MOBDabc'	0	0			'MOBDabc'	0	0	0	0	0	0	0	0	0	0	0	0	0	0	0	0	0	0	0	0	0	0	0	0	0	0	0	0	0	0	0	0	0	0	0	0	0	0	0	0	0	0	0	0
'MOPSabc'	0	0			'MOPSabc'	0	0	0	0	0	0	0	0	0	0	0	0	0	0	0	0	0	0	0	0	0	0	0	0	0	0	0	0	0	0	0	0	0	0	0	0	0	0	0	0	0	0	0	0
'MSAS'	0	0			'MSAS'	0	0	0	0	0	0	0	0	0	0	0	0	0	0	0	0	0	0	0	0	0	0	0	0	0	0	0	0	0	0	0	0	0	0	0	0	0	0	0	0	0	0	0	0
'MSO3abc'	0	0			'MSO3abc'	0	0	0	0	0	0	0	0	0	0	0	0	0	0	0	0	0	0	0	0	0	0	0	0	0	0	0	0	0	0	0	0	0	0	0	0	0	0	0	0	0	0	0	0
'MTAN'	0	0			'MTAN'	0	0	0	0	0	0	0	0	0	0	0	0	0	0	0	0	0	0	0	0	0	0	0	0	0	0	0	0	0	0	0	0	0	0	0	0	0	0	0	0	0	0	0	0
'MTHFC'	-1.75115504816858e-05	1.53947451053682e-06			'MTHFC'	-5.52699166666662	-5.52699166666662	-5.52699166666673	-5.52699166666662	-5.52699166666673	-5.52699166666673	-5.52699166666685	-5.52699166666685	-5.52699166666673	-5.52699166666639	-5.52699166666571	-5.52699166666685	-5.52699166666639	-5.52699166666673	-5.52699166666673	-1.75115504816858e-05	-1.75115504816858e-05	-1.75115504816858e-05	-1.75115504816858e-05	-1.75115504816858e-05	-1.75115504816858e-05	-1.75115504816858e-05	-1.75115504816858e-05	-1.75115504816858e-05	-1.75115504816858e-05	-1.75115504816858e-05	-1.75115504816858e-05	-1.75115504816858e-05	-1.75115504816858e-05	-1.75115504816858e-05	-1.75115504816858e-05	-5.52699166666673	-5.52699166666673	-5.52699166666685	-5.52699166666696	-5.52699166666685	-5.52699166666696	-5.52699166666685	-5.52699166666571	-5.52699166666685	-5.52699166666673	-5.52699166666685	-5.52699166666673	-5.52699166666673
'MTHFD'	-0.128414721083004	-0.128385535190773			'MTHFD'	-5.58699166666622	-5.58699166666611	-5.58699166666634	-5.58699166666622	-5.58699166666634	-5.58699166666634	-5.58699166666634	-5.58699166666747	-5.58699166666679	-5.58699166666656	-5.58699166666611	-5.58699166666690	-5.58699166666668	-5.58699166666759	-5.58699166666759	-0.128414721083004	-0.128414721083004	-0.128414721083004	-0.128414721083004	-0.128414721083004	-0.128414721083004	-0.128414721083004	-0.128414721083004	-0.128414721083004	-0.128414721083004	-0.128414721083004	-0.128414721083004	-0.128414721083004	-0.128414721083004	-0.128414721083004	-0.128414721083004	-5.58699166666634	-5.58699166666634	-5.58699166666634	-5.58699166666690	-5.58699166666634	-5.58699166666690	-5.58699166666634	-5.58699166666611	-5.58699166666634	-5.58699166666759	-5.58699166666747	-5.58699166666759	-5.58699166666679
'NADH10'	0	0			'NADH10'	0	0	0	0	0	0	0	0	0	0	0	0	0	0	0	0	0	0	0	0	0	0	0	0	0	0	0	0	0	0	0	0	0	0	0	0	0	0	0	0	0	0	0	0
'NADH5'	0	0			'NADH5'	0	0	0	0	0	0	0	0	0	0	0	0	0	0	0	0	0	0	0	0	0	0	0	0	0	0	0	0	0	0	0	0	0	0	0	0	0	0	0	0	0	0	0	0
'NADH9'	0	0			'NADH9'	0	0	0	0	0	0	0	0	0	0	0	0	0	0	0	0	0	0	0	0	0	0	0	0	0	0	0	0	0	0	0	0	0	0	0	0	0	0	0	0	0	0	0	0
'NADK'	0	0.00454184709054611			'NADK'	0	0	0	0	0	0	0	0	0	0	0	0	0	0	0	0	0	0	0	0	0	0	0	0	0	0	0	0	0	0	0	0	0	0	0	0	0	0	0	0	0	0	0	0
'NADK2'	0	0.00454184709054522			'NADK2'	0	0	0	0	0	0	0	0	0	0	0	0	0	0	0	0	0	0	0	0	0	0	0	0	0	0	0	0	0	0	0	0	0	0	0	0	0	0	0	0	0	0	0	0
'NADS1'	0	0.00908369418109145			'NADS1'	0	0	0	0	0	0	0	0	0	0	0	0	0	0	0	0	0	0	0	0	0	0	0	0	0	0	0	0	0	0	0	0	0	0	0	0	0	0	0	0	0	0	0	0
'NADS2'	0	0.00908369418109167			'NADS2'	0	0	0	0	0	0	0	0	0	0	0	0	0	0	0	0	0	0	0	0	0	0	0	0	0	0	0	0	0	0	0	0	0	0	0	0	0	0	0	0	0	0	0	0
'NAPRT'	0.00908368736031662	0.00908369418109079			'NAPRT'	0	0	0	0	0	0	0	0	0	0	0	0	0	0	0	0.00908368736031662	0.00908368736031662	0.00908368736031662	0.00908368736031662	0.00908368736031662	0.00908368736031662	0.00908368736031662	0.00908368736031662	0.00908368736031662	0.00908368736031662	0.00908368736031662	0.00908368736031662	0.00908368736031662	0.00908368736031662	0.00908368736031662	0.00908368736031662	0	0	0	0	0	0	0	0	0	0	0	0	0
'NAt3_1'	0.560972812293812	1000			'NAt3_1'	-139.747351333331	-139.747351333330	-139.747351333335	-139.747351333331	-139.747351333337	-139.747351333335	-139.747351333334	-139.747351333321	-139.747351333355	-139.747351333361	-139.747351333343	-139.747351333322	-139.747351333305	-139.747351333323	-139.747351333323	0.560972812293812	0.560972812293812	0.560972812293812	0.560972812293812	0.560972812293812	0.560972812293812	0.560972812293812	0.560972812293812	0.560972812293812	0.560972812293812	0.560972812293812	0.560972812293812	0.560972812293812	0.560972812293812	0.560972812293812	0.560972812293812	-139.747351333336	-139.747351333336	-139.747351333336	-139.747351333338	-139.747351333336	-139.747351333338	-139.747351333336	-139.747351333343	-139.747351333336	-139.747351333323	-139.747351333321	-139.747351333323	-139.747351333355
'NH4tb'	-8.34141296269820	-7.88794187634517			'NH4tb'	-11.3399999999999	-11.3400000000000	-11.3399999999998	-11.3399999999999	-11.3399999999998	-11.3399999999998	-11.3399999999998	-11.3400000000000	-11.3400000000000	-11.3399999999999	-11.3400000000000	-11.3400000000000	-11.3400000000000	-11.3400000000000	-11.3400000000000	-8.34141296269820	-8.34141296269820	-8.34141296269820	-8.34141296269820	-8.34141296269820	-8.34141296269820	-8.34141296269820	-8.34141296269820	-8.34141296269820	-8.34141296269820	-8.34141296269820	-8.34141296269820	-8.34141296269820	-8.34141296269820	-8.34141296269820	-8.34141296269820	-11.3399999999998	-11.3399999999998	-11.3399999999998	-11.3399999999998	-11.3399999999998	-11.3399999999998	-11.3399999999998	-11.3400000000000	-11.3399999999998	-11.3400000000000	-11.3400000000000	-11.3400000000000	-11.3400000000000
'NNAM'	0	0			'NNAM'	0	0	0	0	0	0	0	0	0	0	0	0	0	0	0	0	0	0	0	0	0	0	0	0	0	0	0	0	0	0	0	0	0	0	0	0	0	0	0	0	0	0	0	0
'NNATr'	0.00908368736031662	0.00908369418109079			'NNATr'	0	0	0	0	0	0	0	0	0	0	0	0	0	0	0	0.00908368736031662	0.00908368736031662	0.00908368736031662	0.00908368736031662	0.00908368736031662	0.00908368736031662	0.00908368736031662	0.00908368736031662	0.00908368736031662	0.00908368736031662	0.00908368736031662	0.00908368736031662	0.00908368736031662	0.00908368736031662	0.00908368736031662	0.00908368736031662	0	0	0	0	0	0	0	0	0	0	0	0	0
'NNDMBRT'	0	0			'NNDMBRT'	0	0	0	0	0	0	0	0	0	0	0	0	0	0	0	0	0	0	0	0	0	0	0	0	0	0	0	0	0	0	0	0	0	0	0	0	0	0	0	0	0	0	0	0
'NNDPR'	0	0			'NNDPR'	0	0	0	0	0	0	0	0	0	0	0	0	0	0	0	0	0	0	0	0	0	0	0	0	0	0	0	0	0	0	0	0	0	0	0	0	0	0	0	0	0	0	0	0
'NO2t2r'	0.999993632172732	1			'NO2t2r'	0	0	0	0	0	0	0	0	0	0	0	0	0	0	0	0.999993632172732	0.999993632172732	0.999993632172732	0.999993632172732	0.999993632172732	0.999993632172732	0.999993632172732	0.999993632172732	0.999993632172732	0.999993632172732	0.999993632172732	0.999993632172732	0.999993632172732	0.999993632172732	0.999993632172732	0.999993632172732	0	0	0	0	0	0	0	0	0	0	0	0	0
'NODOx'	0	0			'NODOx'	0	0	0	0	0	0	0	0	0	0	0	0	0	0	0	0	0	0	0	0	0	0	0	0	0	0	0	0	0	0	0	0	0	0	0	0	0	0	0	0	0	0	0	0
'NODOy'	0	0			'NODOy'	0	0	0	0	0	0	0	0	0	0	0	0	0	0	0	0	0	0	0	0	0	0	0	0	0	0	0	0	0	0	0	0	0	0	0	0	0	0	0	0	0	0	0	0
'NP1_r'	0	0			'NP1_r'	0	0	0	0	0	0	0	0	0	0	0	0	0	0	0	0	0	0	0	0	0	0	0	0	0	0	0	0	0	0	0	0	0	0	0	0	0	0	0	0	0	0	0	0
'NP2MSUCCS'	0	0			'NP2MSUCCS'	0	0	0	0	0	0	0	0	0	0	0	0	0	0	0	0	0	0	0	0	0	0	0	0	0	0	0	0	0	0	0	0	0	0	0	0	0	0	0	0	0	0	0	0
'NTD1'	0	8.75576760026855e-06			'NTD1'	0	0	0	0	0	0	0	0	0	0	0	0	0	0	0	0	0	0	0	0	0	0	0	0	0	0	0	0	0	0	0	0	0	0	0	0	0	0	0	0	0	0	0	0
'NTRIR2x'	0	1			'NTRIR2x'	0	0	0	0	0	0	0	0	0	0	0	0	0	0	0	0	0	0	0	0	0	0	0	0	0	0	0	0	0	0	0	0	0	0	0	0	0	0	0	0	0	0	0	0
'NTRIR2y'	0	1			'NTRIR2y'	0	0	0	0	0	0	0	0	0	0	0	0	0	0	0	0	0	0	0	0	0	0	0	0	0	0	0	0	0	0	0	0	0	0	0	0	0	0	0	0	0	0	0	0
'O2t'	0	0			'O2t'	0	0	0	0	0	0	0	0	0	0	0	0	0	0	0	0	0	0	0	0	0	0	0	0	0	0	0	0	0	0	0	0	0	0	0	0	0	0	0	0	0	0	0	0
'OBTFL'	1.53491203277300	1.53499608819219			'OBTFL'	0	0	0	0	0	0	0	0	0	0	0	0	0	0	0	1.53491203277300	1.53491203277300	1.53491203277300	1.53491203277300	1.53491203277300	1.53491203277300	1.53491203277300	1.53491203277300	1.53491203277300	1.53491203277300	1.53491203277300	1.53491203277300	1.53491203277300	1.53491203277300	1.53491203277300	1.53491203277300	0	0	0	0	0	0	0	0	0	0	0	0	0
'OCBT'	0	2.18894206227560e-06			'OCBT'	0	0	0	0	0	0	0	0	0	0	0	0	0	0	0	0	0	0	0	0	0	0	0	0	0	0	0	0	0	0	0	0	0	0	0	0	0	0	0	0	0	0	0	0
'OMCDC'	0	7.78289499159257e-06			'OMCDC'	0	0	0	0	0	0	0	0	0	0	0	0	0	0	0	0	0	0	0	0	0	0	0	0	0	0	0	0	0	0	0	0	0	0	0	0	0	0	0	0	0	0	0	0
'OMPDC'	0	0			'OMPDC'	0	0	0	0	0	0	0	0	0	0	0	0	0	0	0	0	0	0	0	0	0	0	0	0	0	0	0	0	0	0	0	0	0	0	0	0	0	0	0	0	0	0	0	0
'OOR2r'	0	0			'OOR2r'	0	0	0	0	0	0	0	0	0	0	0	0	0	0	0	0	0	0	0	0	0	0	0	0	0	0	0	0	0	0	0	0	0	0	0	0	0	0	0	0	0	0	0	0
'OPHBDC'	0	0			'OPHBDC'	0	0	0	0	0	0	0	0	0	0	0	0	0	0	0	0	0	0	0	0	0	0	0	0	0	0	0	0	0	0	0	0	0	0	0	0	0	0	0	0	0	0	0	0
'ORNTAC'	0.0509823313999505	0.0509823696835383			'ORNTAC'	0	0	0	0	0	0	0	0	0	0	0	0	0	0	0	0.0509823313999505	0.0509823313999505	0.0509823313999505	0.0509823313999505	0.0509823313999505	0.0509823313999505	0.0509823313999505	0.0509823313999505	0.0509823313999505	0.0509823313999505	0.0509823313999505	0.0509823313999505	0.0509823313999505	0.0509823313999505	0.0509823313999505	0.0509823313999505	0	0	0	0	0	0	0	0	0	0	0	0	0
'OROTPT'	0	0			'OROTPT'	0	0	0	0	0	0	0	0	0	0	0	0	0	0	0	0	0	0	0	0	0	0	0	0	0	0	0	0	0	0	0	0	0	0	0	0	0	0	0	0	0	0	0	0
'P5CRyr'	-1000	0			'P5CRyr'	-1000	-1000	-1000	-1000	-1000	-1000	-1000	-1000	-1000	-1000	-1000	-1000	-1000	-1000	-1000	-1000	-1000	-1000	-1000	-1000	-1000	-1000	-1000	-1000	-1000	-1000	-1000	-1000	-1000	-1000	-1000	-1000	-1000	-1000	-1000	-1000	-1000	-1000	-1000	-1000	-1000	-1000	-1000	-1000
'PANTS'	0	0			'PANTS'	0	0	0	0	0	0	0	0	0	0	0	0	0	0	0	0	0	0	0	0	0	0	0	0	0	0	0	0	0	0	0	0	0	0	0	0	0	0	0	0	0	0	0	0
'PAPPT2'	0	0			'PAPPT2'	0	0	0	0	0	0	0	0	0	0	0	0	0	0	0	0	0	0	0	0	0	0	0	0	0	0	0	0	0	0	0	0	0	0	0	0	0	0	0	0	0	0	0	0
'PAPPT3'	0.00371780662000000	0.00371780941176215			'PAPPT3'	0	0	0	0	0	0	0	0	0	0	0	0	0	0	0	0.00371780662000000	0.00371780662000000	0.00371780662000000	0.00371780662000000	0.00371780662000000	0.00371780662000000	0.00371780662000000	0.00371780662000000	0.00371780662000000	0.00371780662000000	0.00371780662000000	0.00371780662000000	0.00371780662000000	0.00371780662000000	0.00371780662000000	0.00371780662000000	0	0	0	0	0	0	0	0	0	0	0	0	0
'PBUTT'	0	0			'PBUTT'	0	0	0	0	0	0	0	0	0	0	0	0	0	0	0	0	0	0	0	0	0	0	0	0	0	0	0	0	0	0	0	0	0	0	0	0	0	0	0	0	0	0	0	0
'PBt'	0	0			'PBt'	0	0	0	0	0	0	0	0	0	0	0	0	0	0	0	0	0	0	0	0	0	0	0	0	0	0	0	0	0	0	0	0	0	0	0	0	0	0	0	0	0	0	0	0
'PC'	0	8.75576181858020e-06			'PC'	0	0	0	0	0	0	0	0	0	0	0	0	0	0	0	0	0	0	0	0	0	0	0	0	0	0	0	0	0	0	0	0	0	0	0	0	0	0	0	0	0	0	0	0
'PC11M'	0	0			'PC11M'	0	0	0	0	0	0	0	0	0	0	0	0	0	0	0	0	0	0	0	0	0	0	0	0	0	0	0	0	0	0	0	0	0	0	0	0	0	0	0	0	0	0	0	0
'PC17M'	0	0			'PC17M'	0	0	0	0	0	0	0	0	0	0	0	0	0	0	0	0	0	0	0	0	0	0	0	0	0	0	0	0	0	0	0	0	0	0	0	0	0	0	0	0	0	0	0	0
'PC20M'	0	0			'PC20M'	0	0	0	0	0	0	0	0	0	0	0	0	0	0	0	0	0	0	0	0	0	0	0	0	0	0	0	0	0	0	0	0	0	0	0	0	0	0	0	0	0	0	0	0
'PC6AR'	0	0			'PC6AR'	0	0	0	0	0	0	0	0	0	0	0	0	0	0	0	0	0	0	0	0	0	0	0	0	0	0	0	0	0	0	0	0	0	0	0	0	0	0	0	0	0	0	0	0
'PC6YM'	0	0			'PC6YM'	0	0	0	0	0	0	0	0	0	0	0	0	0	0	0	0	0	0	0	0	0	0	0	0	0	0	0	0	0	0	0	0	0	0	0	0	0	0	0	0	0	0	0	0
'PC8XM'	0	0			'PC8XM'	0	0	0	0	0	0	0	0	0	0	0	0	0	0	0	0	0	0	0	0	0	0	0	0	0	0	0	0	0	0	0	0	0	0	0	0	0	0	0	0	0	0	0	0
'PDHbr'	0	2.33487106697794e-05			'PDHbr'	0	0	0	0	0	0	0	0	0	0	0	0	0	0	0	0	0	0	0	0	0	0	0	0	0	0	0	0	0	0	0	0	0	0	0	0	0	0	0	0	0	0	0	0
'PDHc'	0	2.33487106422459e-05			'PDHc'	0	0	0	0	0	0	0	0	0	0	0	0	0	0	0	0	0	0	0	0	0	0	0	0	0	0	0	0	0	0	0	0	0	0	0	0	0	0	0	0	0	0	0	0
'PEPGLY'	0.00371780662000000	0.00371780941176215			'PEPGLY'	0	0	0	0	0	0	0	0	0	0	0	0	0	0	0	0.00371780662000000	0.00371780662000000	0.00371780662000000	0.00371780662000000	0.00371780662000000	0.00371780662000000	0.00371780662000000	0.00371780662000000	0.00371780662000000	0.00371780662000000	0.00371780662000000	0.00371780662000000	0.00371780662000000	0.00371780662000000	0.00371780662000000	0.00371780662000000	0	0	0	0	0	0	0	0	0	0	0	0	0
'PFK'	0	1.25966930825751			'PFK'	0	0	0	0	0	0	0	0	0	0	0	0	0	0	0	0	0	0	0	0	0	0	0	0	0	0	0	0	0	0	0	0	0	0	0	0	0	0	0	0	0	0	0	0
'PFK_2'	0	0			'PFK_2'	0	0	0	0	0	0	0	0	0	0	0	0	0	0	0	0	0	0	0	0	0	0	0	0	0	0	0	0	0	0	0	0	0	0	0	0	0	0	0	0	0	0	0	0
'PFK_3'	0	1.25966930825611			'PFK_3'	0	0	0	0	0	0	0	0	0	0	0	0	0	0	0	0	0	0	0	0	0	0	0	0	0	0	0	0	0	0	0	0	0	0	0	0	0	0	0	0	0	0	0	0
'PFL'	9.42030484367783	9.42035737826525			'PFL'	0	0	0	0	0	0	0	0	0	0	0	0	0	0	0	9.42030484367783	9.42030484367783	9.42030484367783	9.42030484367783	9.42030484367783	9.42030484367783	9.42030484367783	9.42030484367783	9.42030484367783	9.42030484367783	9.42030484367783	9.42030484367783	9.42030484367783	9.42030484367783	9.42030484367783	9.42030484367783	0	0	0	0	0	0	0	0	0	0	0	0	0
'PGAMT'	-0.118969901176342	-0.118969811839975			'PGAMT'	0	0	0	0	0	0	0	0	0	0	0	0	0	0	0	-0.118969901176342	-0.118969901176342	-0.118969901176342	-0.118969901176342	-0.118969901176342	-0.118969901176342	-0.118969901176342	-0.118969901176342	-0.118969901176342	-0.118969901176342	-0.118969901176342	-0.118969901176342	-0.118969901176342	-0.118969901176342	-0.118969901176342	-0.118969901176342	0	0	0	0	0	0	0	0	0	0	0	0	0
'PGCDr'	0	8.75576233738684e-06			'PGCDr'	0	0	0	0	0	0	0	0	0	0	0	0	0	0	0	0	0	0	0	0	0	0	0	0	0	0	0	0	0	0	0	0	0	0	0	0	0	0	0	0	0	0	0	0
'PGI'	-999.590086382513	1000			'PGI'	-1000	-1000	-1000	-1000	-1000	-1000	-1000	-1000	-1000	-1000	-1000	-1000	-1000	-1000	-1000	-999.590086382513	-999.590086382513	-999.590086382513	-999.590086382513	-999.590086382513	-999.590086382513	-999.590086382513	-999.590086382513	-999.590086382513	-999.590086382513	-999.590086382513	-999.590086382513	-999.590086382513	-999.590086382513	-999.590086382513	-999.590086382513	-1000	-1000	-1000	-1000	-1000	-1000	-1000	-1000	-1000	-1000	-1000	-1000	-1000
'PGK'	-4.17929998187049	-4.17926495875850			'PGK'	-4.73090833333333	-4.73090833333333	-4.73090833333322	-4.73090833333333	-4.73090833333333	-4.73090833333322	-4.73090833333322	-4.73090833333311	-4.73090833333322	-4.73090833333322	-4.73090833333288	-4.73090833333299	-4.73090833333345	-4.73090833333311	-4.73090833333311	-4.17929998187049	-4.17929998187049	-4.17929998187049	-4.17929998187049	-4.17929998187049	-4.17929998187049	-4.17929998187049	-4.17929998187049	-4.17929998187049	-4.17929998187049	-4.17929998187049	-4.17929998187049	-4.17929998187049	-4.17929998187049	-4.17929998187049	-4.17929998187049	-4.73090833333333	-4.73090833333333	-4.73090833333345	-4.73090833333311	-4.73090833333345	-4.73090833333311	-4.73090833333345	-4.73090833333288	-4.73090833333345	-4.73090833333311	-4.73090833333311	-4.73090833333311	-4.73090833333322
'PGLYCP'	0	0			'PGLYCP'	0	0	0	0	0	0	0	0	0	0	0	0	0	0	0	0	0	0	0	0	0	0	0	0	0	0	0	0	0	0	0	0	0	0	0	0	0	0	0	0	0	0	0	0
'PGM'	-4.17929998187037	-4.17926495880340			'PGM'	-4.73090833333333	-4.73090833333333	-4.73090833333345	-4.73090833333333	-4.73090833333345	-4.73090833333345	-4.73090833333356	-4.73090833333322	-4.73090833333299	-4.73090833333311	-4.73090833333322	-4.73090833333311	-4.73090833333322	-4.73090833333322	-4.73090833333322	-4.17929998187037	-4.17929998187037	-4.17929998187037	-4.17929998187037	-4.17929998187037	-4.17929998187037	-4.17929998187037	-4.17929998187037	-4.17929998187037	-4.17929998187037	-4.17929998187037	-4.17929998187037	-4.17929998187037	-4.17929998187037	-4.17929998187037	-4.17929998187037	-4.73090833333333	-4.73090833333333	-4.73090833333333	-4.73090833333333	-4.73090833333333	-4.73090833333333	-4.73090833333333	-4.73090833333322	-4.73090833333333	-4.73090833333322	-4.73090833333322	-4.73090833333322	-4.73090833333299
'PGSA120'	0	0			'PGSA120'	0	0	0	0	0	0	0	0	0	0	0	0	0	0	0	0	0	0	0	0	0	0	0	0	0	0	0	0	0	0	0	0	0	0	0	0	0	0	0	0	0	0	0	0
'PGSA140'	0	0			'PGSA140'	0	0	0	0	0	0	0	0	0	0	0	0	0	0	0	0	0	0	0	0	0	0	0	0	0	0	0	0	0	0	0	0	0	0	0	0	0	0	0	0	0	0	0	0
'PGSA141'	0	0			'PGSA141'	0	0	0	0	0	0	0	0	0	0	0	0	0	0	0	0	0	0	0	0	0	0	0	0	0	0	0	0	0	0	0	0	0	0	0	0	0	0	0	0	0	0	0	0
'PGSA160'	0	0			'PGSA160'	0	0	0	0	0	0	0	0	0	0	0	0	0	0	0	0	0	0	0	0	0	0	0	0	0	0	0	0	0	0	0	0	0	0	0	0	0	0	0	0	0	0	0	0
'PGSA161'	0	0			'PGSA161'	0	0	0	0	0	0	0	0	0	0	0	0	0	0	0	0	0	0	0	0	0	0	0	0	0	0	0	0	0	0	0	0	0	0	0	0	0	0	0	0	0	0	0	0
'PGSA180'	0	0			'PGSA180'	0	0	0	0	0	0	0	0	0	0	0	0	0	0	0	0	0	0	0	0	0	0	0	0	0	0	0	0	0	0	0	0	0	0	0	0	0	0	0	0	0	0	0	0
'PGSA181'	0	0			'PGSA181'	0	0	0	0	0	0	0	0	0	0	0	0	0	0	0	0	0	0	0	0	0	0	0	0	0	0	0	0	0	0	0	0	0	0	0	0	0	0	0	0	0	0	0	0
'PGSAAI15'	0	0			'PGSAAI15'	0	0	0	0	0	0	0	0	0	0	0	0	0	0	0	0	0	0	0	0	0	0	0	0	0	0	0	0	0	0	0	0	0	0	0	0	0	0	0	0	0	0	0	0
'PGSAAI17'	0	0			'PGSAAI17'	0	0	0	0	0	0	0	0	0	0	0	0	0	0	0	0	0	0	0	0	0	0	0	0	0	0	0	0	0	0	0	0	0	0	0	0	0	0	0	0	0	0	0	0
'PGSAI14'	0	0			'PGSAI14'	0	0	0	0	0	0	0	0	0	0	0	0	0	0	0	0	0	0	0	0	0	0	0	0	0	0	0	0	0	0	0	0	0	0	0	0	0	0	0	0	0	0	0	0
'PGSAI15'	0	0			'PGSAI15'	0	0	0	0	0	0	0	0	0	0	0	0	0	0	0	0	0	0	0	0	0	0	0	0	0	0	0	0	0	0	0	0	0	0	0	0	0	0	0	0	0	0	0	0
'PGSAI16'	0	0			'PGSAI16'	0	0	0	0	0	0	0	0	0	0	0	0	0	0	0	0	0	0	0	0	0	0	0	0	0	0	0	0	0	0	0	0	0	0	0	0	0	0	0	0	0	0	0	0
'PGSAI17'	0	0			'PGSAI17'	0	0	0	0	0	0	0	0	0	0	0	0	0	0	0	0	0	0	0	0	0	0	0	0	0	0	0	0	0	0	0	0	0	0	0	0	0	0	0	0	0	0	0	0
'PHETA1'	0.953546285699417	0.953554068600056			'PHETA1'	-2.33004965306122	-2.33004965306122	-2.33004965306122	-2.33004965306122	-2.33004965306122	-2.33004965306122	-2.33004965306122	-2.33004965306122	-2.33004965306134	-2.33004965306122	-2.33004965306122	-2.33004965306122	-2.33004965306122	-2.33004965306122	-2.33004965306122	0.953546285699417	0.953546285699417	0.953546285699417	0.953546285699417	0.953546285699417	0.953546285699417	0.953546285699417	0.953546285699417	0.953546285699417	0.953546285699417	0.953546285699417	0.953546285699417	0.953546285699417	0.953546285699417	0.953546285699417	0.953546285699417	-2.33004965306122	-2.33004965306122	-2.33004965306122	-2.33004965306122	-2.33004965306122	-2.33004965306122	-2.33004965306122	-2.33004965306122	-2.33004965306122	-2.33004965306122	-2.33004965306122	-2.33004965306122	-2.33004965306134
'PIabc'	0	3.50231277024387e-05			'PIabc'	0	0	0	0	0	0	0	0	0	0	0	0	0	0	0	0	0	0	0	0	0	0	0	0	0	0	0	0	0	0	0	0	0	0	0	0	0	0	0	0	0	0	0	0
'PIt7'	0.268508379743594	0.268543604560477			'PIt7'	-46.4124504444346	-46.4124504444374	-46.4124504444469	-46.4124504444345	-46.4124504444471	-46.4124504444469	-46.4124504444548	-46.4124504444352	-46.4124504444394	-46.4124504444444	-46.4124504444408	-46.4124504444445	-46.4124504444427	-46.4124504444352	-46.4124504444352	0.268508379743594	0.268508379743594	0.268508379743594	0.268508379743594	0.268508379743594	0.268508379743594	0.268508379743594	0.268508379743594	0.268508379743594	0.268508379743594	0.268508379743594	0.268508379743594	0.268508379743594	0.268508379743594	0.268508379743594	0.268508379743594	-46.4124504444451	-46.4124504444451	-46.4124504444460	-46.4124504444428	-46.4124504444460	-46.4124504444428	-46.4124504444460	-46.4124504444408	-46.4124504444460	-46.4124504444352	-46.4124504444352	-46.4124504444352	-46.4124504444394
'PLPS'	0	1.78083428936660e-06			'PLPS'	0	0	0	0	0	0	0	0	0	0	0	0	0	0	0	0	0	0	0	0	0	0	0	0	0	0	0	0	0	0	0	0	0	0	0	0	0	0	0	0	0	0	0	0
'PMANM'	0	0			'PMANM'	0	0	0	0	0	0	0	0	0	0	0	0	0	0	0	0	0	0	0	0	0	0	0	0	0	0	0	0	0	0	0	0	0	0	0	0	0	0	0	0	0	0	0	0
'PMPK'	0	0			'PMPK'	0	0	0	0	0	0	0	0	0	0	0	0	0	0	0	0	0	0	0	0	0	0	0	0	0	0	0	0	0	0	0	0	0	0	0	0	0	0	0	0	0	0	0	0
'PMTCOATA'	0	0			'PMTCOATA'	0	0	0	0	0	0	0	0	0	0	0	0	0	0	0	0	0	0	0	0	0	0	0	0	0	0	0	0	0	0	0	0	0	0	0	0	0	0	0	0	0	0	0	0
'PNP'	0	0			'PNP'	0	0	0	0	0	0	0	0	0	0	0	0	0	0	0	0	0	0	0	0	0	0	0	0	0	0	0	0	0	0	0	0	0	0	0	0	0	0	0	0	0	0	0	0
'PNTK'	0.00908368735999998	0.00908369418108956			'PNTK'	0	0	0	0	0	0	0	0	0	0	0	0	0	0	0	0.00908368735999998	0.00908368735999998	0.00908368735999998	0.00908368735999998	0.00908368735999998	0.00908368735999998	0.00908368735999998	0.00908368735999998	0.00908368735999998	0.00908368735999998	0.00908368735999998	0.00908368735999998	0.00908368735999998	0.00908368735999998	0.00908368735999998	0.00908368735999998	0	0	0	0	0	0	0	0	0	0	0	0	0
'PNTOt4'	0.00908368735999998	0.00908369418108956			'PNTOt4'	0	0	0	0	0	0	0	0	0	0	0	0	0	0	0	0.00908368735999998	0.00908368735999998	0.00908368735999998	0.00908368735999998	0.00908368735999998	0.00908368735999998	0.00908368735999998	0.00908368735999998	0.00908368735999998	0.00908368735999998	0.00908368735999998	0.00908368735999998	0.00908368735999998	0.00908368735999998	0.00908368735999998	0.00908368735999998	0	0	0	0	0	0	0	0	0	0	0	0	0
'POR4'	1.92427516469002	1.92428455170989			'POR4'	0	0	0	0	0	0	0	0	0	0	0	0	0	0	0	1.92427516469002	1.92427516469002	1.92427516469002	1.92427516469002	1.92427516469002	1.92427516469002	1.92427516469002	1.92427516469002	1.92427516469002	1.92427516469002	1.92427516469002	1.92427516469002	1.92427516469002	1.92427516469002	1.92427516469002	1.92427516469002	0	0	0	0	0	0	0	0	0	0	0	0	0
'PPA'	0	1.75115191706210e-05			'PPA'	0	0	0	0	0	0	0	0	0	0	0	0	0	0	0	0	0	0	0	0	0	0	0	0	0	0	0	0	0	0	0	0	0	0	0	0	0	0	0	0	0	0	0	0
'PPAKr'	1.53491203275769	1.53499608818709			'PPAKr'	0	0	0	0	0	0	0	0	0	0	0	0	0	0	0	1.53491203275769	1.53491203275769	1.53491203275769	1.53491203275769	1.53491203275769	1.53491203275769	1.53491203275769	1.53491203275769	1.53491203275769	1.53491203275769	1.53491203275769	1.53491203275769	1.53491203275769	1.53491203275769	1.53491203275769	1.53491203275769	0	0	0	0	0	0	0	0	0	0	0	0	0
'PPBNGS'	0	0			'PPBNGS'	0	0	0	0	0	0	0	0	0	0	0	0	0	0	0	0	0	0	0	0	0	0	0	0	0	0	0	0	0	0	0	0	0	0	0	0	0	0	0	0	0	0	0	0
'PPCDC'	0.00908368735999998	0.00908369418109356			'PPCDC'	0	0	0	0	0	0	0	0	0	0	0	0	0	0	0	0.00908368735999998	0.00908368735999998	0.00908368735999998	0.00908368735999998	0.00908368735999998	0.00908368735999998	0.00908368735999998	0.00908368735999998	0.00908368735999998	0.00908368735999998	0.00908368735999998	0.00908368735999998	0.00908368735999998	0.00908368735999998	0.00908368735999998	0.00908368735999998	0	0	0	0	0	0	0	0	0	0	0	0	0
'PPDK'	0	1.75115809347116e-05			'PPDK'	0	0	0	0	0	0	0	0	0	0	0	0	0	0	0	0	0	0	0	0	0	0	0	0	0	0	0	0	0	0	0	0	0	0	0	0	0	0	0	0	0	0	0	0
'PPGPPDP'	0	0			'PPGPPDP'	0	0	0	0	0	0	0	0	0	0	0	0	0	0	0	0	0	0	0	0	0	0	0	0	0	0	0	0	0	0	0	0	0	0	0	0	0	0	0	0	0	0	0	0
'PPM'	1.00218214131780	1.00225218754042			'PPM'	-6.95396180327930	-6.95396180327930	-6.95396180327873	-6.95396180327930	-6.95396180327873	-6.95396180327873	-6.95396180327873	-6.95396180327816	-6.95396180327873	-6.95396180327873	-6.95396180327850	-6.95396180327873	-6.95396180327896	-6.95396180327816	-6.95396180327816	1.00218214131780	1.00218214131780	1.00218214131780	1.00218214131780	1.00218214131780	1.00218214131780	1.00218214131780	1.00218214131780	1.00218214131780	1.00218214131780	1.00218214131780	1.00218214131780	1.00218214131780	1.00218214131780	1.00218214131780	1.00218214131780	-6.95396180327884	-6.95396180327884	-6.95396180327884	-6.95396180327828	-6.95396180327884	-6.95396180327828	-6.95396180327884	-6.95396180327850	-6.95396180327884	-6.95396180327816	-6.95396180327816	-6.95396180327816	-6.95396180327873
'PPNCL3'	0	0.00908369418109134			'PPNCL3'	0	0	0	0	0	0	0	0	0	0	0	0	0	0	0	0	0	0	0	0	0	0	0	0	0	0	0	0	0	0	0	0	0	0	0	0	0	0	0	0	0	0	0	0
'PPND'	0	999.029276958174			'PPND'	0	0	0	0	0	0	0	0	0	0	0	0	0	0	0	0	0	0	0	0	0	0	0	0	0	0	0	0	0	0	0	0	0	0	0	0	0	0	0	0	0	0	0	0
'PPND2'	0	999.029276958176			'PPND2'	0	0	0	0	0	0	0	0	0	0	0	0	0	0	0	0	0	0	0	0	0	0	0	0	0	0	0	0	0	0	0	0	0	0	0	0	0	0	0	0	0	0	0	0
'PPNDH'	0.970723041828999	0.970730483109278			'PPNDH'	0	0	0	0	0	0	0	0	0	0	0	0	0	0	0	0.970723041828999	0.970723041828999	0.970723041828999	0.970723041828999	0.970723041828999	0.970723041828999	0.970723041828999	0.970723041828999	0.970723041828999	0.970723041828999	0.970723041828999	0.970723041828999	0.970723041828999	0.970723041828999	0.970723041828999	0.970723041828999	0	0	0	0	0	0	0	0	0	0	0	0	0
'PPTT'	0	0			'PPTT'	0	0	0	0	0	0	0	0	0	0	0	0	0	0	0	0	0	0	0	0	0	0	0	0	0	0	0	0	0	0	0	0	0	0	0	0	0	0	0	0	0	0	0	0
'PRAGS'	0	7.69737151546260e-07			'PRAGS'	0	0	0	0	0	0	0	0	0	0	0	0	0	0	0	0	0	0	0	0	0	0	0	0	0	0	0	0	0	0	0	0	0	0	0	0	0	0	0	0	0	0	0	0
'PRAIS'	0	7.69737151546260e-07			'PRAIS'	0	0	0	0	0	0	0	0	0	0	0	0	0	0	0	0	0	0	0	0	0	0	0	0	0	0	0	0	0	0	0	0	0	0	0	0	0	0	0	0	0	0	0	0
'PRAMPC'	0	1.10599114398976e-06			'PRAMPC'	0	0	0	0	0	0	0	0	0	0	0	0	0	0	0	0	0	0	0	0	0	0	0	0	0	0	0	0	0	0	0	0	0	0	0	0	0	0	0	0	0	0	0	0
'PRASCSi'	0	7.69737151546260e-07			'PRASCSi'	0	0	0	0	0	0	0	0	0	0	0	0	0	0	0	0	0	0	0	0	0	0	0	0	0	0	0	0	0	0	0	0	0	0	0	0	0	0	0	0	0	0	0	0
'PRATPP'	0	1.10599114398976e-06			'PRATPP'	0	0	0	0	0	0	0	0	0	0	0	0	0	0	0	0	0	0	0	0	0	0	0	0	0	0	0	0	0	0	0	0	0	0	0	0	0	0	0	0	0	0	0	0
'PRFGS'	0	7.69737151546260e-07			'PRFGS'	0	0	0	0	0	0	0	0	0	0	0	0	0	0	0	0	0	0	0	0	0	0	0	0	0	0	0	0	0	0	0	0	0	0	0	0	0	0	0	0	0	0	0	0
'PRMICI'	0	1.10599114577781e-06			'PRMICI'	0	0	0	0	0	0	0	0	0	0	0	0	0	0	0	0	0	0	0	0	0	0	0	0	0	0	0	0	0	0	0	0	0	0	0	0	0	0	0	0	0	0	0	0
'PRO1x'	0	1000			'PRO1x'	0	0	0	0	0	0	0	0	0	0	0	0	0	0	0	0	0	0	0	0	0	0	0	0	0	0	0	0	0	0	0	0	0	0	0	0	0	0	0	0	0	0	0	0
'PROabc'	0	1.16743549074862e-05			'PROabc'	0	0	0	0	0	0	0	0	0	0	0	0	0	0	0	0	0	0	0	0	0	0	0	0	0	0	0	0	0	0	0	0	0	0	0	0	0	0	0	0	0	0	0	0
'PROt4r'	-0.253647688888236	0.0424493948759164			'PROt4r'	-15.9808168148190	-15.9808168148187	-15.9808168148151	-15.9808168148190	-15.9808168148151	-15.9808168148151	-15.9808168148151	-15.9808168148155	-15.9808168148144	-15.9808168148121	-15.9808168148145	-15.9808168148155	-15.9808168148110	-15.9808168148157	-15.9808168148157	-0.253647688888236	-0.253647688888236	-0.253647688888236	-0.253647688888236	-0.253647688888236	-0.253647688888236	-0.253647688888236	-0.253647688888236	-0.253647688888236	-0.253647688888236	-0.253647688888236	-0.253647688888236	-0.253647688888236	-0.253647688888236	-0.253647688888236	-0.253647688888236	-15.9808168148149	-15.9808168148149	-15.9808168148149	-15.9808168148143	-15.9808168148149	-15.9808168148143	-15.9808168148149	-15.9808168148145	-15.9808168148149	-15.9808168148157	-15.9808168148155	-15.9808168148157	-15.9808168148144
'PRPPS'	0.0631658316081030	0.0631833431558562			'PRPPS'	0	0	0	0	0	0	0	0	0	0	0	0	0	0	0	0.0631658316081030	0.0631658316081030	0.0631658316081030	0.0631658316081030	0.0631658316081030	0.0631658316081030	0.0631658316081030	0.0631658316081030	0.0631658316081030	0.0631658316081030	0.0631658316081030	0.0631658316081030	0.0631658316081030	0.0631658316081030	0.0631658316081030	0.0631658316081030	0	0	0	0	0	0	0	0	0	0	0	0	0
'PSCVT'	0	1.60410843363934e-06			'PSCVT'	0	0	0	0	0	0	0	0	0	0	0	0	0	0	0	0	0	0	0	0	0	0	0	0	0	0	0	0	0	0	0	0	0	0	0	0	0	0	0	0	0	0	0	0
'PSP_L'	0	8.75576234804498e-06			'PSP_L'	0	0	0	0	0	0	0	0	0	0	0	0	0	0	0	0	0	0	0	0	0	0	0	0	0	0	0	0	0	0	0	0	0	0	0	0	0	0	0	0	0	0	0	0
'PTPAT'	0.00908368735999998	0.00908369418109356			'PTPAT'	0	0	0	0	0	0	0	0	0	0	0	0	0	0	0	0.00908368735999998	0.00908368735999998	0.00908368735999998	0.00908368735999998	0.00908368735999998	0.00908368735999998	0.00908368735999998	0.00908368735999998	0.00908368735999998	0.00908368735999998	0.00908368735999998	0.00908368735999998	0.00908368735999998	0.00908368735999998	0.00908368735999998	0.00908368735999998	0	0	0	0	0	0	0	0	0	0	0	0	0
'PTRCabc'	0	0			'PTRCabc'	0	0	0	0	0	0	0	0	0	0	0	0	0	0	0	0	0	0	0	0	0	0	0	0	0	0	0	0	0	0	0	0	0	0	0	0	0	0	0	0	0	0	0	0
'PUNP1'	0.999983835506669	1.00000583717849			'PUNP1'	-2.17335359359583	-2.17335359359583	-2.17335359359606	-2.17335359359583	-2.17335359359606	-2.17335359359606	-2.17335359359606	-2.17335359359606	-2.17335359359583	-2.17335359359674	-2.17335359359549	-2.17335359359663	-2.17335359359583	-2.17335359359606	-2.17335359359606	0.999983835506669	0.999983835506669	0.999983835506669	0.999983835506669	0.999983835506669	0.999983835506669	0.999983835506669	0.999983835506669	0.999983835506669	0.999983835506669	0.999983835506669	0.999983835506669	0.999983835506669	0.999983835506669	0.999983835506669	0.999983835506669	-2.17335359359606	-2.17335359359606	-2.17335359359606	-2.17335359359674	-2.17335359359606	-2.17335359359674	-2.17335359359606	-2.17335359359549	-2.17335359359606	-2.17335359359606	-2.17335359359606	-2.17335359359606	-2.17335359359583
'PUNP2'	-0.963014298475514	-0.962995799104419			'PUNP2'	-2.39395717366938	-2.39395717366938	-2.39395717367017	-2.39395717366938	-2.39395717367017	-2.39395717367017	-2.39395717367017	-2.39395717366972	-2.39395717367006	-2.39395717366938	-2.39395717367006	-2.39395717367006	-2.39395717366961	-2.39395717366972	-2.39395717366972	-0.963014298475514	-0.963014298475514	-0.963014298475514	-0.963014298475514	-0.963014298475514	-0.963014298475514	-0.963014298475514	-0.963014298475514	-0.963014298475514	-0.963014298475514	-0.963014298475514	-0.963014298475514	-0.963014298475514	-0.963014298475514	-0.963014298475514	-0.963014298475514	-2.39395717366949	-2.39395717366949	-2.39395717366915	-2.39395717366904	-2.39395717366915	-2.39395717366904	-2.39395717366915	-2.39395717367006	-2.39395717366915	-2.39395717366972	-2.39395717366972	-2.39395717366972	-2.39395717367006
'PUNP3'	0	5.83718065172434e-06			'PUNP3'	0	0	0	0	0	0	0	0	0	0	0	0	0	0	0	0	0	0	0	0	0	0	0	0	0	0	0	0	0	0	0	0	0	0	0	0	0	0	0	0	0	0	0	0
'PUNP4'	0.0170921621195248	0.0170993612983921			'PUNP4'	0	0	0	0	0	0	0	0	0	0	0	0	0	0	0	0.0170921621195248	0.0170921621195248	0.0170921621195248	0.0170921621195248	0.0170921621195248	0.0170921621195248	0.0170921621195248	0.0170921621195248	0.0170921621195248	0.0170921621195248	0.0170921621195248	0.0170921621195248	0.0170921621195248	0.0170921621195248	0.0170921621195248	0.0170921621195248	0	0	0	0	0	0	0	0	0	0	0	0	0
'PUNP5'	-2.87860700609599e-06	5.83717633162451e-06			'PUNP5'	-1	-1	-1	-1	-1	-1	-1	-1	-1	-1	-1	-1	-1	-1	-1	-2.87860700609599e-06	-2.87860700609599e-06	-2.87860700609599e-06	-2.87860700609599e-06	-2.87860700609599e-06	-2.87860700609599e-06	-2.87860700609599e-06	-2.87860700609599e-06	-2.87860700609599e-06	-2.87860700609599e-06	-2.87860700609599e-06	-2.87860700609599e-06	-2.87860700609599e-06	-2.87860700609599e-06	-2.87860700609599e-06	-2.87860700609599e-06	-1	-1	-1	-1	-1	-1	-1	-1	-1	-1	-1	-1	-1
'PUNP6'	0	0			'PUNP6'	0	0	0	0	0	0	0	0	0	0	0	0	0	0	0	0	0	0	0	0	0	0	0	0	0	0	0	0	0	0	0	0	0	0	0	0	0	0	0	0	0	0	0	0
'PUNP7'	0	5.83717144309048e-06			'PUNP7'	0	0	0	0	0	0	0	0	0	0	0	0	0	0	0	0	0	0	0	0	0	0	0	0	0	0	0	0	0	0	0	0	0	0	0	0	0	0	0	0	0	0	0	0
'PYDAMK'	0	0			'PYDAMK'	0	0	0	0	0	0	0	0	0	0	0	0	0	0	0	0	0	0	0	0	0	0	0	0	0	0	0	0	0	0	0	0	0	0	0	0	0	0	0	0	0	0	0	0
'PYDXKr'	0.00454006284576280	0.00454184709053607			'PYDXKr'	-2.17230138235300	-2.17230138235288	-2.17230138235300	-2.17230138235300	-2.17230138235300	-2.17230138235300	-2.17230138235288	-2.17230138235288	-2.17230138235300	-2.17230138235300	-2.17230138235300	-2.17230138235311	-2.17230138235300	-2.17230138235288	-2.17230138235288	0.00454006284576280	0.00454006284576280	0.00454006284576280	0.00454006284576280	0.00454006284576280	0.00454006284576280	0.00454006284576280	0.00454006284576280	0.00454006284576280	0.00454006284576280	0.00454006284576280	0.00454006284576280	0.00454006284576280	0.00454006284576280	0.00454006284576280	0.00454006284576280	-2.17230138235311	-2.17230138235311	-2.17230138235311	-2.17230138235300	-2.17230138235311	-2.17230138235300	-2.17230138235311	-2.17230138235300	-2.17230138235311	-2.17230138235288	-2.17230138235288	-2.17230138235288	-2.17230138235300
'PYDXNK'	0	0			'PYDXNK'	0	0	0	0	0	0	0	0	0	0	0	0	0	0	0	0	0	0	0	0	0	0	0	0	0	0	0	0	0	0	0	0	0	0	0	0	0	0	0	0	0	0	0	0
'PYK'	3.65409615220628	3.65414868680431			'PYK'	0	0	0	0	0	0	0	0	0	0	0	0	0	0	0	3.65409615220628	3.65409615220628	3.65409615220628	3.65409615220628	3.65409615220628	3.65409615220628	3.65409615220628	3.65409615220628	3.65409615220628	3.65409615220628	3.65409615220628	3.65409615220628	3.65409615220628	3.65409615220628	3.65409615220628	3.65409615220628	0	0	0	0	0	0	0	0	0	0	0	0	0
'PYNP1r'	0	0			'PYNP1r'	0	0	0	0	0	0	0	0	0	0	0	0	0	0	0	0	0	0	0	0	0	0	0	0	0	0	0	0	0	0	0	0	0	0	0	0	0	0	0	0	0	0	0	0
'PYNP2r'	0.00218214139454176	0.00225218751415923			'PYNP2r'	-7.42469357142875	-7.42469357142875	-7.42469357142898	-7.42469357142875	-7.42469357142898	-7.42469357142898	-7.42469357142898	-7.42469357142682	-7.42469357143079	-7.42469357142886	-7.42469357142772	-7.42469357142602	-7.42469357142829	-7.42469357142682	-7.42469357142682	0.00218214139454176	0.00218214139454176	0.00218214139454176	0.00218214139454176	0.00218214139454176	0.00218214139454176	0.00218214139454176	0.00218214139454176	0.00218214139454176	0.00218214139454176	0.00218214139454176	0.00218214139454176	0.00218214139454176	0.00218214139454176	0.00218214139454176	0.00218214139454176	-7.42469357142863	-7.42469357142863	-7.42469357142875	-7.42469357142863	-7.42469357142875	-7.42469357142863	-7.42469357142875	-7.42469357142772	-7.42469357142875	-7.42469357142682	-7.42469357142682	-7.42469357142682	-7.42469357143079
'QULNS'	0	0			'QULNS'	0	0	0	0	0	0	0	0	0	0	0	0	0	0	0	0	0	0	0	0	0	0	0	0	0	0	0	0	0	0	0	0	0	0	0	0	0	0	0	0	0	0	0	0
'R05224'	0	0			'R05224'	0	0	0	0	0	0	0	0	0	0	0	0	0	0	0	0	0	0	0	0	0	0	0	0	0	0	0	0	0	0	0	0	0	0	0	0	0	0	0	0	0	0	0	0
'RAFH'	0	0			'RAFH'	0	0	0	0	0	0	0	0	0	0	0	0	0	0	0	0	0	0	0	0	0	0	0	0	0	0	0	0	0	0	0	0	0	0	0	0	0	0	0	0	0	0	0	0
'RBFK'	0.00454184368000000	0.00454184709054514			'RBFK'	0	0	0	0	0	0	0	0	0	0	0	0	0	0	0	0.00454184368000000	0.00454184368000000	0.00454184368000000	0.00454184368000000	0.00454184368000000	0.00454184368000000	0.00454184368000000	0.00454184368000000	0.00454184368000000	0.00454184368000000	0.00454184368000000	0.00454184368000000	0.00454184368000000	0.00454184368000000	0.00454184368000000	0.00454184368000000	0	0	0	0	0	0	0	0	0	0	0	0	0
'RBFSa'	0	1.84331728162827e-06			'RBFSa'	0	0	0	0	0	0	0	0	0	0	0	0	0	0	0	0	0	0	0	0	0	0	0	0	0	0	0	0	0	0	0	0	0	0	0	0	0	0	0	0	0	0	0	0
'RBFSb'	0	9.21658640814135e-07			'RBFSb'	0	0	0	0	0	0	0	0	0	0	0	0	0	0	0	0	0	0	0	0	0	0	0	0	0	0	0	0	0	0	0	0	0	0	0	0	0	0	0	0	0	0	0	0
'RBK'	0.178776221343441	0.178783000000000			'RBK'	0	0	0	0	0	0	0	0	0	0	0	0	0	0	0	0.178776221343441	0.178776221343441	0.178776221343441	0.178776221343441	0.178776221343441	0.178776221343441	0.178776221343441	0.178776221343441	0.178776221343441	0.178776221343441	0.178776221343441	0.178776221343441	0.178776221343441	0.178776221343441	0.178776221343441	0.178776221343441	0	0	0	0	0	0	0	0	0	0	0	0	0
'RE1944C'	0	0			'RE1944C'	0	0	0	0	0	0	0	0	0	0	0	0	0	0	0	0	0	0	0	0	0	0	0	0	0	0	0	0	0	0	0	0	0	0	0	0	0	0	0	0	0	0	0	0
'RE3351C'	0	0			'RE3351C'	0	0	0	0	0	0	0	0	0	0	0	0	0	0	0	0	0	0	0	0	0	0	0	0	0	0	0	0	0	0	0	0	0	0	0	0	0	0	0	0	0	0	0	0
'RE3352C'	0	0			'RE3352C'	0	0	0	0	0	0	0	0	0	0	0	0	0	0	0	0	0	0	0	0	0	0	0	0	0	0	0	0	0	0	0	0	0	0	0	0	0	0	0	0	0	0	0	0
'RHCCE'	0	0			'RHCCE'	0	0	0	0	0	0	0	0	0	0	0	0	0	0	0	0	0	0	0	0	0	0	0	0	0	0	0	0	0	0	0	0	0	0	0	0	0	0	0	0	0	0	0	0
'RIBABCte'	0	4.37788010370765e-06			'RIBABCte'	0	0	0	0	0	0	0	0	0	0	0	0	0	0	0	0	0	0	0	0	0	0	0	0	0	0	0	0	0	0	0	0	0	0	0	0	0	0	0	0	0	0	0	0
'RIBFLVt2r'	0.00908276570044109	0.00908369418107213			'RIBFLVt2r'	-1.08446024999989	-1.08446024999989	-1.08446025000001	-1.08446024999989	-1.08446025000001	-1.08446025000001	-1.08446025000012	-1.08446025000012	-1.08446024999989	-1.08446024999978	-1.08446025000012	-1.08446024999989	-1.08446025000001	-1.08446025000012	-1.08446025000012	0.00908276570044109	0.00908276570044109	0.00908276570044109	0.00908276570044109	0.00908276570044109	0.00908276570044109	0.00908276570044109	0.00908276570044109	0.00908276570044109	0.00908276570044109	0.00908276570044109	0.00908276570044109	0.00908276570044109	0.00908276570044109	0.00908276570044109	0.00908276570044109	-1.08446024999989	-1.08446024999989	-1.08446024999989	-1.08446025000001	-1.08446024999989	-1.08446025000001	-1.08446024999989	-1.08446025000012	-1.08446024999989	-1.08446025000012	-1.08446025000012	-1.08446025000012	-1.08446024999989
'RIBabc'	0.178776221339090	0.178787377882364			'RIBabc'	0	0	0	0	0	0	0	0	0	0	0	0	0	0	0	0.178776221339090	0.178776221339090	0.178776221339090	0.178776221339090	0.178776221339090	0.178776221339090	0.178776221339090	0.178776221339090	0.178776221339090	0.178776221339090	0.178776221339090	0.178776221339090	0.178776221339090	0.178776221339090	0.178776221339090	0.178776221339090	0	0	0	0	0	0	0	0	0	0	0	0	0
'RNDR1'	0	0.00223992946700946			'RNDR1'	0	0	0	0	0	0	0	0	0	0	0	0	0	0	0	0	0	0	0	0	0	0	0	0	0	0	0	0	0	0	0	0	0	0	0	0	0	0	0	0	0	0	0	0
'RNDR2'	0	0.00223992945837057			'RNDR2'	0	0	0	0	0	0	0	0	0	0	0	0	0	0	0	0	0	0	0	0	0	0	0	0	0	0	0	0	0	0	0	0	0	0	0	0	0	0	0	0	0	0	0	0
'RNDR3'	0	7.50493745726999e-06			'RNDR3'	0	0	0	0	0	0	0	0	0	0	0	0	0	0	0	0	0	0	0	0	0	0	0	0	0	0	0	0	0	0	0	0	0	0	0	0	0	0	0	0	0	0	0	0
'RNDR4'	0	5.25345933883870e-05			'RNDR4'	0	0	0	0	0	0	0	0	0	0	0	0	0	0	0	0	0	0	0	0	0	0	0	0	0	0	0	0	0	0	0	0	0	0	0	0	0	0	0	0	0	0	0	0
'RNTR1'	0	0.00223992945897259			'RNTR1'	0	0	0	0	0	0	0	0	0	0	0	0	0	0	0	0	0	0	0	0	0	0	0	0	0	0	0	0	0	0	0	0	0	0	0	0	0	0	0	0	0	0	0	0
'RNTR2'	0	0.00223992946184539			'RNTR2'	0	0	0	0	0	0	0	0	0	0	0	0	0	0	0	0	0	0	0	0	0	0	0	0	0	0	0	0	0	0	0	0	0	0	0	0	0	0	0	0	0	0	0	0
'RNTR3'	0	7.50493848045153e-06			'RNTR3'	0	0	0	0	0	0	0	0	0	0	0	0	0	0	0	0	0	0	0	0	0	0	0	0	0	0	0	0	0	0	0	0	0	0	0	0	0	0	0	0	0	0	0	0
'RNTR4'	0	5.25345791402287e-05			'RNTR4'	0	0	0	0	0	0	0	0	0	0	0	0	0	0	0	0	0	0	0	0	0	0	0	0	0	0	0	0	0	0	0	0	0	0	0	0	0	0	0	0	0	0	0	0
'RPE'	0.745199539814962	0.745234562930477			'RPE'	-4.51678586885248	-4.51678586885237	-4.51678586885259	-4.51678586885248	-4.51678586885271	-4.51678586885259	-4.51678586885271	-4.51678586885225	-4.51678586885237	-4.51678586885225	-4.51678586885225	-4.51678586885237	-4.51678586885259	-4.51678586885225	-4.51678586885225	0.745199539814962	0.745199539814962	0.745199539814962	0.745199539814962	0.745199539814962	0.745199539814962	0.745199539814962	0.745199539814962	0.745199539814962	0.745199539814962	0.745199539814962	0.745199539814962	0.745199539814962	0.745199539814962	0.745199539814962	0.745199539814962	-4.51678586885203	-4.51678586885203	-4.51678586885203	-4.51678586885248	-4.51678586885203	-4.51678586885248	-4.51678586885203	-4.51678586885225	-4.51678586885203	-4.51678586885225	-4.51678586885225	-4.51678586885225	-4.51678586885237
'RPI'	0.745199539794839	0.745235156541526			'RPI'	-4.51678586885248	-4.51678586885248	-4.51678586885214	-4.51678586885248	-4.51678586885214	-4.51678586885214	-4.51678586885214	-4.51678586885294	-4.51678586885237	-4.51678586885248	-4.51678586885237	-4.51678586885237	-4.51678586885248	-4.51678586885294	-4.51678586885294	0.745199539794839	0.745199539794839	0.745199539794839	0.745199539794839	0.745199539794839	0.745199539794839	0.745199539794839	0.745199539794839	0.745199539794839	0.745199539794839	0.745199539794839	0.745199539794839	0.745199539794839	0.745199539794839	0.745199539794839	0.745199539794839	-4.51678586885214	-4.51678586885214	-4.51678586885214	-4.51678586885203	-4.51678586885214	-4.51678586885203	-4.51678586885214	-4.51678586885237	-4.51678586885214	-4.51678586885294	-4.51678586885294	-4.51678586885294	-4.51678586885237
'RZ5PP'	0	0			'RZ5PP'	0	0	0	0	0	0	0	0	0	0	0	0	0	0	0	0	0	0	0	0	0	0	0	0	0	0	0	0	0	0	0	0	0	0	0	0	0	0	0	0	0	0	0	0
'SALCS2'	0	0			'SALCS2'	0	0	0	0	0	0	0	0	0	0	0	0	0	0	0	0	0	0	0	0	0	0	0	0	0	0	0	0	0	0	0	0	0	0	0	0	0	0	0	0	0	0	0	0
'SALCpts'	0	0			'SALCpts'	0	0	0	0	0	0	0	0	0	0	0	0	0	0	0	0	0	0	0	0	0	0	0	0	0	0	0	0	0	0	0	0	0	0	0	0	0	0	0	0	0	0	0	0
'SBTPD'	0	0			'SBTPD'	0	0	0	0	0	0	0	0	0	0	0	0	0	0	0	0	0	0	0	0	0	0	0	0	0	0	0	0	0	0	0	0	0	0	0	0	0	0	0	0	0	0	0	0
'SBTpts'	0	0			'SBTpts'	0	0	0	0	0	0	0	0	0	0	0	0	0	0	0	0	0	0	0	0	0	0	0	0	0	0	0	0	0	0	0	0	0	0	0	0	0	0	0	0	0	0	0	0
'SELNPS'	0	0			'SELNPS'	0	0	0	0	0	0	0	0	0	0	0	0	0	0	0	0	0	0	0	0	0	0	0	0	0	0	0	0	0	0	0	0	0	0	0	0	0	0	0	0	0	0	0	0
'SERATi'	0	0			'SERATi'	0	0	0	0	0	0	0	0	0	0	0	0	0	0	0	0	0	0	0	0	0	0	0	0	0	0	0	0	0	0	0	0	0	0	0	0	0	0	0	0	0	0	0	0
'SGAT'	0	0			'SGAT'	0	0	0	0	0	0	0	0	0	0	0	0	0	0	0	0	0	0	0	0	0	0	0	0	0	0	0	0	0	0	0	0	0	0	0	0	0	0	0	0	0	0	0	0
'SHCHCC2'	0	0			'SHCHCC2'	0	0	0	0	0	0	0	0	0	0	0	0	0	0	0	0	0	0	0	0	0	0	0	0	0	0	0	0	0	0	0	0	0	0	0	0	0	0	0	0	0	0	0	0
'SHCHD2'	0	0			'SHCHD2'	0	0	0	0	0	0	0	0	0	0	0	0	0	0	0	0	0	0	0	0	0	0	0	0	0	0	0	0	0	0	0	0	0	0	0	0	0	0	0	0	0	0	0	0
'SHK3Dr'	0	1.60410843363934e-06			'SHK3Dr'	0	0	0	0	0	0	0	0	0	0	0	0	0	0	0	0	0	0	0	0	0	0	0	0	0	0	0	0	0	0	0	0	0	0	0	0	0	0	0	0	0	0	0	0
'SHKK'	0	1.60410839231922e-06			'SHKK'	0	0	0	0	0	0	0	0	0	0	0	0	0	0	0	0	0	0	0	0	0	0	0	0	0	0	0	0	0	0	0	0	0	0	0	0	0	0	0	0	0	0	0	0
'SHSL2'	0	0			'SHSL2'	0	0	0	0	0	0	0	0	0	0	0	0	0	0	0	0	0	0	0	0	0	0	0	0	0	0	0	0	0	0	0	0	0	0	0	0	0	0	0	0	0	0	0	0
'SO4t2'	0.00454184368004462	0.00454184709053607			'SO4t2'	0	0	0	0	0	0	0	0	0	0	0	0	0	0	0	0.00454184368004462	0.00454184368004462	0.00454184368004462	0.00454184368004462	0.00454184368004462	0.00454184368004462	0.00454184368004462	0.00454184368004462	0.00454184368004462	0.00454184368004462	0.00454184368004462	0.00454184368004462	0.00454184368004462	0.00454184368004462	0.00454184368004462	0.00454184368004462	0	0	0	0	0	0	0	0	0	0	0	0	0
'SPMDabc'	0	0			'SPMDabc'	0	0	0	0	0	0	0	0	0	0	0	0	0	0	0	0	0	0	0	0	0	0	0	0	0	0	0	0	0	0	0	0	0	0	0	0	0	0	0	0	0	0	0	0
'SPODM'	0	0			'SPODM'	0	0	0	0	0	0	0	0	0	0	0	0	0	0	0	0	0	0	0	0	0	0	0	0	0	0	0	0	0	0	0	0	0	0	0	0	0	0	0	0	0	0	0	0
'SPTc'	0	0			'SPTc'	0	0	0	0	0	0	0	0	0	0	0	0	0	0	0	0	0	0	0	0	0	0	0	0	0	0	0	0	0	0	0	0	0	0	0	0	0	0	0	0	0	0	0	0
'STCOATA'	0	0			'STCOATA'	0	0	0	0	0	0	0	0	0	0	0	0	0	0	0	0	0	0	0	0	0	0	0	0	0	0	0	0	0	0	0	0	0	0	0	0	0	0	0	0	0	0	0	0
'SULFACabc'	0	0			'SULFACabc'	0	0	0	0	0	0	0	0	0	0	0	0	0	0	0	0	0	0	0	0	0	0	0	0	0	0	0	0	0	0	0	0	0	0	0	0	0	0	0	0	0	0	0	0
[truncated: 228 more rows]
[truncated: 659 more columns]

## Sheet: FVA_S.variabile
FVA fluxes (min and max) of: no constraints in the model; block each Jsl reaction at a time; block each Jdl pair reactions at a time; block each essential exchange reaction at a time; block each non-essential exchange reaction at a time
[truncated: 1,056 more rows]
[truncated: 601 more columns]

## Sheet: FVA_Escherichia sp.
FVA fluxes (min and max) of: no constraints in the model; block each Jsl reaction at a time; block each Jdl pair reactions at a time; block each essential exchange reaction at a time; block each non-essential exchange reaction at a time
[truncated: 1,758 more rows]
[truncated: 879 more columns]
