# Supplementary material for: Understanding the Representative Gut Microbiota Dysbiosis in Metformin-Treated Type 2 Diabetes Patients Using Genome-Scale Metabolic Modeling
Source: Front Physiol. 2018 Jun 25;9:775. doi: 10.3389/fphys.2018.00775 (PMC6026676; doi:10.3389/fphys.2018.00775)
Supplement: TABLE S7 — Short chain fatty acids and metabolite consumption (negative flux) and production (positive flux) under maximal growth and minimal media constraints. [file Data_Sheet_7.XLSX]

## Sheet: Sheet1
Escherichia sp.		A.muciniphila		S.variabile		I.bartlettii
rxnIDesch	LB	rxnsIDakker	LB	rxnsIDsubd	LB	rxnIDbart	LB
EX_15dap(e)'	0	'DM_4HBA'	0	'DM_2HYMEPH'	0	'EX_26dap_M(e)'	-1
'EX_2ddglcn(e)'	0	'DM_AMOB'	0	'DM_HQN'	0	'EX_Lcyst(e)'	0
'EX_4abut(e)'	0	'DM_btn'	0.100000000000000	'DM_clpn140(c)'	0	'EX_adn(e)'	-1
'EX_Lcyst(e)'	0	'DM_clpn180(c)'	0	'DM_clpn160(c)'	0	'EX_adpcbl(e)'	-1
'EX_acac(e)'	0	'DM_clpnai17(c)'	0	'DM_clpn180(c)'	0	'EX_ala_D(e)'	-1
'EX_acgam(e)'	-1	'DM_clpni17(c)'	0	'DM_clpni16(c)'	0	'EX_ala_L(e)'	-1
'EX_adn(e)'	-1	'DM_dad_5'	-1	'DM_dhptd(c)'	0	'EX_alaasp(e)'	0
'EX_adpcbl(e)'	-1	'DM_kdo2lipid4L(c)'	0	'EX_12ppd_S(e)'	0	'EX_alagln(e)'	0
'EX_akg(e)'	0	'EX_26dap_M(e)'	-1	'EX_26dap_M(e)'	-1	'EX_alaglu(e)'	0
'EX_ala_D(e)'	-1	'EX_2obut(e)'	0	'EX_ac(e)'	-1	'EX_alagly(e)'	0
'EX_ala_L(e)'	-1	'EX_4abut(e)'	0	'EX_acald(e)'	0	'EX_alahis(e)'	0
'EX_alaasp(e)'	0	'EX_4hbz(e)'	-1	'EX_acgam(e)'	-1	'EX_alaleu(e)'	0
'EX_alagln(e)'	0	'EX_Ser_Thr(e)'	0	'EX_adpcbl(e)'	-1	'EX_alathr(e)'	0
'EX_alaglu(e)'	0	'EX_T_antigen(e)'	0	'EX_ala_D(e)'	-1	'EX_arab_L(e)'	-0.178783
'EX_alagly(e)'	0	'EX_Tn_antigen(e)'	0	'EX_ala_L(e)'	-1	'EX_arbt(e)'	0
'EX_alahis(e)'	0	'EX_ac(e)'	-1	'EX_alaasp(e)'	0	'EX_arg_L(e)'	-0.15
'EX_alaleu(e)'	0	'EX_acald(e)'	0	'EX_alagln(e)'	0	'EX_arsenb(e)'	0
'EX_alathr(e)'	0	'EX_acgal(e)'	0	'EX_alaglu(e)'	0	'EX_aso3(e)'	0
'EX_alltn(e)'	0	'EX_acgam(e)'	-1	'EX_alagly(e)'	0	'EX_aso4(e)'	0
'EX_arab_L(e)'	-0.178783	'EX_acnam(e)'	0	'EX_alahis(e)'	0	'EX_bhb(e)'	0
'EX_arbt(e)'	0	'EX_ade(e)'	0	'EX_alaleu(e)'	0	'EX_biomass(e)'	0
'EX_arg_L(e)'	-0.15	'EX_adn(e)'	-1	'EX_alathr(e)'	0	'EX_btn(e)'	-1
'EX_aso3(e)'	0	'EX_ala_L(e)'	-1	'EX_arab_L(e)'	-0.178783000000000	'EX_butso3(e)'	0
'EX_aso4(e)'	0	'EX_alaasp(e)'	0	'EX_arabttr(e)'	0	'EX_ca2(e)'	-1
'EX_asp_L(e)'	-0.225	'EX_alagln(e)'	0	'EX_arbt(e)'	0	'EX_cbl1(e)'	-1
'EX_biomass(e)'	0	'EX_alaglu(e)'	0	'EX_asn_L(e)'	-0.225000000000000	'EX_cbl2(e)'	0
'EX_but(e)'	0	'EX_alagly(e)'	0	'EX_asp_L(e)'	-0.225000000000000	'EX_cd2(e)'	0
'EX_butso3(e)'	0	'EX_alahis(e)'	0	'EX_biomass(e)'	0	'EX_cellb(e)'	-0.074493
'EX_ca2(e)'	-1	'EX_alaleu(e)'	0	'EX_but(e)'	0	'EX_cgly(e)'	-1
'EX_cbl1(e)'	-1	'EX_alathr(e)'	0	'EX_ca2(e)'	-1	'EX_cit(e)'	-1
'EX_cbl2(e)'	0	'EX_arbt(e)'	0	'EX_cbl1(e)'	-1	'EX_cl(e)'	-1
'EX_cd2(e)'	0	'EX_asn_L(e)'	-0.225000000000000	'EX_cbl2(e)'	0	'EX_co2(e)'	0
'EX_cgly(e)'	-1	'EX_asp_L(e)'	-0.225000000000000	'EX_cd2(e)'	0	'EX_cobalt2(e)'	-1
'EX_chol(e)'	-1	'EX_biomass(e)'	0	'EX_cellb(e)'	-0.0744930000000000	'EX_cro4(e)'	0
'EX_cit(e)'	-1	'EX_btn(e)'	-1	'EX_cgly(e)'	-1	'EX_cu2(e)'	-1
'EX_cl(e)'	-1	'EX_ca2(e)'	-1	'EX_cl(e)'	-1	'EX_cytd(e)'	0
'EX_co2(e)'	0	'EX_cd2(e)'	0	'EX_co2(e)'	0	'EX_dad_2(e)'	-1
'EX_cobalt2(e)'	-1	'EX_cgly(e)'	-1	'EX_cobalt2(e)'	-1	'EX_dcyt(e)'	-1
'EX_crn(e)'	0	'EX_chtbs(e)'	0	'EX_cu2(e)'	-1	'EX_dgsn(e)'	-1
'EX_csn(e)'	-1	'EX_cl(e)'	-1	'EX_cys_L(e)'	-1	'EX_din(e)'	0
'EX_cu2(e)'	-1	'EX_co2(e)'	0	'EX_drib(e)'	-0.178783000000000	'EX_drib(e)'	-0.178783
'EX_cynt(e)'	0	'EX_cobalt2(e)'	-1	'EX_etoh(e)'	0	'EX_duri(e)'	0
'EX_cytd(e)'	0	'EX_core2(e)'	0	'EX_fe2(e)'	-1	'EX_ethso3(e)'	0
'EX_dad_2(e)'	-1	'EX_core3(e)'	0	'EX_fe3(e)'	-1	'EX_fe2(e)'	-1
'EX_dcyt(e)'	-1	'EX_core4(e)'	0	'EX_for(e)'	-1	'EX_fe3(e)'	-1
'EX_dgsn(e)'	-1	'EX_core5(e)'	0	'EX_fru(e)'	-0.148986000000000	'EX_for(e)'	-1
'EX_din(e)'	0	'EX_core6(e)'	0	'EX_fuc_L(e)'	0	'EX_fru(e)'	-0.148986
'EX_drib(e)'	-0.178783	'EX_core7(e)'	0	'EX_fum(e)'	-1	'EX_glc(e)'	-0.148986
'EX_duri(e)'	0	'EX_core8(e)'	0	'EX_gal(e)'	-0.148986000000000	'EX_glu_L(e)'	-0.18
'EX_etha(e)'	0	'EX_csn(e)'	-1	'EX_glc_D(e)'	-0.148986000000000	'EX_glyasn(e)'	0
'EX_ethso3(e)'	0	'EX_cu2(e)'	-1	'EX_gln_L(e)'	-0.180000000000000	'EX_glyasp(e)'	0
'EX_fe2(e)'	-1	'EX_cys_L(e)'	-1	'EX_glu_L(e)'	-0.180000000000000	'EX_glyb(e)'	0
'EX_fe3(e)'	-1	'EX_cytd(e)'	0	'EX_gly(e)'	-0.450000000000000	'EX_glyc(e)'	-1.79966
'EX_fecrm(e)'	0	'EX_dad_2(e)'	-1	'EX_glyasn(e)'	0	'EX_glycys(e)'	0
'EX_for(e)'	-1	'EX_ddca(e)'	-1	'EX_glyasp(e)'	0	'EX_glygln(e)'	0
'EX_fru(e)'	-0.148986	'EX_dgsn(e)'	-1	'EX_glyc3p(e)'	-1	'EX_glyglu(e)'	0
'EX_fuc1p_L(e)'	0	'EX_dsT_antigen(e)'	0	'EX_glycys(e)'	0	'EX_glyleu(e)'	0
'EX_fum(e)'	-1	'EX_etoh(e)'	0	'EX_glygln(e)'	0	'EX_glymet(e)'	0
'EX_g6p(e)'	0	'EX_f1a(e)'	0	'EX_glyglu(e)'	0	'EX_glyphe(e)'	0
'EX_gal(e)'	-0.148986	'EX_fe2(e)'	-1	'EX_glyleu(e)'	0	'EX_glypro(e)'	0
'EX_galct_D(e)'	0	'EX_fe3(e)'	-1	'EX_glymet(e)'	0	'EX_glytyr(e)'	0
'EX_galctn_D(e)'	0	'EX_fecrm(e)'	0	'EX_glyphe(e)'	0	'EX_h(e)'	-1
'EX_galt(e)'	0	'EX_for(e)'	-1	'EX_glypro(e)'	0	'EX_h2o(e)'	-10
'EX_galur(e)'	0	'EX_fru(e)'	-0.148986000000000	'EX_glytyr(e)'	0	'EX_hexs(e)'	0
'EX_gbbtn(e)'	0	'EX_gal(e)'	-0.148986000000000	'EX_h(e)'	-1	'EX_hg2(e)'	0
'EX_glc(e)'	-0.148986	'EX_galt(e)'	0	'EX_h2o(e)'	-10	'EX_hxan(e)'	-1
'EX_glcn(e)'	-0.148986	'EX_gam(e)'	-0.148986000000000	'EX_hdca(e)'	-0.396371000000000	'EX_ile_L(e)'	-0.15
'EX_glcr(e)'	0	'EX_glc_D(e)'	-0.148986000000000	'EX_hg2(e)'	0	'EX_ins(e)'	0
'EX_glcur(e)'	0	'EX_gln_L(e)'	-0.180000000000000	'EX_his_L(e)'	-0.150000000000000	'EX_isetac(e)'	0
'EX_gln_L(e)'	-0.18	'EX_glu_L(e)'	-0.180000000000000	'EX_hxan(e)'	-1	'EX_k(e)'	-1
'EX_glu_L(e)'	-0.18	'EX_gly(e)'	-0.450000000000000	'EX_ile_L(e)'	-0.150000000000000	'EX_lac_L(e)'	0
'EX_gly(e)'	-0.45	'EX_glyasn(e)'	0	'EX_k(e)'	-1	'EX_leu_L(e)'	-0.15
'EX_glyasn(e)'	0	'EX_glyasp(e)'	0	'EX_lac_D(e)'	0	'EX_malt(e)'	-0.074493
'EX_glyasp(e)'	0	'EX_glyc(e)'	-1.79965500000000	'EX_lac_L(e)'	0	'EX_melib(e)'	-0.074493
'EX_glyb(e)'	0	'EX_glycys(e)'	0	'EX_lcts(e)'	-0.0744930000000000	'EX_met_D(e)'	0
'EX_glyc(e)'	-1.799655	'EX_glygln(e)'	0	'EX_leu_L(e)'	-0.150000000000000	'EX_met_L(e)'	-0.18
'EX_glyc3p(e)'	-1	'EX_glyglu(e)'	0	'EX_lys_L(e)'	-0.150000000000000	'EX_metala(e)'	0
'EX_glyclt(e)'	0	'EX_glyleu(e)'	0	'EX_malt(e)'	-0.0744930000000000	'EX_metsox_R_L(e)'	0
'EX_glycys(e)'	0	'EX_glymet(e)'	0	'EX_malthx(e)'	0	'EX_metsox_S_L(e)'	-1
'EX_glygln(e)'	0	'EX_glyphe(e)'	0	'EX_malttr(e)'	0	'EX_mg2(e)'	-1
'EX_glyglu(e)'	0	'EX_glypro(e)'	0	'EX_man(e)'	-0.148986000000000	'EX_mn2(e)'	-1
'EX_glyleu(e)'	0	'EX_glytyr(e)'	0	'EX_mantr(e)'	0	'EX_mnl(e)'	-0.148986
'EX_glymet(e)'	0	'EX_gncore1(e)'	0	'EX_melib(e)'	-0.0744930000000000	'EX_mobd(e)'	-1
'EX_glyphe(e)'	0	'EX_gncore2(e)'	0	'EX_met_D(e)'	0	'EX_mops(e)'	0
'EX_glypro(e)'	0	'EX_h(e)'	-1	'EX_met_L(e)'	-0.180000000000000	'EX_mso3(e)'	0
'EX_glytyr(e)'	0	'EX_h2(e)'	0	'EX_metala(e)'	0	'EX_na1(e)'	-1
'EX_gsn(e)'	0	'EX_h2o(e)'	-10	'EX_metsox_R_L(e)'	0	'EX_nh4(e)'	0
'EX_h(e)'	-1	'EX_h2s(e)'	-1	'EX_metsox_S_L(e)'	-1	'EX_no2(e)'	-1
'EX_h2o(e)'	-10	'EX_hdca(e)'	-0.396371000000000	'EX_mg2(e)'	-1	'EX_o2(e)'	0
'EX_hdca(e)'	-0.396371	'EX_hg2(e)'	0	'EX_mn2(e)'	-1	'EX_orn(e)'	-1
'EX_hexs(e)'	0	'EX_his_L(e)'	-0.150000000000000	'EX_na1(e)'	-1	'EX_pb(e)'	0
'EX_hg2(e)'	0	'EX_ind3ac(e)'	-1	'EX_nac(e)'	-1	'EX_pi(e)'	-1
'EX_his_L(e)'	-0.15	'EX_indole(e)'	-1	'EX_nh4(e)'	0	'EX_pnto_R(e)'	-1
'EX_hxan(e)'	-1	'EX_ins(e)'	0	'EX_nmn(e)'	-1	'EX_pro_L(e)'	-0.18
'EX_ile_L(e)'	-0.15	'EX_k(e)'	-1	'EX_no3(e)'	0	'EX_ptrc(e)'	-1
'EX_ins(e)'	0	'EX_lac_D(e)'	0	'EX_o2(e)'	0	'EX_rib_D(e)'	-0.178783
'EX_isetac(e)'	0	'EX_leu_L(e)'	-0.150000000000000	'EX_ocdca(e)'	-0.169283000000000	'EX_ribflv(e)'	-1
'EX_k(e)'	-1	'EX_lys_L(e)'	-0.150000000000000	'EX_pb(e)'	0	'EX_salcn(e)'	0
'EX_lac_L(e)'	0	'EX_malt(e)'	-0.0744930000000000	'EX_phe_L(e)'	-1	'EX_sbt-d(e)'	0
'EX_lcts(e)'	-0.074493	'EX_man(e)'	-0.148986000000000	'EX_pi(e)'	-1	'EX_so4(e)'	-1
'EX_leu_L(e)'	-0.15	'EX_met_L(e)'	-0.180000000000000	'EX_pnto_R(e)'	-1	'EX_spmd(e)'	-1
'EX_lys_L(e)'	-0.15	'EX_metala(e)'	0	'EX_pro_L(e)'	-0.180000000000000	'EX_sulfac(e)'	0
'EX_mal_L(e)'	0	'EX_mg2(e)'	-1	'EX_ptrc(e)'	-1	'EX_taur(e)'	0
'EX_malt(e)'	-0.074493	'EX_mn2(e)'	-1	'EX_pydx(e)'	-1	'EX_thymd(e)'	-1
'EX_malthx(e)'	0	'EX_mnl(e)'	-0.148986000000000	'EX_raffin(e)'	0	'EX_trp_L(e)'	-0.08182
'EX_malttr(e)'	0	'EX_mqn8(e)'	-1000	'EX_rib_D(e)'	-0.178783000000000	'EX_ura(e)'	-1
'EX_man(e)'	-0.148986	'EX_nac(e)'	-1	'EX_ribflv(e)'	-1	'EX_urea(e)'	0
'EX_man6p(e)'	0	'EX_nh4(e)'	0	'EX_rmn(e)'	-0.148986000000000	'EX_uri(e)'	-1
'EX_melib(e)'	-0.074493	'EX_o2(e)'	0	'EX_salcn(e)'	0	'EX_val_L(e)'	-0.18
'EX_met_D(e)'	0	'EX_ocdca(e)'	-0.169283000000000	'EX_ser_L(e)'	-1	'EX_xan(e)'	-1
'EX_met_L(e)'	-0.18	'EX_ocdcea(e)'	-0.169283000000000	'EX_so4(e)'	-1	'EX_zn2(e)'	-1
'EX_metala(e)'	0	'EX_orn(e)'	-1	'EX_spmd(e)'	-1	'EX_pydxn(e)'	-1
'EX_metsox_R_L(e)'	0	'EX_pb(e)'	0	'EX_stys(e)'	0	'EX_pydx(e)'	-1
'EX_metsox_S_L(e)'	-1	'EX_phe_L(e)'	-1	'EX_succ(e)'	0	'EX_pydam(e)'	-1
'EX_mg2(e)'	-1	'EX_pheme(e)'	-1	'EX_sucr(e)'	-0.0744930000000000	'EX_gal(e)'	-0.148986
'EX_mn2(e)'	-1	'EX_pi(e)'	-1	'EX_taur(e)'	0	'EX_gly(e)'	-0.45
'EX_mnl(e)'	-0.148986	'EX_ppa(e)'	0	'EX_thr_L(e)'	-0.225000000000000	'EX_cys_L(e)'	-1
'EX_mops(e)'	0	'EX_ppi(e)'	0	'EX_thymd(e)'	-1	'EX_asp_L(e)'	-0.225
'EX_mso3(e)'	0	'EX_pro_L(e)'	-0.180000000000000	'EX_tre(e)'	-0.0744930000000000	'EX_his_L(e)'	-0.15
'EX_na1(e)'	-1	'EX_sT_antigen(e)'	0	'EX_trp_L(e)'	-0.0818200000000000	'EX_thr_L(e)'	-0.225
'EX_nh4(e)'	0	'EX_sTn_antigen(e)'	0	'EX_ttdca(e)'	-0.0686760000000000	'EX_asn_L(e)'	-0.225
'EX_nmn(e)'	-1	'EX_salcn(e)'	0	'EX_tyr_L(e)'	-1	'EX_gln_L(e)'	-0.18
'EX_no2(e)'	-1	'EX_sbt_D(e)'	0	'EX_ura(e)'	-1	'EX_phe_L(e)'	-1
'EX_no3(e)'	0	'EX_ser_L(e)'	-1	'EX_urea(e)'	0	'EX_tyr_L(e)'	-1
'EX_o2(e)'	0	'EX_so4(e)'	-1	'EX_val_L(e)'	-0.180000000000000	'EX_lys_L(e)'	-0.15
'EX_ocdca(e)'	-0.169283	'EX_spmd(e)'	-1	'EX_zn2(e)'	-1	'EX_ser_L(e)'	-1
'EX_orn(e)'	-1	'EX_succ(e)'	0	'dreplication'	0	'EX_nac(e)'	-1
'EX_pb(e)'	0	'EX_sucr(e)'	-0.0744930000000000	'pbiosynthesis'	0	'EX_ac(e)'	-1
'EX_phe_L(e)'	-1	'EX_thm(e)'	-1	'rtranscription'	0	'EX_etoh(e)'	0
'EX_pi(e)'	-1	'EX_thr_L(e)'	-0.225000000000000	'sink_dmbzid'	0	'EX_acald(e)'	0
'EX_pnto_R(e)'	-1	'EX_thymd(e)'	-1			'EX_isobut(e)'	0
'EX_ppi(e)'	0	'EX_tre(e)'	-0.0744930000000000			'EX_isoval(e)'	0
'EX_pppn(e)'	0	'EX_ttdca(e)'	-0.0686760000000000			'EX_isocapr(e)'	0
'EX_pro_L(e)'	-0.18	'EX_tyr_L(e)'	-1			'EX_pac(e)'	0
'EX_ptrc(e)'	-1	'EX_ura(e)'	-1			'EX_ch4s(e)'	0
'EX_rib_D(e)'	-0.178783	'EX_uri(e)'	-1			'EX_phpyr(e)'	0
'EX_rmn(e)'	-0.148986	'EX_xyl_D(e)'	-0.178783000000000			'EX_pyr(e)'	0
'EX_salcn(e)'	0	'EX_zn2(e)'	-1			'EX_sucr(e)'	-0.074493
'EX_sbt-d(e)'	0	'dreplication'	0			'EX_ppa(e)'	0
'EX_ser_D(e)'	0	'pbiosynthesis'	0			'EX_oxa(e)'	-0.446957
'EX_ser_L(e)'	-1	'rtranscription'	0			'EX_gcald(e)'	0
'EX_so4(e)'	-1	'sink_s'	0
'EX_spmd(e)'	-1
'EX_succ(e)'	0
'EX_sucr(e)'	-0.074493
'EX_sulfac(e)'	0
'EX_taur(e)'	0
'EX_thm(e)'	-1
'EX_thr_L(e)'	-0.225
'EX_thymd(e)'	-1
'EX_tma(e)'	0
'EX_tmao(e)'	0
'EX_tre(e)'	-0.074493
'EX_trp_L(e)'	-0.08182
'EX_tsul(e)'	0
'EX_ttdca(e)'	-0.068676
'EX_tyr_L(e)'	-1
'EX_ura(e)'	-1
'EX_urea(e)'	0
'EX_uri(e)'	-1
'EX_val_L(e)'	-0.18
'EX_xan(e)'	-1
'EX_xtsn(e)'	0
'EX_xyl_D(e)'	-0.178783
'EX_zn2(e)'	-1
'EX_h2(e)'	0
'EX_dms(e)'	0
'EX_dmso(e)'	0
'EX_selni(e)'	0
'EX_sel(e)'	-1
'EX_pydxn(e)'	-1
'EX_pydx(e)'	-1
'EX_pydam(e)'	-1
'EX_cys_L(e)'	-1
'EX_asn_L(e)'	-0.225
'EX_nac(e)'	-1
'EX_4hbz(e)'	-1
'EX_2hyoxplac(e)'	0
'EX_cinnm(e)'	0
'EX_dhcinnm(e)'	0
'EX_3hpppn(e)'	0
'EX_dhpppn(e)'	0
'EX_4hoxpacd(e)'	0
'EX_tym(e)'	0
'EX_ac(e)'	-1
'EX_lac_D(e)'	0
'EX_etoh(e)'	0
'EX_acald(e)'	0
'EX_h2s(e)'	-1
'EX_indole(e)'	-1
'EX_ppa(e)'	0
'EX_ctbt(e)'	0
'DM_btn'	0.1
'EX_btn(e)'	-1
'EX_mantr(e)'	0
'EX_gcald(e)'	0
'EX_ddca(e)'	-1
