# Supplementary material for: Understanding the Representative Gut Microbiota Dysbiosis in Metformin-Treated Type 2 Diabetes Patients Using Genome-Scale Metabolic Modeling
Source: Front Physiol. 2018 Jun 25;9:775. doi: 10.3389/fphys.2018.00775 (PMC6026676; doi:10.3389/fphys.2018.00775)
Supplement: TABLE S8 — Minimal media constraints applied on Escherichia sp. and I. bartlettii models. [file Data_Sheet_8.XLSX]

## Sheet: Escherichia
Escherichia sp.
Reaction Name	Stoichiometric EQ	Maximal growth under minimal media anaerobic conditions. LB (biomass) = 0.6387 (mmol/gDW/hr )	Maximal growth under minimal media aerobic conditions. LB (biomass) = 0.6387 (mmol/gDW/hr )
'Acetate exchange'	'acetate <=> '	18.3485	32.5157
'H2 exchange'	'Hydrogen <=> '	16.9607	75.196
'Hydrogen sulfide exchange'	'Hydrogen sulfide <=> '	1.93362	2.9282
'Propionate exchange'	'propionate <=> '	1.11508	18.5067
'exchange reaction for L-phenylalanine'	'L-phenylalanine <=> '	0.799	5.96475
'Butyrate (n-C4:0) exchange'	'butyrate <=> '	0.00558561	13.3043
'Acetoacetate exchange'	'acetoacetate <=> '	0.00186187	16.5175
'Glycine betaine exchange'	'glycine betaine <=> '	0.000930935	1
'Sulfate exchange'	'sulfate <=> '	-0.00498786	-0.00498786
'L-Tryptophan exchange'	'L-tryptophan <=> '	-0.0811994	5.23577
'Deoxyribose exchange'	'2-deoxy-D-ribose <=> '	-0.178384	0
'exchange reaction for ribose'	'D-ribose <=> '	-0.178508	9.31084
'exchange reaction for L-glutamine'	'L-glutamine <=> '	-0.179069	0
'L-Proline exchange'	'L-proline <=> '	-0.179379	10.2427
'L-Glutamate exchange'	'L-glutamate(1-) <=> '	-0.179671	13.1765
'L-Threonine exchange'	'L-threonine <=> '	-0.224492	15.3721
'L-Aspartate exchange'	'L-aspartate(1-) <=> '	-0.224746	0
'exchange reaction for Glycine'	'Glycine <=> '	-0.448604	19.2551
'Phosphate exchange'	'hydrogenphosphate <=> '	-0.994414	1.25895
'Cys-Gly exchange'	'L-cysteinylglycine <=> '	-0.997207	0
'exchange reaction for L-alanine'	'L-alanine <=> '	-0.998883	18.3044
'D-Alanine exchange'	'D-alanine <=> '	-0.998883	18.3044

## Sheet: I.bartlettii
I. bartlettii
Reaction Name	Stoichiometric EQ	Maximal growth under minimal media anaerobic conditions. LB (biomass) = 0.2268 (mmol/gDW/hr )
'Acetate exchange'	'acetate <=> '	3.68066
'Phenylacetic acid exchange'	'phenylacetate <=> '	1.92448
'Propionate exchange'	'propionate <=> '	1.53666
'L-Proline exchange'	'L-proline <=> '	0.25379
'Methanethiol exchange'	'Methanethiol <=> '	0.145541
Isobutyrate exchange'	'Isobutyrate, 2-Methylpropanoate <=> '	0.120326
'exchange reaction for L-glutamine'	'L-glutamine <=> '	0.116235
'L-Glutamate exchange'	'L-glutamate(1-) <=> '	0.116235
'Pyruvate exchange'	'pyruvate <=> '	0.00138252
'Phenylpyruvate exchange'	'keto-phenylpyruvate <=> '	0.000691262
'Sulfate exchange'	'sulfate <=> '	-0.00454144
'L-Tryptophan exchange'	'L-tryptophan <=> '	-0.0143646
'L-Arginine exchange'	'L-argininium(1+) <=> '	-0.0507186
'Deoxyribose exchange'	'2-deoxy-D-ribose <=> '	-0.1774
'exchange reaction for ribose'	'D-ribose <=> '	-0.17798
'L-Aspartate exchange'	'L-aspartate(1-) <=> '	-0.223341
'L-Threonine exchange'	'L-threonine <=> '	-0.223963
'Phosphate exchange'	'hydrogenphosphate <=> '	-0.26852
'exchange reaction for Glycine'	'Glycine <=> '	-0.448341
'Cys-Gly exchange'	'L-cysteinylglycine <=> '	-0.991705
'D-Alanine exchange'	'D-alanine <=> '	-0.997235
'exchange reaction for L-alanine'	'L-alanine <=> '	-0.997235
'exchange reaction for L-phenylalanine'	'L-phenylalanine <=> '	-0.999078

## Sheet: Akkermansia
Akkermansia
Reaction Name	Maximal growth under RICHER & MUCIN minimal media anaerobic conditions. LB (biomass) = 0.2599 (mmol/gDW/hr )
'Acetate exchange'	15.8623317499998
'H2 exchange'	0
'Hydrogen sulfide exchange'	1.00000000000000
'Propionate exchange'	2.28365811450376
'exchange reaction for L-phenylalanine'	1.69748077008293
'L-Proline exchange'	1.40500000000003
'exchange reaction for L-glutamine'	1.40500000000005
2-Oxobutanoate exchange'	2.25463075226613
'L-Glutamate exchange'	0
'L-Threonine exchange'	2.02963075226580
'L-Aspartate exchange'	-4.32861006481615e-14
'exchange reaction for Glycine'	1.81470884410668
'Phosphate exchange'	-1.42034136893348e-12
'Cys-Gly exchange'	0
'exchange reaction for L-alanine'	13.5289860000000
'4-Aminobutanoate exchange'	0.180000000000000
'exchange reaction for glycylphenylalaine'	0

## Sheet: Subdoligranulum
Subdoligranulum
Reaction Name	Maximal growth under minimal media anaerobic conditions. LB (biomass) = 0.2460 (mmol/gDW/hr )
'Acetate exchange'	17.0038807499999
'L-Proline exchange'	0.360000000000000
'Butyrate (n-C4:0) exchange'	7.16005811111113
'Exchange of 1,4-butanediammonium'	0
'exchange reaction for L-phenylalanine'	1
'exchange reaction for glycylphenylalaine'	0
'exchange reaction for L-glutamine'	0.180000000000000
'L-Glutamate exchange'	0.180000000000000
'Deoxyribose exchange'	0
'exchange reaction for ribose'	0
'L-Threonine exchange'	4.30500000000000
'L-Aspartate exchange'	4.30500000000000
'exchange reaction for Glycine'	4.08000000000000
'Phosphate exchange'	1.00000000000059
'Cys-Gly exchange'	0
'D-Alanine exchange'	1
